# Supplementary material for: Nucleotide, Phospholipid, and Kynurenine Metabolites Are Robustly Associated with COVID-19 Severity and Time of Plasma Sample Collection in a Prospective Cohort Study
Source: Int J Mol Sci. 2023 Dec 26;25(1):346. doi: 10.3390/ijms25010346 (PMC10779247; doi:10.3390/ijms25010346)
Supplement: Supplementary file 1 [file ijms-25-00346-s001.zip]

Archive with 5 entries (5 files):
- Supplementary File S2_Pathway Mapping and Clusters.xlsx
- Supplementary Information_IJMS_revieweredits1.pdf
- Supplementary_Files_S3_4_and_5_severity_results_with_comorbidity_models.xlsx
- Supplementary_Files_S6_and_7_time_results_with_comorbidity_models.xlsx
- Supplementary_File_S1_results_and_references.xlsx
