# Supplementary material for: Nucleotide, Phospholipid, and Kynurenine Metabolites Are Robustly Associated with COVID-19 Severity and Time of Plasma Sample Collection in a Prospective Cohort Study
Source: Int J Mol Sci. 2023 Dec 26;25(1):346. doi: 10.3390/ijms25010346 (PMC10779247; doi:10.3390/ijms25010346)
Supplement: Supplementary file 1 [file ijms-25-00346-s001.zip › Supplementary File S2_Pathway Mapping and Clusters.xlsx]

## Sheet: Severity Pathway Cluster Key
Cluster Number	Pathway Grouping	Comparison
1	Purine and Nucleotide Metabolism	pre
2	Sulfur Amino Acid and Micronutrient Metabolism	pre
3	Bile Acid and Lipid Digestion Pathways	pre
4	Amino Acid Metabolism	pre
5	Cell Responses to Stress	pre
6	Sulfonation Reactions	pre
7	Sphingolipid Metabolism	pre
8	Carbohydrate Metabolism	pre
9	Other Pathways	pre
1	Carbohydrate Metabolism	preduring
2	Tryptophan and Nicotinamide-Related Pathways	preduring
3	Urea Cycle Pathways	preduring
4	Other Pathways	preduring
5	Nucleotide Metabolism	preduring
6	Phospholipid Metabolism	preduring
7	TCA Cycle Metabolism	preduring
8	Sulfur Amino Acid Metabolism	preduring
1	RNA Metabolism	preduringpost
2	Amino Acid Metabolism	preduringpost
3	Micronutrient Metabolism	preduringpost
4	One-Carbon Metabolism	preduringpost
5	Pyrimidine and Nucleotide Metabolism	preduringpost
6	Other Pathways	preduringpost

## Sheet: Time Pathway Cluster Key
Cluster Number	Pathway Grouping	Comparison
1	Amino Acid Metabolism	decrease then increase
2	Fat Soluble Vitamin Metabolism	decrease then increase
3	Bile Acid Metabolism	decrease then increase
4	Vitamin B12 Metabolism	decrease then increase
5	Other Pathways	decrease then increase
1	Amino Acid Metabolism	increase then decrease
2	Nucleotide Metabolism	increase then decrease
3	Sphingolipid Metabolism	increase then decrease
4	Glucose Homeostasis	increase then decrease
5	Sulfur and One-Carbon Metabolism	increase then decrease
6	Ketone Body Metabolism	increase then decrease
7	Membrane Transport	increase then decrease
8	Fatty Acid Metabolism	increase then decrease
9	Urea Cycle Metabolism	increase then decrease
10	Neurotransmitter Metabolism	increase then decrease
11	Other Pathways	increase then decrease
1	Other Pathways	stay then decrease
2	Nucleotide Metabolism	stay then decrease
3	Receptor/Ligand Binding	stay then decrease
1	Amino Acid Metabolism	stay then increase
2	Sulfur and One-Carbon Metabolism	stay then increase
3	Sphingolipid Metabolism	stay then increase
4	Nucleotide Metabolism	stay then increase
5	Phospholipid Metabolism	stay then increase
6	TCA Cycle Metabolism	stay then increase
7	Porphyrin Metabolism	stay then increase
8	Other Pathways	stay then increase
1	Amino Acid Metabolism	increase then stay

## Sheet: Severity Predisposition
pathwayName	pathwayId	pathwaySource	Pval	Num_In_Path	Total_In_Path	Pval_FDR	Pval_Holm	analytes	cluster_assignment	new_cluster
Nucleotide catabolism	R-HSA-8956319	reactome	0.146014	4	107	0.657041	1	Ureidopropionic acid;Hypoxanthine;Inosine;Uric acid	3	1
Purine catabolism	R-HSA-74259	reactome	0.0857241	3	61	0.657041	1	Hypoxanthine;Inosine;Uric acid	3	1
Purine salvage	R-HSA-74217	reactome	0.0699079	3	32	0.657041	1	Adenine;Hypoxanthine;Inosine	3	1
Nucleotide salvage defects	R-HSA-9734207	reactome	0.0822916	2	8	0.657041	1	Adenine;Hypoxanthine	3	1
Diseases of nucleotide metabolism	R-HSA-9735804	reactome	0.0428813	3	13	0.585329	1	Adenine;Hypoxanthine;Inosine	3	1
Purine metabolism and related disorders	WP4224	wiki	0.0880546	4	56	0.657041	1	Adenine;Hypoxanthine;Inosine;Uric acid	3	1
Purine metabolism	WP4792	wiki	0.0290043	4	36	0.526617	1	Adenine;Hypoxanthine;Inosine;Uric acid	3	1
Nucleobase catabolism	WP4042	wiki	0.0640423	5	103	0.657041	1	Ureidopropionic acid;Hypoxanthine;Inosine;Uric acid;Cysteineglutathione disulfide; GSSG	3	1
DNA Repair	R-HSA-73894	reactome	0.329218	2	64	0.657041	1	Adenine;Hypoxanthine	8	1
Base Excision Repair	R-HSA-73884	reactome	0.138139	2	27	0.657041	1	Adenine;Hypoxanthine	8	1
Base-Excision Repair, AP Site Formation	R-HSA-73929	reactome	0.0822916	2	19	0.657041	1	Adenine;Hypoxanthine	8	1
Base-Excision Repair, AP Site Formation	WP3399	wiki	0.0822916	2	18	0.657041	1	Adenine;Hypoxanthine	8	1
Purine metabolism	map00230	kegg	0.0880546	4	68	0.657041	1	Adenine;Hypoxanthine;Inosine;Uric acid	1, 3	1
Defective SLC29A3 causes histiocytosis-lymphadenopathy plus syndrome (HLAS)	R-HSA-5619063	reactome	0.138139	2	7	0.657041	1	Adenine;Inosine	3, 12	1
Selenium micronutrient network	WP15	wiki	0.0115527	7	110	0.521285	1	Cystathionine; L-Cystathionine;Hypoxanthine;Uric acid;Cysteineglutathione disulfide; GSSG;Kynurenine; L-Kynurenine;5Z,8Z,11Z,14Z-eicosatetraenoic acid; Arachidonic acid;(2R)-2,5,7,8-tetramethyl-2-[(4R,8R)-4,8,12-trimethyltridecyl]-3,4-dihydro-2H-chromen-6-ol; a-Tocopherol; alpha-Tocopherol	5	2
Vitamin B12 metabolism	WP1533	wiki	0.0857241	3	60	0.657041	1	Cystathionine; L-Cystathionine;2-methyl-propanedioic acid; Methylmalonic acid;(2R)-2,5,7,8-tetramethyl-2-[(4R,8R)-4,8,12-trimethyltridecyl]-3,4-dihydro-2H-chromen-6-ol; a-Tocopherol; alpha-Tocopherol	5	2
Sulfur amino acid metabolism	WP3574	wiki	0.396205	3	69	0.657041	1	Adenine;Cystathionine; L-Cystathionine;Cysteineglutathione disulfide; GSSG	10	2
Primary bile acid biosynthesis	map00120	kegg	0.0880546	4	60	0.657041	1	N-(3alpha,7alpha,12alpha-trihydroxy-5beta-cholan-24-oyl)-taurine; Taurocholic acid;Glycocholic acid;Chenodeoxycholic acid glycine conjugate; GCDCA;Glycoursodeoxycholic acid; N-(3alpha,7beta-dihydroxy-5beta-cholan-24-oyl)-glycine;Tauroursodeoxycholic acid;N-(3alpha,7alpha-dihydroxy-5beta-cholan-24-oyl)-taurine; Taurochenodesoxycholic acid; TCDCA	4	3
Recycling of bile acids and salts	R-HSA-159418	reactome	0.0290043	4	20	0.526617	1	N-(3alpha,7alpha,12alpha-trihydroxy-5beta-cholan-24-oyl)-taurine; Taurocholic acid;Glycocholic acid;Chenodeoxycholic acid glycine conjugate; GCDCA;Glycoursodeoxycholic acid; N-(3alpha,7beta-dihydroxy-5beta-cholan-24-oyl)-glycine;Tauroursodeoxycholic acid;N-(3alpha,7alpha-dihydroxy-5beta-cholan-24-oyl)-taurine; Taurochenodesoxycholic acid; TCDCA	4	3
Synthesis of bile acids and bile salts	R-HSA-192105	reactome	0.0363645	4	74	0.526617	1	N-(3alpha,7alpha,12alpha-trihydroxy-5beta-cholan-24-oyl)-taurine; Taurocholic acid;Glycocholic acid;Chenodeoxycholic acid glycine conjugate; GCDCA;Glycoursodeoxycholic acid; N-(3alpha,7beta-dihydroxy-5beta-cholan-24-oyl)-glycine;Tauroursodeoxycholic acid;N-(3alpha,7alpha-dihydroxy-5beta-cholan-24-oyl)-taurine; Taurochenodesoxycholic acid; TCDCA	4	3
Digestion of dietary lipid	R-HSA-192456	reactome	0.0290043	4	17	0.526617	1	N-(3alpha,7alpha,12alpha-trihydroxy-5beta-cholan-24-oyl)-taurine; Taurocholic acid;Glycocholic acid;Chenodeoxycholic acid glycine conjugate; GCDCA;Glycoursodeoxycholic acid; N-(3alpha,7beta-dihydroxy-5beta-cholan-24-oyl)-glycine;Tauroursodeoxycholic acid;N-(3alpha,7alpha-dihydroxy-5beta-cholan-24-oyl)-taurine; Taurochenodesoxycholic acid; TCDCA	4	3
Synthesis of bile acids and bile salts via 7alpha-hydroxycholesterol	R-HSA-193368	reactome	0.0363645	4	50	0.526617	1	N-(3alpha,7alpha,12alpha-trihydroxy-5beta-cholan-24-oyl)-taurine; Taurocholic acid;Glycocholic acid;Chenodeoxycholic acid glycine conjugate; GCDCA;Glycoursodeoxycholic acid; N-(3alpha,7beta-dihydroxy-5beta-cholan-24-oyl)-glycine;Tauroursodeoxycholic acid;N-(3alpha,7alpha-dihydroxy-5beta-cholan-24-oyl)-taurine; Taurochenodesoxycholic acid; TCDCA	4	3
Bile acid and bile salt metabolism	R-HSA-194068	reactome	0.0363645	4	75	0.526617	1	N-(3alpha,7alpha,12alpha-trihydroxy-5beta-cholan-24-oyl)-taurine; Taurocholic acid;Glycocholic acid;Chenodeoxycholic acid glycine conjugate; GCDCA;Glycoursodeoxycholic acid; N-(3alpha,7beta-dihydroxy-5beta-cholan-24-oyl)-glycine;Tauroursodeoxycholic acid;N-(3alpha,7alpha-dihydroxy-5beta-cholan-24-oyl)-taurine; Taurochenodesoxycholic acid; TCDCA	4	3
Defective ABCB11 causes PFIC2 and BRIC2	R-HSA-5678520	reactome	0.00229387	4	6	0.491485	0.626226	N-(3alpha,7alpha,12alpha-trihydroxy-5beta-cholan-24-oyl)-taurine; Taurocholic acid;Glycocholic acid;Chenodeoxycholic acid glycine conjugate; GCDCA;Glycoursodeoxycholic acid; N-(3alpha,7beta-dihydroxy-5beta-cholan-24-oyl)-glycine;Tauroursodeoxycholic acid;N-(3alpha,7alpha-dihydroxy-5beta-cholan-24-oyl)-taurine; Taurochenodesoxycholic acid; TCDCA	4	3
Digestion	R-HSA-8935690	reactome	0.0190947	5	43	0.521285	1	N-(3alpha,7alpha,12alpha-trihydroxy-5beta-cholan-24-oyl)-taurine; Taurocholic acid;Glycocholic acid;D-Maltose;Chenodeoxycholic acid glycine conjugate; GCDCA;Glycoursodeoxycholic acid; N-(3alpha,7beta-dihydroxy-5beta-cholan-24-oyl)-glycine;Tauroursodeoxycholic acid;N-(3alpha,7alpha-dihydroxy-5beta-cholan-24-oyl)-taurine; Taurochenodesoxycholic acid; TCDCA	4	3
Digestion and absorption	R-HSA-8963743	reactome	0.0190947	5	45	0.521285	1	N-(3alpha,7alpha,12alpha-trihydroxy-5beta-cholan-24-oyl)-taurine; Taurocholic acid;Glycocholic acid;D-Maltose;Chenodeoxycholic acid glycine conjugate; GCDCA;Glycoursodeoxycholic acid; N-(3alpha,7beta-dihydroxy-5beta-cholan-24-oyl)-glycine;Tauroursodeoxycholic acid;N-(3alpha,7alpha-dihydroxy-5beta-cholan-24-oyl)-taurine; Taurochenodesoxycholic acid; TCDCA	4	3
Transport of organic anions	R-HSA-879518	reactome	0.00360062	5	16	0.491485	0.979369	N-(3alpha,7alpha,12alpha-trihydroxy-5beta-cholan-24-oyl)-taurine; Taurocholic acid;Glycocholic acid;Chenodeoxycholic acid glycine conjugate; GCDCA;Glycoursodeoxycholic acid; N-(3alpha,7beta-dihydroxy-5beta-cholan-24-oyl)-glycine;Tauroursodeoxycholic acid;N-(3alpha,7alpha-dihydroxy-5beta-cholan-24-oyl)-taurine; Taurochenodesoxycholic acid; TCDCA;3alpha-hydroxy-5alpha-androstan-17-one 3-sulfate; De…	4	3
Digestion	WP4104	wiki	0.0190947	5	40	0.521285	1	N-(3alpha,7alpha,12alpha-trihydroxy-5beta-cholan-24-oyl)-taurine; Taurocholic acid;Glycocholic acid;D-Maltose;Chenodeoxycholic acid glycine conjugate; GCDCA;Glycoursodeoxycholic acid; N-(3alpha,7beta-dihydroxy-5beta-cholan-24-oyl)-glycine;Tauroursodeoxycholic acid;N-(3alpha,7alpha-dihydroxy-5beta-cholan-24-oyl)-taurine; Taurochenodesoxycholic acid; TCDCA	4	3
Bile acid and bile salt metabolism	WP1788	wiki	0.0363645	4	76	0.526617	1	N-(3alpha,7alpha,12alpha-trihydroxy-5beta-cholan-24-oyl)-taurine; Taurocholic acid;Glycocholic acid;Chenodeoxycholic acid glycine conjugate; GCDCA;Glycoursodeoxycholic acid; N-(3alpha,7beta-dihydroxy-5beta-cholan-24-oyl)-glycine;Tauroursodeoxycholic acid;N-(3alpha,7alpha-dihydroxy-5beta-cholan-24-oyl)-taurine; Taurochenodesoxycholic acid; TCDCA	4	3
Disorders of bile acid synthesis and biliary transport	WP5176	wiki	0.0126575	4	41	0.521285	1	N-(3alpha,7alpha,12alpha-trihydroxy-5beta-cholan-24-oyl)-taurine; Taurocholic acid;Glycocholic acid;Chenodeoxycholic acid glycine conjugate; GCDCA;Glycoursodeoxycholic acid; N-(3alpha,7beta-dihydroxy-5beta-cholan-24-oyl)-glycine;Tauroursodeoxycholic acid;N-(3alpha,7alpha-dihydroxy-5beta-cholan-24-oyl)-taurine; Taurochenodesoxycholic acid; TCDCA	4	3
ABC transporter disorders	R-HSA-5619084	reactome	0.00607798	4	22	0.495953	1	N-(3alpha,7alpha,12alpha-trihydroxy-5beta-cholan-24-oyl)-taurine; Taurocholic acid;Glycocholic acid;Chenodeoxycholic acid glycine conjugate; GCDCA;Glycoursodeoxycholic acid; N-(3alpha,7beta-dihydroxy-5beta-cholan-24-oyl)-glycine;Tauroursodeoxycholic acid;N-(3alpha,7alpha-dihydroxy-5beta-cholan-24-oyl)-taurine; Taurochenodesoxycholic acid; TCDCA	2, 4	3
Transport of bile salts and organic acids, metal ions and amine compounds	R-HSA-425366	reactome	0.82603	3	78	0.87068	1	Histidine; L-Histidine;Uric acid;3alpha-hydroxy-5alpha-androstan-17-one 3-sulfate; Dehydroepiandrosterone sulfate; DHEA-SO4	2, 7	3
Transport of bile salts and organic acids, metal ions and amine compounds	WP1935	wiki	0.791229	3	70	0.851181	1	Histidine; L-Histidine;Uric acid;3alpha-hydroxy-5alpha-androstan-17-one 3-sulfate; Dehydroepiandrosterone sulfate; DHEA-SO4	2, 7	3
Drug induction of bile acid pathway	WP2289	wiki	0.231988	2	28	0.657041	1	N-(3alpha,7alpha,12alpha-trihydroxy-5beta-cholan-24-oyl)-taurine; Taurocholic acid;Glycocholic acid	Did not cluster	3
beta-Alanine metabolism	map00410	kegg	0.329218	2	29	0.657041	1	Ureidopropionic acid;Histidine; L-Histidine	1	4
Valine, leucine and isoleucine degradation	map00280	kegg	0.161684	3	51	0.657041	1	3-methyl-2-oxo-butanoic acid; alpha-Ketoisovaleric acid;2-methyl-propanedioic acid; Methylmalonic acid;Ketoleucine	2	4
Amino acid metabolism	WP3925	wiki	0.425708	5	109	0.673887	1	3-methyl-2-oxo-butanoic acid; alpha-Ketoisovaleric acid;Cystathionine; L-Cystathionine;Histidine; L-Histidine;Ketoleucine;trans-Aconitic acid	2	4
Leucine, isoleucine and valine metabolism	WP4686	wiki	0.216585	5	68	0.657041	1	3-methyl-2-oxo-butanoic acid; alpha-Ketoisovaleric acid;2-methyl-propanedioic acid; Methylmalonic acid;3-Hydroxymethylglutaric acid;2-ethyl-propanedioic acid; Ethylmalonic acid;Ketoleucine	2	4
Branched-chain amino acid catabolism	R-HSA-70895	reactome	0.264404	2	38	0.657041	1	3-methyl-2-oxo-butanoic acid; alpha-Ketoisovaleric acid;Ketoleucine	1, 2	4
Histidine catabolism	R-HSA-70921	reactome	0.231988	2	22	0.657041	1	Histidine; L-Histidine;Formiminoglutamic acid	1, 2	4
Branched-chain amino acid catabolism	WP3556	wiki	0.264404	2	37	0.657041	1	3-methyl-2-oxo-butanoic acid; alpha-Ketoisovaleric acid;Ketoleucine	1, 2	4
Histidine metabolism	map00340	kegg	0.296892	2	35	0.657041	1	Histidine; L-Histidine;Formiminoglutamic acid	1, 3	4
Tryptophan catabolism	R-HSA-71240	reactome	0.482633	2	35	0.679122	1	Histidine; L-Histidine;Kynurenine; L-Kynurenine	2, 10	4
Tryptophan catabolism	WP4994	wiki	0.482633	2	34	0.679122	1	Histidine; L-Histidine;Kynurenine; L-Kynurenine	2, 10	4
Transport of inorganic cations/anions and amino acids/oligopeptides	R-HSA-425393	reactome	0.838068	2	53	0.879972	1	Histidine; L-Histidine;Homo-L-arginine; homoArg	2, 13	4
Amino acid transport across the plasma membrane	R-HSA-352230	reactome	0.700044	2	32	0.798023	1	Histidine; L-Histidine;Homo-L-arginine; homoArg	2, 13	4
Amino acid metabolism pathway excerpt: histidine catabolism extension	WP4661	wiki	0.121416	3	17	0.657041	1	Histidine; L-Histidine;Formiminoglutamic acid;trans-Aconitic acid	Did not cluster	4
Arachidonic Acid Metabolism	map00590	kegg	0.0822916	2	64	0.657041	1	5Z,8Z,11Z,14Z-eicosatetraenoic acid; Arachidonic acid;1-tetradecanoyl-2-(5Z,8Z,11Z,14Z-eicosatetraenoyl)-sn-glycero-3-phosphocholine; PC(14:0/20:4(5Z,8Z,11Z,14Z))	5	5
Arachidonic acid metabolism	WP2650	wiki	0.138139	2	70	0.657041	1	Cysteineglutathione disulfide; GSSG;5Z,8Z,11Z,14Z-eicosatetraenoic acid; Arachidonic acid	5	5
Phase II - Conjugation of compounds	R-HSA-156580	reactome	0.671753	3	149	0.790203	1	Cysteinyl-glycine; Cysteinylglycine;Pregnenolone sulfate; PREGS;3alpha-hydroxy-5alpha-androstan-17-one 3-sulfate; Dehydroepiandrosterone sulfate; DHEA-SO4	9	6
Cytosolic sulfonation of small molecules	R-HSA-156584	reactome	0.42343	2	47	0.673887	1	Pregnenolone sulfate; PREGS;3alpha-hydroxy-5alpha-androstan-17-one 3-sulfate; Dehydroepiandrosterone sulfate; DHEA-SO4	9	6
Phase II - Conjugation of compounds	WP4111	wiki	0.474217	4	149	0.679122	1	Cysteinyl-glycine; Cysteinylglycine;Cysteineglutathione disulfide; GSSG;Pregnenolone sulfate; PREGS;3alpha-hydroxy-5alpha-androstan-17-one 3-sulfate; Dehydroepiandrosterone sulfate; DHEA-SO4	9	6
Ferroptosis	WP4313	wiki	0.102934	3	40	0.657041	1	Cysteineglutathione disulfide; GSSG;5Z,8Z,11Z,14Z-eicosatetraenoic acid; Arachidonic acid;(2R)-2,5,7,8-tetramethyl-2-[(4R,8R)-4,8,12-trimethyltridecyl]-3,4-dihydro-2H-chromen-6-ol; a-Tocopherol; alpha-Tocopherol	10	6
Glutathione metabolism	WP100	wiki	0.16851	2	21	0.657041	1	Cysteinyl-glycine; Cysteinylglycine;Cysteineglutathione disulfide; GSSG	10	6
Trans-sulfuration, one-carbon metabolism and related pathways	WP2525	wiki	0.25348	4	59	0.657041	1	N-(3alpha,7alpha,12alpha-trihydroxy-5beta-cholan-24-oyl)-taurine; Taurocholic acid;Cystathionine; L-Cystathionine;Cysteineglutathione disulfide; GSSG;Tauroursodeoxycholic acid;N-(3alpha,7alpha-dihydroxy-5beta-cholan-24-oyl)-taurine; Taurochenodesoxycholic acid; TCDCA	10	6
Sulfur amino acid metabolism	R-HSA-1614635	reactome	0.636952	2	66	0.785645	1	Adenine;Cystathionine; L-Cystathionine	2, 10	6
Glycosphingolipid metabolism	R-HSA-1660662	reactome	0.231988	2	38	0.657041	1	3alpha-hydroxy-5alpha-androstan-17-one 3-sulfate; Dehydroepiandrosterone sulfate; DHEA-SO4;N-(dodecanoyl)-sphing-4-enine-1-phosphocholine; SM(d18:1/20:0); SPHM	11	7
Sphingolipid metabolism	R-HSA-428157	reactome	0.482633	2	68	0.679122	1	3alpha-hydroxy-5alpha-androstan-17-one 3-sulfate; Dehydroepiandrosterone sulfate; DHEA-SO4;N-(dodecanoyl)-sphing-4-enine-1-phosphocholine; SM(d18:1/20:0); SPHM	11	7
Sphingolipid metabolism	WP2788	wiki	0.510885	2	66	0.683684	1	3alpha-hydroxy-5alpha-androstan-17-one 3-sulfate; Dehydroepiandrosterone sulfate; DHEA-SO4;N-(dodecanoyl)-sphing-4-enine-1-phosphocholine; SM(d18:1/20:0); SPHM	11	7
Linoleic acid metabolism affected by SARS-CoV-2	WP4853	wiki	0.199917	2	15	0.657041	1	5Z,8Z,11Z,14Z-eicosatetraenoic acid; Arachidonic acid;1-(9Z-tetradecenoyl)-sn-glycero-3-phosphocholine; 1-hexadecanoyl-sn-glycero-3-phosphocholine; LysoPC(16:0/0:0);1-(9Z-tetradecenoyl)-sn-glycero-3-phosphocholine; LysoPC(20:4(5Z,8Z,11Z,14Z)/0:0)	Did not cluster	7
Sphingolipid metabolism: integrated pathway	WP4726	wiki	0.228366	3	51	0.657041	1	C24 SM; SM(d18:1/24:0);N-(dodecanoyl)-sphing-4-enine-1-phosphocholine; SM(d18:1/20:0); SPHM;C22 SM; N-(docosanoyl)-sphing-4-enine-1-phosphocholine; SM(d18:1/22:0)	Did not cluster	7
Phosphatidylcholine catabolism	WP4195	wiki	0.0226219	4	20	0.526617	1	5Z,8Z,11Z,14Z-eicosatetraenoic acid; Arachidonic acid;1-octadecanoyl-2-(5Z,8Z,11Z,14Z-eicosatetraenoyl)-sn-glycero-3-phosphocholine; PC(18:0/20:4(5Z,8Z,11Z,14Z)); PC(18:0/20:4);1-(9Z-tetradecenoyl)-sn-glycero-3-phosphocholine; 1-hexadecanoyl-sn-glycero-3-phosphocholine; LysoPC(16:0/0:0);1-(9Z-tetradecenoyl)-sn-glycero-3-phosphocholine; LysoPC(20:4(5Z,8Z,11Z,14Z)/0:0);N-(dodecanoyl)-sphing-4-enine…	Did not cluster	7
Galactose Metabolism	map00052	kegg	0.16851	2	25	0.657041	1	D-Maltose;D-Sorbitol; Sorbitol	Did not cluster	8
Disorders of galactose metabolism	WP5173	wiki	0.036651	2	7	0.526617	1	D-Sorbitol; Sorbitol;Galactonic acid	Did not cluster	8
G alpha (i) signalling events	R-HSA-418594	reactome	0.659021	2	109	0.785645	1	D-Maltose;5Z,8Z,11Z,14Z-eicosatetraenoic acid; Arachidonic acid	6	9
Sensory perception of taste	R-HSA-9717189	reactome	0.482633	2	98	0.679122	1	D-Maltose;17alpha,21-dihydroxypregn-4-ene-3,11,20-trione; Cortisone	6	9
Sensory perception of sweet, bitter, and umami (glutamate) taste	R-HSA-9717207	reactome	0.453458	2	94	0.673887	1	D-Maltose;17alpha,21-dihydroxypregn-4-ene-3,11,20-trione; Cortisone	6	9
G alpha (q) signalling events	R-HSA-416476	reactome	0.659021	2	63	0.785645	1	Caproic acid; Hexanoic acid;5Z,8Z,11Z,14Z-eicosatetraenoic acid; Arachidonic acid	6	9
Organic anion transport	R-HSA-561048	reactome	0.138139	2	8	0.657041	1	Uric acid;3alpha-hydroxy-5alpha-androstan-17-one 3-sulfate; Dehydroepiandrosterone sulfate; DHEA-SO4	7	9
Glucose homeostasis	WP661	wiki	0.055558	5	21	0.657041	1	Glycocholic acid;Hypoxanthine;Histidine; L-Histidine;Chenodeoxycholic acid glycine conjugate; GCDCA;Glycoursodeoxycholic acid; N-(3alpha,7beta-dihydroxy-5beta-cholan-24-oyl)-glycine;Tauroursodeoxycholic acid;N-(3alpha,7alpha-dihydroxy-5beta-cholan-24-oyl)-taurine; Taurochenodesoxycholic acid; TCDCA	2, 13	9
Transport of vitamins, nucleosides, and related molecules	R-HSA-425397	reactome	0.00726671	8	62	0.495953	1	Adenine;N-(3alpha,7alpha,12alpha-trihydroxy-5beta-cholan-24-oyl)-taurine; Taurocholic acid;Glycocholic acid;Hypoxanthine;Inosine;Chenodeoxycholic acid glycine conjugate; GCDCA;Glycoursodeoxycholic acid; N-(3alpha,7beta-dihydroxy-5beta-cholan-24-oyl)-glycine;Tauroursodeoxycholic acid;N-(3alpha,7alpha-dihydroxy-5beta-cholan-24-oyl)-taurine; Taurochenodesoxycholic acid; TCDCA;3alpha-hydroxy-5alpha-a…	2, 3, 4	9
Transport of vitamins, nucleosides, and related molecules	WP1937	wiki	0.0190543	7	65	0.521285	1	Adenine;N-(3alpha,7alpha,12alpha-trihydroxy-5beta-cholan-24-oyl)-taurine; Taurocholic acid;Glycocholic acid;Hypoxanthine;Inosine;Tauroursodeoxycholic acid;N-(3alpha,7alpha-dihydroxy-5beta-cholan-24-oyl)-taurine; Taurochenodesoxycholic acid; TCDCA;3alpha-hydroxy-5alpha-androstan-17-one 3-sulfate; Dehydroepiandrosterone sulfate; DHEA-SO4	2, 3, 4	9
SLC transporter disorders	R-HSA-5619102	reactome	0.621741	4	81	0.771525	1	Adenine;Histidine; L-Histidine;Inosine;Uric acid	2, 4	9
Disorders of transmembrane transporters	R-HSA-5619115	reactome	0.10187	8	99	0.657041	1	Adenine;N-(3alpha,7alpha,12alpha-trihydroxy-5beta-cholan-24-oyl)-taurine; Taurocholic acid;Glycocholic acid;Histidine; L-Histidine;Inosine;Uric acid;Chenodeoxycholic acid glycine conjugate; GCDCA;Glycoursodeoxycholic acid; N-(3alpha,7beta-dihydroxy-5beta-cholan-24-oyl)-glycine;Tauroursodeoxycholic acid;N-(3alpha,7alpha-dihydroxy-5beta-cholan-24-oyl)-taurine; Taurochenodesoxycholic acid; TCDCA	2, 4	9
Organic cation/anion/zwitterion transport	R-HSA-549132	reactome	0.453458	2	34	0.673887	1	Uric acid;3alpha-hydroxy-5alpha-androstan-17-one 3-sulfate; Dehydroepiandrosterone sulfate; DHEA-SO4	2, 7	9
T cell modulation in pancreatic cancer	WP5078	wiki	0.16851	2	8	0.657041	1	Adenine;Kynurenine; L-Kynurenine	3, 12	9
Nucleotide salvage	R-HSA-8956321	reactome	0.161684	3	46	0.657041	1	Adenine;Hypoxanthine;Inosine	3, 4	9
Transport of nucleosides and free purine and pyrimidine bases across the plasma membrane	R-HSA-83936	reactome	0.102934	3	21	0.657041	1	Adenine;Hypoxanthine;Inosine	3, 4	9
Nucleotide salvage	WP4082	wiki	0.161684	3	46	0.657041	1	Adenine;Hypoxanthine;Inosine	3, 4	9
Prostaglandin synthesis and regulation	WP98	wiki	0.0578803	2	13	0.657041	1	5Z,8Z,11Z,14Z-eicosatetraenoic acid; Arachidonic acid;17alpha,21-dihydroxypregn-4-ene-3,11,20-trione; Cortisone	Did not cluster	9

## Sheet: Severity Pre-Acute
pathwayName	pathwayId	pathwaySource	Pval	Num_In_Path	Total_In_Path	Pval_FDR	Pval_Holm	analytes	cluster_assignment	new_cluster
Formation of xylulose-5-phosphate	R-HSA-5661270	reactome	0.0287508	2	16	0.741948	1	L-Arabitol;D-Xylitol;Gulonic acid	2	1
Formation of xylulose-5-phosphate	WP4068	wiki	0.0287508	2	15	0.741948	1	L-Arabitol;D-Xylitol;Gulonic acid	2	1
Amino Sugar Metabolism	map00520	kegg	0.136663	2	35	0.741948	1	N-acetylgalactosamine;N-Acetylneuraminic acid	3	1
Galactose Metabolism	map00052	kegg	0.136663	2	25	0.741948	1	myo-Inositol; Myoinositol;Sucrose	3	1
Tryptophan metabolism	map00380	kegg	0.360333	2	54	0.741948	1	Quinolinic acid;Kynurenic acid	2	2
Nicotinate and nicotinamide metabolism	map00760	kegg	0.218509	2	29	0.741948	1	Quinolinic acid;Nicotinamide riboside	2	2
NAD+ biosynthetic pathways	WP3645	wiki	0.0874422	2	16	0.741948	1	Quinolinic acid;Nicotinamide riboside	2	2
Kynurenine pathway and links to cell senescence	WP5044	wiki	0.163171	2	28	0.741948	1	Quinolinic acid;Kynurenic acid	2	2
Tryptophan catabolism leading to NAD+ production	WP4210	wiki	0.0900146	3	23	0.741948	1	Quinolinic acid;Kynurenic acid;Nicotinamide riboside	2	2
Nicotinate metabolism	R-HSA-196807	reactome	0.360333	2	58	0.741948	1	Quinolinic acid;Nicotinamide riboside	2, 4	2
Nicotinate metabolism	WP4097	wiki	0.332247	2	50	0.741948	1	Quinolinic acid;Nicotinamide riboside	2, 4	2
Biomarkers for urea cycle disorders	WP4583	wiki	0.214527	3	22	0.741948	1	Orotic acid;Homocitrulline;N-Acetyl-L-glutamic acid; NAcGlu	1	3
Urea cycle and metabolism of amino groups	WP497	wiki	0.415239	2	34	0.741948	1	Creatinine;N-Acetyl-L-glutamic acid; NAcGlu	1	3
Urea cycle and associated pathways	WP4595	wiki	0.0903658	4	30	0.741948	1	Orotic acid;Uridine;N-Acetyl-L-glutamic acid; NAcGlu;D-Malic acid	1, 4	3
Metabolism of water-soluble vitamins and cofactors	R-HSA-196849	reactome	0.382621	3	133	0.741948	1	4-Pyridoxic acid; PDXate;Quinolinic acid;Nicotinamide riboside	2	4
Transport of bile salts and organic acids, metal ions and amine compounds	R-HSA-425366	reactome	0.90441	2	78	0.924353	1	myo-Inositol; Myoinositol;Creatinine	4	4
SLC transporter disorders	R-HSA-5619102	reactome	0.890695	2	81	0.92156	1	N-Acetylneuraminic acid;Uridine	4	4
Disorders of transmembrane transporters	R-HSA-5619115	reactome	0.922095	2	99	0.931005	1	N-Acetylneuraminic acid;Uridine	4	4
Transport of inorganic cations/anions and amino acids/oligopeptides	R-HSA-425393	reactome	0.779592	2	53	0.848618	1	N-Acetylneuraminic acid;D-Malic acid	1, 4	4
Organic anion transporters	R-HSA-428643	reactome	0.163171	2	14	0.741948	1	N-Acetylneuraminic acid;D-Malic acid	2, 4	4
16p11.2 proximal deletion syndrome	WP4949	wiki	0.0900146	3	40	0.741948	1	myo-Inositol; Myoinositol;Quinolinic acid;1-(9Z-tetradecenoyl)-sn-glycero-3-phosphocholine; LysoPC(18:0/0:0)	Did not cluster	4
Leucine, isoleucine and valine metabolism	WP4686	wiki	0.765863	2	68	0.842449	1	3-Methylglutarylcarnitine;(3S)-3-[(2-carboxy-2-methylacetyl)oxy]-4-(trimethylazaniumyl)butanoate; Methylmalonylcarnitine	Did not cluster	4
Pyrimidine metabolism	map00240	kegg	0.275367	2	52	0.741948	1	Orotic acid;Uridine	1	5
Pyrimidine metabolism	WP4022	wiki	0.275367	2	41	0.741948	1	Orotic acid;Uridine	1	5
Biomarkers for pyrimidine metabolism disorders	WP4584	wiki	0.388028	2	36	0.741948	1	Orotic acid;Uridine	1	5
Pyrimidine metabolism and related diseases	WP4225	wiki	0.441886	2	43	0.741948	1	Orotic acid;Uridine	1	5
Metabolism of RNA	R-HSA-8953854	reactome	0.246851	2	107	0.741948	1	7-Methylguanine; 7-methylguanosine cap;5'-Methylthioadenosine	Did not cluster	5
Modified nucleosides derived from tRNA as urinary cancer markers	WP4485	wiki	0.303882	2	19	0.741948	1	Uridine;5'-Methylthioadenosine	Did not cluster	5
Glycosphingolipid metabolism	R-HSA-1660662	reactome	0.19054	2	38	0.741948	1	N-Acetylgalactosamine;N-Acetylneuraminic acid	5	6
Sphingolipid metabolism	R-HSA-428157	reactome	0.415239	2	68	0.741948	1	N-acetylgalactosamine;N-Acetylneuraminic acid	5	6
Sphingolipid metabolism	WP2788	wiki	0.194703	3	66	0.741948	1	N-Acetylgalactosamine;N-Acetylneuraminic acid;1-(9Z,12Z,15Z-octadecatrienoyl)-2-hexadecanoyl-sn-glycero-3-phosphoethanolamine; PE(P-18:0/20:4(5Z,8Z,11Z,14Z))	5	6
Glycerophospholipid biosynthetic pathway	WP2533	wiki	0.218509	2	56	0.741948	1	myo-Inositol; Myoinositol;1-(9Z,12Z,15Z-octadecatrienoyl)-2-hexadecanoyl-sn-glycero-3-phosphoethanolamine; PE(P-18:0/20:4(5Z,8Z,11Z,14Z))	6	6
Glycerophospholipid biosynthesis	WP2740	wiki	0.246851	2	94	0.741948	1	myo-Inositol; Myoinositol;1-(9Z,12Z,15Z-octadecatrienoyl)-2-hexadecanoyl-sn-glycero-3-phosphoethanolamine; PE(P-18:0/20:4(5Z,8Z,11Z,14Z))	6	6
Krebs cycle disorders	WP4236	wiki	0.0757568	3	23	0.741948	1	(3S)-3-[(2-carboxy-2-methylacetyl)oxy]-4-(trimethylazaniumyl)butanoate; Methylmalonylcarnitine;D-Malic acid;SUCCINYL CARNITINE ESTER (C4DC); Succinylcarnitine	1	7
Degradation of cysteine and homocysteine	R-HSA-1614558	reactome	0.275367	2	38	0.741948	1	D-Malic acid;L-Lanthionine; Lanthionine	2	8
Sulfur amino acid metabolism	R-HSA-1614635	reactome	0.297468	3	66	0.741948	1	5'-Methylthioadenosine;D-Malic acid;L-Lanthionine; Lanthionine	2	8
Sulfur amino acid metabolism	WP3574	wiki	0.318723	3	69	0.741948	1	5'-Methylthioadenosine;D-Malic acid;L-Lanthionine; Lanthionine	2	8

## Sheet: Severity Persistent
pathwayName	pathwayId	pathwaySource	Pval	Num_In_Path	Total_In_Path	Pval_FDR	Pval_Holm	analytes	cluster_assignment	new_cluster
Modified nucleosides derived from tRNA as urinary cancer markers	WP4485	wiki	4.21504e-06	7	19	0.000864082	0.000864082	Cytidine;Pseudouridine; PURID;Succinyladenosine;1-methylinosine;1-methyl- adenosine; 1-Methyladenosine;N2,N2-Dimethylguanosine; N2-N2-dimethyl- guanosine;(N)4-acetylcytidine; N4-Acetylcytidine	Did not cluster	1
Histidine metabolism	map00340	kegg	0.100996	2	35	0.385857	1	S-Adenosylhomocysteine;Methylimidazoleacetic acid	1	2
Glycine, serine and threonine metabolism	map00260	kegg	0.320649	2	56	0.464112	1	Dimethylglycine;S-Adenosylhomocysteine	1	2
Methionine Metabolism	map00270	kegg	0.238702	2	51	0.429245	1	Dimethylglycine;S-Adenosylhomocysteine	1	2
Sulfur amino acid metabolism	R-HSA-1614635	reactome	0.287853	2	66	0.452102	1	Dimethylglycine;S-Adenosylhomocysteine	1	2
Cysteine and methionine catabolism	WP4504	wiki	0.238702	2	39	0.429245	1	Dimethylglycine;S-Adenosylhomocysteine	1	2
Methionine de novo and salvage pathway	WP3580	wiki	0.174675	2	49	0.386379	1	Dimethylglycine;S-Adenosylhomocysteine	1	2
Sulfur amino acid metabolism	WP3574	wiki	0.304267	2	69	0.462036	1	Dimethylglycine;S-Adenosylhomocysteine	1	2
Metabolism of water-soluble vitamins and cofactors	R-HSA-196849	reactome	0.353214	2	133	0.488763	1	Erythronic acid;S-Adenosylhomocysteine	1	3
Metabolism of water-soluble vitamins and cofactors	WP1857	wiki	0.159208	2	82	0.385857	1	Erythronic acid;S-Adenosylhomocysteine	1	3
MTHFR deficiency	WP4288	wiki	0.0749204	2	22	0.385857	1	Dimethylglycine;S-Adenosylhomocysteine	1, 3	4
Trans-sulfuration, one-carbon metabolism and related pathways	WP2525	wiki	0.353214	2	59	0.488763	1	Dimethylglycine;S-Adenosylhomocysteine	1, 3	4
Nucleotide salvage	R-HSA-8956321	reactome	0.144051	2	46	0.385857	1	Cytidine;Pseudouridine; PURID	2	5
Pyrimidine salvage	R-HSA-73614	reactome	0.0411717	2	23	0.385857	1	Cytidine;Pseudouridine; PURID	2	5
Pyrimidine metabolism	WP4022	wiki	0.114887	2	41	0.385857	1	Cytidine;Orotidine	2	5
Biomarkers for pyrimidine metabolism disorders	WP4584	wiki	0.174675	2	36	0.386379	1	Cytidine;Orotidine	2	5
Nucleotide salvage	WP4082	wiki	0.144051	2	46	0.385857	1	Cytidine;Pseudouridine; PURID	2	5
Pyrimidine metabolism and related diseases	WP4225	wiki	0.206345	2	43	0.399064	1	Cytidine;Orotidine	2	5
Starch and sucrose metabolism	map00500	kegg	0.206345	2	53	0.399064	1	D-Glucuronic acid;beta-Lactose	Did not cluster	6
GABA metabolism (aka GHB)	WP4157	wiki	0.0876508	2	28	0.385857	1	N-Acetylputrescine;4-Acetamidobutanoic acid; N-Acetyl gamma- aminobutyrate	Did not cluster	6

## Sheet: Time Transient
pathwayName	pathwayId	pathwaySource	Pval	Num_In_Path	Total_In_Path	Pval_FDR	Pval_Holm	analytes	cluster_assignment	new_cluster	set
Arginine and proline metabolism	map00330	kegg	0.211846	2	50	0.564156	1	1-Pyrroline-5-carboxylic acid;4-Hydroxy-2-oxoglutaric acid	1	1	decrease_then_increase
Glyoxylate metabolism and glycine degradation	R-HSA-389661	reactome	0.0753577	2	40	0.542427	1	4-Hydroxyproline; hydroxy-proline;4-Hydroxy-2-oxoglutaric acid	1	1	decrease_then_increase
Glyoxylate metabolism	WP5166	wiki	0.0554283	2	15	0.542427	1	4-Hydroxyproline; hydroxy-proline;4-Hydroxy-2-oxoglutaric acid	1	1	decrease_then_increase
Glyoxylate metabolism and glycine degradation	WP3562	wiki	0.0753577	2	40	0.542427	1	4-Hydroxyproline; hydroxy-proline;4-Hydroxy-2-oxoglutaric acid	1	1	decrease_then_increase
Proline catabolism	R-HSA-70688	reactome	0.0168073	2	11	0.542427	1	4-Hydroxyproline; hydroxy-proline;1-Pyrroline-5-carboxylic acid	3	1	decrease_then_increase
Proline catabolism	WP5009	wiki	0.0168073	2	11	0.542427	1	4-Hydroxyproline; hydroxy-proline;1-Pyrroline-5-carboxylic acid	3	1	decrease_then_increase
Retinol Metabolism	map00830	kegg	0.0300689	2	26	0.542427	1	all-trans Retinol Vitamin A; Retinol; Vitamin A;4-oxo-Retinoic acid; all-trans-4-oxoretinoic acid	2	2	decrease_then_increase
Metabolism of fat-soluble vitamins	R-HSA-6806667	reactome	0.0378489	2	46	0.542427	1	all-trans Retinol Vitamin A; Retinol; Vitamin A;(2R)-2,5,7,8-tetramethyl-2-[(4R,8R)-4,8,12-trimethyltridecyl]-3,4-dihydro-2H-chromen-6-ol; a-Tocopherol; alpha-Tocopherol	2	2	decrease_then_increase
Retinol metabolism	WP5188	wiki	0.0114458	2	12	0.542427	1	all-trans Retinol Vitamin A; Retinol; Vitamin A;4-oxo-Retinoic acid; all-trans-4-oxoretinoic acid	2	2	decrease_then_increase
Vitamin A and carotenoid metabolism	WP716	wiki	0.0230355	2	20	0.542427	1	all-trans Retinol Vitamin A; Retinol; Vitamin A;4-oxo-Retinoic acid; all-trans-4-oxoretinoic acid	2	2	decrease_then_increase
Primary bile acid biosynthesis	map00120	kegg	0.145654	2	60	0.554604	1	3alpha,12alpha-Dihydroxy-5beta-cholan-24-oic Acid; Deoxycholic acid;Lithocholic acid glycine conjugate; N-[(3alpha,5beta)-3-hydroxy-24-oxocholan-24-yl]-glycine	Did not cluster	3	decrease_then_increase
Vitamin B12 metabolism	WP1533	wiki	0.0651237	2	60	0.542427	1	2-methyl-propanedioic acid; Methylmalonic acid;(2R)-2,5,7,8-tetramethyl-2-[(4R,8R)-4,8,12-trimethyltridecyl]-3,4-dihydro-2H-chromen-6-ol; a-Tocopherol; alpha-Tocopherol	Did not cluster	4	decrease_then_increase
22q11.2 copy number variation syndrome	WP4657	wiki	0.0860844	2	29	0.542427	1	1-Pyrroline-5-carboxylic acid;4-oxo-Retinoic acid; all-trans-4-oxoretinoic acid	Did not cluster	5	decrease_then_increase
beta-Alanine metabolism	map00410	kegg	0.0363645	4	29	0.585408	1	Ureidopropionic acid;Dihydrouracil;L-Aspartic acid;Uracil	1	1	increase_then_decrease
Tyrosine metabolism	map00350	kegg	0.329218	2	69	0.625514	1	3-oxo-butanoic acid; Acetoacetic acid;L-Aspartic acid	1	1	increase_then_decrease
Phenylalanine and Tyrosine Metabolism	map00360	kegg	0.329218	2	28	0.625514	1	3-oxo-butanoic acid; Acetoacetic acid;L-Phenylalanine; Phenylalanine	1	1	increase_then_decrease
Transport of inorganic cations/anions and amino acids/oligopeptides	R-HSA-425393	reactome	0.838068	2	53	0.864844	1	L-Phenylalanine; Phenylalanine;L-Aspartic acid	1	1	increase_then_decrease
Phenylalanine metabolism	R-HSA-8964208	reactome	0.138139	2	21	0.585408	1	L-Phenylalanine; Phenylalanine;L-Aspartic acid	1	1	increase_then_decrease
Cytosolic tRNA aminoacylation	R-HSA-379716	reactome	0.613832	2	66	0.706257	1	L-Phenylalanine; Phenylalanine;L-Aspartic acid	1	1	increase_then_decrease
tRNA Aminoacylation	R-HSA-379724	reactome	0.613832	2	66	0.706257	1	L-Phenylalanine; Phenylalanine;L-Aspartic acid	1	1	increase_then_decrease
Mitochondrial tRNA aminoacylation	R-HSA-379726	reactome	0.613832	2	66	0.706257	1	L-Phenylalanine; Phenylalanine;L-Aspartic acid	1	1	increase_then_decrease
Translation	R-HSA-72766	reactome	0.636952	2	83	0.721879	1	L-Phenylalanine; Phenylalanine;L-Aspartic acid	1	1	increase_then_decrease
tRNA aminoacylation	WP1938	wiki	0.613832	2	26	0.706257	1	L-Phenylalanine; Phenylalanine;L-Aspartic acid	1	1	increase_then_decrease
Tyrosine metabolism and related disorders	WP4506	wiki	0.16851	2	24	0.585408	1	3-oxo-butanoic acid; Acetoacetic acid;L-Phenylalanine; Phenylalanine	1	1	increase_then_decrease
Glyoxylate metabolism and glycine degradation	WP3562	wiki	0.296892	2	40	0.595627	1	L-Aspartic acid;Sarcosine	1	1	increase_then_decrease
Leucine, isoleucine and valine metabolism	WP4686	wiki	0.103451	6	68	0.585408	1	3-methyl-2-oxo-butanoic acid; Alpha-ketoisovaleric acid;3-oxo-butanoic acid; Acetoacetic acid;2-Hydroxy-3-methylbutyric acid; 2S-hydroxy-3-methyl-butanoic acid;(3S)-3-hydroxybutanoic acid; (S)-3-Hydroxybutyric acid;2-hydroxy-4-methyl-pentanoic acid; Leucinic acid;(S)-b-aminoisobutyric acid; (S)-beta-Aminoisobutyric acid; 2S-methyl-3-amino-propanoic acid	3	1	increase_then_decrease
Aspartate and asparagine metabolism	R-HSA-8963693	reactome	0.329218	2	24	0.625514	1	L-Aspartic acid;N-Acetylaspartylglutamic acid	1, 2, 6	1	increase_then_decrease
Aspartate and asparagine metabolism	WP4979	wiki	0.329218	2	25	0.625514	1	L-Aspartic acid;N-Acetylaspartylglutamic acid	1, 2, 6	1	increase_then_decrease
Valine, leucine and isoleucine degradation	map00280	kegg	0.161684	3	51	0.585408	1	3-methyl-2-oxo-butanoic acid; Alpha-ketoisovaleric acid;3-oxo-butanoic acid; Acetoacetic acid;(S)-b-aminoisobutyric acid; (S)-beta-Aminoisobutyric acid; 2S-methyl-3-amino-propanoic acid	1, 3	1	increase_then_decrease
Amino acid metabolism	WP3925	wiki	0.257477	6	109	0.595627	1	2-Ketobutyric acid; 2-oxo-butanoic acid;3-methyl-2-oxo-butanoic acid; Alpha-ketoisovaleric acid;L-Phenylalanine; Phenylalanine;L-Aspartic acid;(3S)-3-hydroxybutanoic acid; (S)-3-Hydroxybutyric acid;Spermine	1, 3	1	increase_then_decrease
Glutamate and glutamine metabolism	R-HSA-8964539	reactome	0.361188	2	25	0.627223	1	L-Aspartic acid;N-Acetylaspartylglutamic acid	1, 4, 6	1	increase_then_decrease
Glycine, serine and threonine metabolism	map00260	kegg	0.680046	2	56	0.742907	1	2-Ketobutyric acid; 2-oxo-butanoic acid;Sarcosine	1, 6	1	increase_then_decrease
Methionine Metabolism	map00270	kegg	0.564427	2	51	0.695839	1	2-Ketobutyric acid; 2-oxo-butanoic acid;Sarcosine	1, 6	1	increase_then_decrease
Phenylalanine and tyrosine metabolism	WP4981	wiki	0.102934	3	32	0.585408	1	3-oxo-butanoic acid; Acetoacetic acid;L-Phenylalanine; Phenylalanine;L-Aspartic acid	1, 6	1	increase_then_decrease
Pyrimidine metabolism	map00240	kegg	0.00920833	5	52	0.540048	1	Ureidopropionic acid;Dihydrouracil;Cytidine;Uracil;(S)-b-aminoisobutyric acid; (S)-beta-Aminoisobutyric acid; 2S-methyl-3-amino-propanoic acid	1	2	increase_then_decrease
Purine metabolism	map00230	kegg	0.482633	2	68	0.663054	1	L-Aspartic acid;Xanthine	1	2	increase_then_decrease
Pyrimidine catabolism	R-HSA-73621	reactome	0.00920833	5	40	0.540048	1	Ureidopropionic acid;Dihydrouracil;Cytidine;Uracil;(S)-b-aminoisobutyric acid; (S)-beta-Aminoisobutyric acid; 2S-methyl-3-amino-propanoic acid	1	2	increase_then_decrease
Nucleotide catabolism	R-HSA-8956319	reactome	0.0182268	6	107	0.585408	1	Ureidopropionic acid;Dihydrouracil;Cytidine;Xanthine;Uracil;(S)-b-aminoisobutyric acid; (S)-beta-Aminoisobutyric acid; 2S-methyl-3-amino-propanoic acid	1	2	increase_then_decrease
Nucleotide salvage	R-HSA-8956321	reactome	0.392637	2	46	0.635358	1	Cytidine;Uracil	1	2	increase_then_decrease
Pyrimidine salvage	R-HSA-73614	reactome	0.138139	2	23	0.585408	1	Cytidine;Uracil	1	2	increase_then_decrease
Transport of nucleosides and free purine and pyrimidine bases across the plasma membrane	R-HSA-83936	reactome	0.102934	3	21	0.585408	1	Cytidine;Uracil;Cytosine	1	2	increase_then_decrease
Purine metabolism and related disorders	WP4224	wiki	0.228366	3	56	0.585408	1	L-Aspartic acid;Xanthine;Succinyladenosine	1	2	increase_then_decrease
Pyrimidine metabolism	WP4022	wiki	0.00920833	5	41	0.540048	1	Ureidopropionic acid;Dihydrouracil;Cytidine;Uracil;(S)-b-aminoisobutyric acid; (S)-beta-Aminoisobutyric acid; 2S-methyl-3-amino-propanoic acid	1	2	increase_then_decrease
Biomarkers for pyrimidine metabolism disorders	WP4584	wiki	0.00631621	6	36	0.540048	1	Ureidopropionic acid;Dihydrouracil;Cytidine;Uracil;Cytosine;(S)-b-aminoisobutyric acid; (S)-beta-Aminoisobutyric acid; 2S-methyl-3-amino-propanoic acid	1	2	increase_then_decrease
Purine metabolism	WP4792	wiki	0.296892	2	36	0.595627	1	Xanthine;Succinyladenosine	1	2	increase_then_decrease
Nucleotide salvage	WP4082	wiki	0.392637	2	46	0.635358	1	Cytidine;Uracil	1	2	increase_then_decrease
Pyrimidine metabolism and related diseases	WP4225	wiki	0.0100318	6	43	0.540048	1	Ureidopropionic acid;Dihydrouracil;Cytidine;L-Aspartic acid;Uracil;(S)-b-aminoisobutyric acid; (S)-beta-Aminoisobutyric acid; 2S-methyl-3-amino-propanoic acid	1	2	increase_then_decrease
Nucleobase catabolism	WP4042	wiki	0.0217671	6	103	0.585408	1	Ureidopropionic acid;Dihydrouracil;Cytidine;Xanthine;Uracil;(S)-b-aminoisobutyric acid; (S)-beta-Aminoisobutyric acid; 2S-methyl-3-amino-propanoic acid	1	2	increase_then_decrease
Base Excision Repair	R-HSA-73884	reactome	0.138139	2	27	0.585408	1	Dihydrouracil;Uracil	9	2	increase_then_decrease
Base-Excision Repair, AP Site Formation	R-HSA-73929	reactome	0.0822916	2	19	0.585408	1	Dihydrouracil;Uracil	9	2	increase_then_decrease
Base-Excision Repair, AP Site Formation	WP3399	wiki	0.0822916	2	18	0.585408	1	Dihydrouracil;Uracil	9	2	increase_then_decrease
DNA Repair	R-HSA-73894	reactome	0.121416	3	64	0.585408	1	Dihydrouracil;Uracil;N6-methyladenosine	6, 9	2	increase_then_decrease
Modified nucleosides derived from tRNA as urinary cancer markers	WP4485	wiki	0.141043	3	19	0.585408	1	Cytidine;Succinyladenosine;N6-methyladenosine	Did not cluster	2	increase_then_decrease
Starch and sucrose metabolism	map00500	kegg	0.0343112	5	53	0.585408	1	Sphingosine;Sphinganine;1-tetradecanoyl-2-eicosanoyl-sn-glycero-3-phosphocholine; PC(16:0/16:0); Phosphatidylcholine;SM(d18:1/18:0); Sphingomyelin;Cer(d18:1/16:0); Ceramides; N-(dodecanoyl)-sphing-4-enine	4	3	increase_then_decrease
Sphingolipid metabolism overview	WP4725	wiki	0.138139	2	26	0.585408	1	Sphingosine;Sphinganine	4	3	increase_then_decrease
Synthesis of ceramides and 1-deoxyceramides	WP5194	wiki	0.16851	2	24	0.585408	1	Sphingosine;Sphinganine	4	3	increase_then_decrease
Sphingolipid metabolism: integrated pathway	WP4726	wiki	0.0285954	5	51	0.585408	1	Sphingosine;Sphinganine;SM(d18:1/18:0); Sphingomyelin;Cer(d18:1/16:0); Ceramides; N-(dodecanoyl)-sphing-4-enine;SM(d18:1/16:0)	4	3	increase_then_decrease
Sphingolipid pathway	WP1422	wiki	0.0171872	4	25	0.585408	1	Sphingosine;Sphinganine;SM(d18:1/18:0); Sphingomyelin;Cer(d18:1/16:0); Ceramides; N-(dodecanoyl)-sphing-4-enine	4	3	increase_then_decrease
Sphingolipid de novo biosynthesis	R-HSA-1660661	reactome	0.0290043	4	38	0.585408	1	hexadecanoic acid; Palmitic acid;Sphingosine;Sphinganine;Cer(d18:1/16:0); Ceramides; N-(dodecanoyl)-sphing-4-enine	1, 4, 6	3	increase_then_decrease
Glycosphingolipid metabolism	R-HSA-1660662	reactome	0.231988	2	38	0.585408	1	Sphingosine;Cer(d18:1/16:0); Ceramides; N-(dodecanoyl)-sphing-4-enine	4, 12	3	increase_then_decrease
Degradation pathway of sphingolipids, including diseases	WP4153	wiki	0.0578803	2	17	0.585408	1	Sphingosine;Cer(d18:1/16:0); Ceramides; N-(dodecanoyl)-sphing-4-enine	4, 13	3	increase_then_decrease
Metabolism of sphingolipids in ER and Golgi apparatus	WP4142	wiki	0.0428813	3	36	0.585408	1	Sphingosine;Sphinganine;Cer(d18:1/16:0); Ceramides; N-(dodecanoyl)-sphing-4-enine	4, 13	3	increase_then_decrease
Neurodegeneration with brain iron accumulation (NBIA) subtypes pathway	WP4577	wiki	0.138139	2	23	0.585408	1	Sphinganine;Cer(d18:1/16:0); Ceramides; N-(dodecanoyl)-sphing-4-enine	4, 14	3	increase_then_decrease
Sphingolipid metabolism in senescence	WP5121	wiki	0.0428813	3	14	0.585408	1	Sphingosine;Sphinganine;Cer(d18:1/16:0); Ceramides; N-(dodecanoyl)-sphing-4-enine	4, 14	3	increase_then_decrease
Sphingolipid metabolism	R-HSA-428157	reactome	0.0880546	4	68	0.585408	1	hexadecanoic acid; Palmitic acid;Sphingosine;Sphinganine;Cer(d18:1/16:0); Ceramides; N-(dodecanoyl)-sphing-4-enine	4, 6, 12	3	increase_then_decrease
Sphingolipid metabolism	WP2788	wiki	0.101268	4	66	0.585408	1	hexadecanoic acid; Palmitic acid;Sphingosine;Sphinganine;Cer(d18:1/16:0); Ceramides; N-(dodecanoyl)-sphing-4-enine	4, 6, 12	3	increase_then_decrease
Glycerolipid Metabolism	map00561	kegg	0.109234	2	18	0.585408	1	Glycerol;hexadecanoic acid; Palmitic acid	5, 6	3	increase_then_decrease
Glucose homeostasis	WP661	wiki	0.323711	3	21	0.625514	1	Glycerol;L-Phenylalanine; Phenylalanine;(3S)-3-hydroxybutanoic acid; (S)-3-Hydroxybutyric acid	1	4	increase_then_decrease
Glucose metabolism	R-HSA-70326	reactome	0.329218	2	43	0.625514	1	Glycerol;L-Aspartic acid	1, 6	4	increase_then_decrease
Glucose metabolism	WP4093	wiki	0.361188	2	42	0.627223	1	Glycerol;L-Aspartic acid	1, 6	4	increase_then_decrease
Trans-sulfuration, one-carbon metabolism and related pathways	WP2525	wiki	0.116891	5	59	0.585408	1	2-Ketobutyric acid; 2-oxo-butanoic acid;5-oxoproline; Pyroglutamic acid;Sarcosine;2AB; 2S-amino-butanoic acid; L-alpha-Aminobutyric acid;Spermine	1	5	increase_then_decrease
Phase II - Conjugation of compounds	R-HSA-156580	reactome	0.859882	2	149	0.87893	1	5-oxoproline; Pyroglutamic acid;3alpha-sulfooxy-5beta-cholan-24-oic acid; lithocholate sulfate	10	5	increase_then_decrease
Phase II - Conjugation of compounds	WP4111	wiki	0.869784	2	149	0.885854	1	5-oxoproline; Pyroglutamic acid;3alpha-sulfooxy-5beta-cholan-24-oic acid; lithocholate sulfate	10	5	increase_then_decrease
Ketone Body Metabolism	map00072	kegg	0.0578803	2	9	0.585408	1	3-oxo-butanoic acid; Acetoacetic acid;(3S)-3-hydroxybutanoic acid; (S)-3-Hydroxybutyric acid	2	6	increase_then_decrease
Proton-coupled monocarboxylate transport	R-HSA-433692	reactome	0.109234	2	7	0.585408	1	3-oxo-butanoic acid; Acetoacetic acid;(3S)-3-hydroxybutanoic acid; (S)-3-Hydroxybutyric acid	2	6	increase_then_decrease
Defective SLC16A1 causes symptomatic deficiency in lactate transport (SDLT)	R-HSA-5619070	reactome	0.109234	2	7	0.585408	1	3-oxo-butanoic acid; Acetoacetic acid;(3S)-3-hydroxybutanoic acid; (S)-3-Hydroxybutyric acid	2	6	increase_then_decrease
Utilization of Ketone Bodies	R-HSA-77108	reactome	0.0578803	2	10	0.585408	1	3-oxo-butanoic acid; Acetoacetic acid;(3S)-3-hydroxybutanoic acid; (S)-3-Hydroxybutyric acid	2	6	increase_then_decrease
Ketogenesis and ketolysis	WP4742	wiki	0.0578803	2	11	0.585408	1	3-oxo-butanoic acid; Acetoacetic acid;(3S)-3-hydroxybutanoic acid; (S)-3-Hydroxybutyric acid	2	6	increase_then_decrease
Disorders in ketolysis	WP5195	wiki	0.0578803	2	8	0.585408	1	3-oxo-butanoic acid; Acetoacetic acid;(3S)-3-hydroxybutanoic acid; (S)-3-Hydroxybutyric acid	2	6	increase_then_decrease
Disorders in ketone body synthesis	WP5175	wiki	0.0578803	2	13	0.585408	1	3-oxo-butanoic acid; Acetoacetic acid;(3S)-3-hydroxybutanoic acid; (S)-3-Hydroxybutyric acid	2	6	increase_then_decrease
Ketone body metabolism	R-HSA-74182	reactome	0.0822916	2	16	0.585408	1	3-oxo-butanoic acid; Acetoacetic acid;(3S)-3-hydroxybutanoic acid; (S)-3-Hydroxybutyric acid	1, 2	6	increase_then_decrease
Synthesis of Ketone Bodies	R-HSA-77111	reactome	0.0578803	2	14	0.585408	1	3-oxo-butanoic acid; Acetoacetic acid;(3S)-3-hydroxybutanoic acid; (S)-3-Hydroxybutyric acid	1, 2, 6	6	increase_then_decrease
Transport of bile salts and organic acids, metal ions and amine compounds	R-HSA-425366	reactome	0.65466	4	78	0.72665	1	3-oxo-butanoic acid; Acetoacetic acid;L-Phenylalanine; Phenylalanine;(3S)-3-hydroxybutanoic acid; (S)-3-Hydroxybutyric acid;Spermine	1	7	increase_then_decrease
Transport of bile salts and organic acids, metal ions and amine compounds	WP1935	wiki	0.604622	4	70	0.706257	1	3-oxo-butanoic acid; Acetoacetic acid;L-Phenylalanine; Phenylalanine;(3S)-3-hydroxybutanoic acid; (S)-3-Hydroxybutyric acid;Spermine	1	7	increase_then_decrease
SLC transporter disorders	R-HSA-5619102	reactome	0.138026	7	81	0.585408	1	3-oxo-butanoic acid; Acetoacetic acid;Cytidine;L-Phenylalanine; Phenylalanine;L-Aspartic acid;hexadecanoic acid; Palmitic acid;(3S)-3-hydroxybutanoic acid; (S)-3-Hydroxybutyric acid;9E,12E-octadecadienoic acid; Linoelaidic acid	1, 6	7	increase_then_decrease
Disorders of transmembrane transporters	R-HSA-5619115	reactome	0.195634	7	99	0.585408	1	3-oxo-butanoic acid; Acetoacetic acid;Cytidine;L-Phenylalanine; Phenylalanine;L-Aspartic acid;hexadecanoic acid; Palmitic acid;(3S)-3-hydroxybutanoic acid; (S)-3-Hydroxybutyric acid;9E,12E-octadecadienoic acid; Linoelaidic acid	1, 6	7	increase_then_decrease
Transport of vitamins, nucleosides, and related molecules	R-HSA-425397	reactome	0.142624	5	62	0.585408	1	Cytidine;hexadecanoic acid; Palmitic acid;Uracil;Cytosine;9E,12E-octadecadienoic acid; Linoelaidic acid	1, 6	7	increase_then_decrease
Transport of fatty acids	R-HSA-804914	reactome	0.138139	2	10	0.585408	1	hexadecanoic acid; Palmitic acid;9E,12E-octadecadienoic acid; Linoelaidic acid	1, 6	7	increase_then_decrease
Transport of vitamins, nucleosides, and related molecules	WP1937	wiki	0.129451	5	65	0.585408	1	Cytidine;hexadecanoic acid; Palmitic acid;Uracil;Cytosine;9E,12E-octadecadienoic acid; Linoelaidic acid	1, 6	7	increase_then_decrease
Peptide hormone metabolism	R-HSA-2980736	reactome	0.299534	3	57	0.597219	1	hexadecanoic acid; Palmitic acid;N-(9Z-octadecenoyl)-ethanolamine; n-Oleoylethanolamide; Oleoylethanolamide;6Z,9Z,12Z-octadecatrienoic acid; gamma-Linolenic acid	6	8	increase_then_decrease
Synthesis, secretion, and inactivation of Glucagon-like Peptide-1 (GLP-1)	R-HSA-381771	reactome	0.141043	3	21	0.585408	1	hexadecanoic acid; Palmitic acid;N-(9Z-octadecenoyl)-ethanolamine; n-Oleoylethanolamide; Oleoylethanolamide;6Z,9Z,12Z-octadecatrienoic acid; gamma-Linolenic acid	6	8	increase_then_decrease
Incretin synthesis, secretion, and inactivation	R-HSA-400508	reactome	0.141043	3	21	0.585408	1	hexadecanoic acid; Palmitic acid;N-(9Z-octadecenoyl)-ethanolamine; n-Oleoylethanolamide; Oleoylethanolamide;6Z,9Z,12Z-octadecatrienoic acid; gamma-Linolenic acid	6	8	increase_then_decrease
Free fatty acid receptors	R-HSA-444209	reactome	0.392637	2	23	0.635358	1	hexadecanoic acid; Palmitic acid;6Z,9Z,12Z-octadecatrienoic acid; gamma-Linolenic acid	6	8	increase_then_decrease
Digestion	R-HSA-8935690	reactome	0.42343	2	43	0.642103	1	Glycerol;hexadecanoic acid; Palmitic acid	6	8	increase_then_decrease
Digestion and absorption	R-HSA-8963743	reactome	0.42343	2	45	0.642103	1	Glycerol;hexadecanoic acid; Palmitic acid	6	8	increase_then_decrease
Cytoprotection by HMOX1	R-HSA-9707564	reactome	0.16851	2	27	0.585408	1	hexadecanoic acid; Palmitic acid;9E,12E-octadecadienoic acid; Linoelaidic acid	6	8	increase_then_decrease
RORA activates gene expression	R-HSA-1368082	reactome	0.109234	2	7	0.585408	1	hexadecanoic acid; Palmitic acid;9E,12E-octadecadienoic acid; Linoelaidic acid	6	8	increase_then_decrease
BMAL1:CLOCK,NPAS2 activates circadian gene expression	R-HSA-1368108	reactome	0.109234	2	7	0.585408	1	hexadecanoic acid; Palmitic acid;9E,12E-octadecadienoic acid; Linoelaidic acid	6	8	increase_then_decrease
Regulation of cholesterol biosynthesis by SREBP (SREBF)	R-HSA-1655829	reactome	0.138139	2	11	0.585408	1	hexadecanoic acid; Palmitic acid;9E,12E-octadecadienoic acid; Linoelaidic acid	6	8	increase_then_decrease
PPARA activates gene expression	R-HSA-1989781	reactome	0.231988	2	17	0.585408	1	hexadecanoic acid; Palmitic acid;9E,12E-octadecadienoic acid; Linoelaidic acid	6	8	increase_then_decrease
Activation of gene expression by SREBF (SREBP)	R-HSA-2426168	reactome	0.109234	2	8	0.585408	1	hexadecanoic acid; Palmitic acid;9E,12E-octadecadienoic acid; Linoelaidic acid	6	8	increase_then_decrease
Transcriptional regulation of white adipocyte differentiation	R-HSA-381340	reactome	0.16851	2	11	0.585408	1	hexadecanoic acid; Palmitic acid;9E,12E-octadecadienoic acid; Linoelaidic acid	6	8	increase_then_decrease
Regulation of lipid metabolism by PPARalpha	R-HSA-400206	reactome	0.231988	2	17	0.585408	1	hexadecanoic acid; Palmitic acid;9E,12E-octadecadienoic acid; Linoelaidic acid	6	8	increase_then_decrease
Circadian Clock	R-HSA-400253	reactome	0.16851	2	14	0.585408	1	hexadecanoic acid; Palmitic acid;9E,12E-octadecadienoic acid; Linoelaidic acid	6	8	increase_then_decrease
Synthesis, secretion, and inactivation of Glucose-dependent Insulinotropic Polypeptide (GIP)	R-HSA-400511	reactome	0.0822916	2	8	0.585408	1	hexadecanoic acid; Palmitic acid;N-(9Z-octadecenoyl)-ethanolamine; n-Oleoylethanolamide; Oleoylethanolamide	6	8	increase_then_decrease
Defective SLC27A4 causes ichthyosis prematurity syndrome (IPS)	R-HSA-5619108	reactome	0.138139	2	9	0.585408	1	hexadecanoic acid; Palmitic acid;9E,12E-octadecadienoic acid; Linoelaidic acid	6	8	increase_then_decrease
Heme signaling	R-HSA-9707616	reactome	0.16851	2	18	0.585408	1	hexadecanoic acid; Palmitic acid;9E,12E-octadecadienoic acid; Linoelaidic acid	6	8	increase_then_decrease
Linoleic acid metabolism affected by SARS-CoV-2	WP4853	wiki	0.0555953	3	15	0.585408	1	hexadecanoic acid; Palmitic acid;6Z,9Z,12Z-octadecatrienoic acid; gamma-Linolenic acid;9E,12E-octadecadienoic acid; Linoelaidic acid	6	8	increase_then_decrease
RORA activates gene expression	WP3370	wiki	0.0822916	2	5	0.585408	1	hexadecanoic acid; Palmitic acid;9E,12E-octadecadienoic acid; Linoelaidic acid	6	8	increase_then_decrease
Digestion	WP4104	wiki	0.42343	2	40	0.642103	1	Glycerol;hexadecanoic acid; Palmitic acid	6	8	increase_then_decrease
BMAL1:CLOCK,NPAS2 activates circadian gene expression	WP3355	wiki	0.0822916	2	5	0.585408	1	hexadecanoic acid; Palmitic acid;9E,12E-octadecadienoic acid; Linoelaidic acid	6	8	increase_then_decrease
Circadian Clock	WP1797	wiki	0.138139	2	12	0.585408	1	hexadecanoic acid; Palmitic acid;9E,12E-octadecadienoic acid; Linoelaidic acid	6	8	increase_then_decrease
Omega-3 / omega-6 fatty acid synthesis	WP4723	wiki	0.361188	2	39	0.627223	1	6Z,9Z,12Z-octadecatrienoic acid; gamma-Linolenic acid;9E,12E-octadecadienoic acid; Linoelaidic acid	6	8	increase_then_decrease
Activation of gene expression by SREBF (SREBP)	WP2706	wiki	0.0822916	2	6	0.585408	1	hexadecanoic acid; Palmitic acid;9E,12E-octadecadienoic acid; Linoelaidic acid	6	8	increase_then_decrease
Regulation of lipid metabolism by PPARalpha	WP2797	wiki	0.199917	2	15	0.585408	1	hexadecanoic acid; Palmitic acid;9E,12E-octadecadienoic acid; Linoelaidic acid	6	8	increase_then_decrease
Incretin synthesis, secretion, and inactivation	WP2728	wiki	0.141043	3	21	0.585408	1	hexadecanoic acid; Palmitic acid;N-(9Z-octadecenoyl)-ethanolamine; n-Oleoylethanolamide; Oleoylethanolamide;6Z,9Z,12Z-octadecatrienoic acid; gamma-Linolenic acid	6	8	increase_then_decrease
Transcriptional regulation of white adipocyte differentiation	WP2751	wiki	0.138139	2	9	0.585408	1	hexadecanoic acid; Palmitic acid;9E,12E-octadecadienoic acid; Linoelaidic acid	6	8	increase_then_decrease
The canonical retinoid cycle in rods (twilight vision)	R-HSA-2453902	reactome	0.109234	2	32	0.585408	1	hexadecanoic acid; Palmitic acid;9E,12E-octadecadienoic acid; Linoelaidic acid	1, 4, 6, 7	8	increase_then_decrease
Visual phototransduction	R-HSA-2187338	reactome	0.231988	2	66	0.585408	1	hexadecanoic acid; Palmitic acid;9E,12E-octadecadienoic acid; Linoelaidic acid	4, 6, 7	8	increase_then_decrease
Retinoid metabolism and transport	R-HSA-975634	reactome	0.138139	2	35	0.585408	1	hexadecanoic acid; Palmitic acid;9E,12E-octadecadienoic acid; Linoelaidic acid	4, 6, 7	8	increase_then_decrease
Retinoid metabolism and transport	WP3839	wiki	0.138139	2	34	0.585408	1	hexadecanoic acid; Palmitic acid;9E,12E-octadecadienoic acid; Linoelaidic acid	4, 6, 7	8	increase_then_decrease
Visual phototransduction	WP2776	wiki	0.199917	2	52	0.585408	1	hexadecanoic acid; Palmitic acid;9E,12E-octadecadienoic acid; Linoelaidic acid	4, 6, 7	8	increase_then_decrease
Mitochondrial biogenesis	R-HSA-1592230	reactome	0.16851	2	16	0.585408	1	hexadecanoic acid; Palmitic acid;9E,12E-octadecadienoic acid; Linoelaidic acid	6, 11	8	increase_then_decrease
Transcriptional activation of mitochondrial biogenesis	R-HSA-2151201	reactome	0.138139	2	15	0.585408	1	hexadecanoic acid; Palmitic acid;9E,12E-octadecadienoic acid; Linoelaidic acid	6, 11	8	increase_then_decrease
Mitochondrial biogenesis	WP3331	wiki	0.138139	2	14	0.585408	1	hexadecanoic acid; Palmitic acid;9E,12E-octadecadienoic acid; Linoelaidic acid	6, 11	8	increase_then_decrease
Triglyceride metabolism	WP4131	wiki	0.138139	2	28	0.585408	1	Glycerol;hexadecanoic acid; Palmitic acid	6, 11	8	increase_then_decrease
alpha-Linolenic acid metabolism	map00592	kegg	0.296892	2	18	0.595627	1	6Z,9Z,12Z-octadecatrienoic acid; gamma-Linolenic acid;9E,12E-octadecadienoic acid; Linoelaidic acid	6, 16	8	increase_then_decrease
Metabolism of alpha-linolenic acid	WP4586	wiki	0.0822916	2	20	0.585408	1	6Z,9Z,12Z-octadecatrienoic acid; gamma-Linolenic acid;9E,12E-octadecadienoic acid; Linoelaidic acid	6, 16	8	increase_then_decrease
Metabolism of fat-soluble vitamins	R-HSA-6806667	reactome	0.16851	2	46	0.585408	1	hexadecanoic acid; Palmitic acid;9E,12E-octadecadienoic acid; Linoelaidic acid	6, 7	8	increase_then_decrease
Digestion of dietary lipid	R-HSA-192456	reactome	0.296892	2	17	0.595627	1	Glycerol;hexadecanoic acid; Palmitic acid	6, 7	8	increase_then_decrease
Cellular responses to stress	R-HSA-2262752	reactome	0.482633	2	90	0.663054	1	hexadecanoic acid; Palmitic acid;9E,12E-octadecadienoic acid; Linoelaidic acid	6, 9	8	increase_then_decrease
Cellular responses to stimuli	R-HSA-8953897	reactome	0.482633	2	92	0.663054	1	hexadecanoic acid; Palmitic acid;9E,12E-octadecadienoic acid; Linoelaidic acid	6, 9	8	increase_then_decrease
Cellular response to chemical stress	R-HSA-9711123	reactome	0.199917	2	47	0.585408	1	hexadecanoic acid; Palmitic acid;9E,12E-octadecadienoic acid; Linoelaidic acid	6, 9, 15	8	increase_then_decrease
Mitochondrial beta-oxidation	WP5241	wiki	0.0857241	3	143	0.585408	1	hexadecanoic acid; Palmitic acid;6Z,9Z,12Z-octadecatrienoic acid; gamma-Linolenic acid;9E,12E-octadecadienoic acid; Linoelaidic acid	Did not cluster	8	increase_then_decrease
Biomarkers for urea cycle disorders	WP4583	wiki	0.538162	2	22	0.679602	1	L-Aspartic acid;(S)-b-aminoisobutyric acid; (S)-beta-Aminoisobutyric acid; 2S-methyl-3-amino-propanoic acid	1	9	increase_then_decrease
Urea cycle and metabolism of amino groups	WP497	wiki	0.228366	3	34	0.585408	1	L-Aspartic acid;Sarcosine;Spermine	1	9	increase_then_decrease
Urea cycle and associated pathways	WP4595	wiki	0.564427	2	30	0.695839	1	L-Aspartic acid;Uracil	1	9	increase_then_decrease
Thermogenesis	WP4321	wiki	0.138139	2	26	0.585408	1	Glycerol;AEA; Anandamide; N-(5Z,8Z,11Z,14Z-eicosatetraenoyl)-ethanolamine	11	11	increase_then_decrease
Extra-nuclear estrogen signaling	R-HSA-9009391	reactome	0.199917	2	28	0.585408	1	hexadecanoic acid; Palmitic acid;Sphingosine	1, 4, 5, 6	11	increase_then_decrease
Signaling by Nuclear Receptors	R-HSA-9006931	reactome	0.392637	2	53	0.635358	1	hexadecanoic acid; Palmitic acid;Sphingosine	1, 4, 6	11	increase_then_decrease
Neurotransmitter release cycle	R-HSA-112310	reactome	0.228366	3	47	0.585408	1	hexadecanoic acid; Palmitic acid;N-(9Z-octadecenoyl)-ethanolamine; n-Oleoylethanolamide; Oleoylethanolamide;AEA; Anandamide; N-(5Z,8Z,11Z,14Z-eicosatetraenoyl)-ethanolamine	1, 4, 6	11	increase_then_decrease
Transmission across Chemical Synapses	R-HSA-112315	reactome	0.396205	3	78	0.635358	1	hexadecanoic acid; Palmitic acid;N-(9Z-octadecenoyl)-ethanolamine; n-Oleoylethanolamide; Oleoylethanolamide;AEA; Anandamide; N-(5Z,8Z,11Z,14Z-eicosatetraenoyl)-ethanolamine	1, 6	11	increase_then_decrease
Neuronal System	R-HSA-112316	reactome	0.396205	3	78	0.635358	1	hexadecanoic acid; Palmitic acid;N-(9Z-octadecenoyl)-ethanolamine; n-Oleoylethanolamide; Oleoylethanolamide;AEA; Anandamide; N-(5Z,8Z,11Z,14Z-eicosatetraenoyl)-ethanolamine	1, 6	11	increase_then_decrease
Glyoxylate metabolism and glycine degradation	R-HSA-389661	reactome	0.296892	2	40	0.595627	1	L-Aspartic acid;Sarcosine	1, 6	11	increase_then_decrease
Phenylalanine and tyrosine metabolism	R-HSA-8963691	reactome	0.102934	3	31	0.585408	1	3-oxo-butanoic acid; Acetoacetic acid;L-Phenylalanine; Phenylalanine;L-Aspartic acid	1, 6	11	increase_then_decrease
Neurotransmitter release cycle	WP1871	wiki	0.141043	3	37	0.585408	1	hexadecanoic acid; Palmitic acid;N-(9Z-octadecenoyl)-ethanolamine; n-Oleoylethanolamide; Oleoylethanolamide;AEA; Anandamide; N-(5Z,8Z,11Z,14Z-eicosatetraenoyl)-ethanolamine	1, 6	11	increase_then_decrease
Selenoamino acid metabolism	R-HSA-2408522	reactome	0.392637	2	68	0.635358	1	2-Ketobutyric acid; 2-oxo-butanoic acid;Sarcosine	1, 6, 9	11	increase_then_decrease
Metabolism of ingested SeMet, Sec, MeSec into H2Se	R-HSA-2408508	reactome	0.329218	2	33	0.625514	1	2-Ketobutyric acid; 2-oxo-butanoic acid;Sarcosine	1, 9	11	increase_then_decrease
Selenoamino acid metabolism	WP3791	wiki	0.42343	2	61	0.642103	1	2-Ketobutyric acid; 2-oxo-butanoic acid;Sarcosine	1, 9	11	increase_then_decrease
Drug ADME	R-HSA-9748784	reactome	0.700044	2	115	0.758772	1	3-oxo-butanoic acid; Acetoacetic acid;(3S)-3-hydroxybutanoic acid; (S)-3-Hydroxybutyric acid	2, 10	11	increase_then_decrease
Aspirin ADME	R-HSA-9749641	reactome	0.361188	2	35	0.627223	1	3-oxo-butanoic acid; Acetoacetic acid;(3S)-3-hydroxybutanoic acid; (S)-3-Hydroxybutyric acid	2, 10	11	increase_then_decrease
Organelle biogenesis and maintenance	R-HSA-1852241	reactome	0.199917	2	24	0.585408	1	hexadecanoic acid; Palmitic acid;9E,12E-octadecadienoic acid; Linoelaidic acid	2, 6, 9, 11	11	increase_then_decrease
Extra-nuclear estrogen signaling	WP4977	wiki	0.199917	2	27	0.585408	1	hexadecanoic acid; Palmitic acid;Sphingosine	4, 5, 6	11	increase_then_decrease
ESR-mediated signaling	R-HSA-8939211	reactome	0.231988	2	35	0.585408	1	hexadecanoic acid; Palmitic acid;Sphingosine	4, 6	11	increase_then_decrease
Hemostasis	R-HSA-109582	reactome	0.296892	2	83	0.595627	1	Glycerol;MG(20:4(5Z,8Z,11Z,14Z)/0:0/0:0)	6, 11	11	increase_then_decrease
Platelet activation, signaling and aggregation	R-HSA-76002	reactome	0.16851	2	32	0.585408	1	Glycerol;MG(20:4(5Z,8Z,11Z,14Z)/0:0/0:0)	6, 11	11	increase_then_decrease
Developmental Biology	R-HSA-1266738	reactome	0.141043	3	40	0.585408	1	hexadecanoic acid; Palmitic acid;Cer(d18:1/16:0); Ceramides; N-(dodecanoyl)-sphing-4-enine;9E,12E-octadecadienoic acid; Linoelaidic acid	6, 11	11	increase_then_decrease
Triglyceride metabolism	R-HSA-8979227	reactome	0.138139	2	28	0.585408	1	Glycerol;hexadecanoic acid; Palmitic acid	6, 11	11	increase_then_decrease
Effects of PIP2 hydrolysis	R-HSA-114508	reactome	0.0822916	2	13	0.585408	1	Glycerol;MG(20:4(5Z,8Z,11Z,14Z)/0:0/0:0)	6, 11	11	increase_then_decrease
Triglyceride catabolism	R-HSA-163560	reactome	0.138139	2	18	0.585408	1	Glycerol;hexadecanoic acid; Palmitic acid	6, 11	11	increase_then_decrease
Arachidonate production from DAG	R-HSA-426048	reactome	0.0822916	2	8	0.585408	1	Glycerol;MG(20:4(5Z,8Z,11Z,14Z)/0:0/0:0)	6, 11	11	increase_then_decrease
Selenium micronutrient network	WP15	wiki	0.420073	3	110	0.642103	1	Quinolinic acid;Xanthine;9E,12E-octadecadienoic acid; Linoelaidic acid	6, 15	11	increase_then_decrease
G alpha (i) signalling events	R-HSA-418594	reactome	0.659021	2	109	0.728985	1	(3S)-3-hydroxybutanoic acid; (S)-3-Hydroxybutyric acid;AEA; Anandamide; N-(5Z,8Z,11Z,14Z-eicosatetraenoyl)-ethanolamine	6, 8	11	increase_then_decrease
G alpha (q) signaling events	WP4424	wiki	0.482633	2	53	0.663054	1	hexadecanoic acid; Palmitic acid;6Z,9Z,12Z-octadecatrienoic acid; gamma-Linolenic acid	6, 8	11	increase_then_decrease
Class A/1 (rhodopsin-like receptors)	WP4419	wiki	0.312814	4	77	0.619871	1	hexadecanoic acid; Palmitic acid;(3S)-3-hydroxybutanoic acid; (S)-3-Hydroxybutyric acid;6Z,9Z,12Z-octadecatrienoic acid; gamma-Linolenic acid;AEA; Anandamide; N-(5Z,8Z,11Z,14Z-eicosatetraenoyl)-ethanolamine	6, 8	11	increase_then_decrease
G alpha (i) signaling events	WP4423	wiki	0.538162	2	91	0.679602	1	(3S)-3-hydroxybutanoic acid; (S)-3-Hydroxybutyric acid;AEA; Anandamide; N-(5Z,8Z,11Z,14Z-eicosatetraenoyl)-ethanolamine	6, 8	11	increase_then_decrease
G alpha (q) signalling events	R-HSA-416476	reactome	0.197301	4	63	0.585408	1	Glycerol;hexadecanoic acid; Palmitic acid;6Z,9Z,12Z-octadecatrienoic acid; gamma-Linolenic acid;MG(20:4(5Z,8Z,11Z,14Z)/0:0/0:0)	6, 8, 11	11	increase_then_decrease
16p11.2 proximal deletion syndrome	WP4949	wiki	0.00202703	6	40	0.540048	0.65473	hexadecanoic acid; Palmitic acid;Quinolinic acid;Sphingosine;N-(9Z-octadecenoyl)-ethanolamine; n-Oleoylethanolamide; Oleoylethanolamide;AEA; Anandamide; N-(5Z,8Z,11Z,14Z-eicosatetraenoyl)-ethanolamine;Cer(d18:1/16:0); Ceramides; N-(dodecanoyl)-sphing-4-enine	Did not cluster	11	increase_then_decrease
Metabolism overview	WP3602	wiki	0.0640423	5	116	0.585408	1	3-oxo-butanoic acid; Acetoacetic acid;Glycerol;L-Aspartic acid;hexadecanoic acid; Palmitic acid;(3S)-3-hydroxybutanoic acid; (S)-3-Hydroxybutyric acid	Did not cluster	11	increase_then_decrease

## Sheet: Time Lingering
pathwayName	pathwayId	pathwaySource	Pval	Num_In_Path	Total_In_Path	Pval_FDR	Pval_Holm	analytes	cluster_assignment	new_cluster	set
SARS-CoV Infections	R-HSA-9679506	reactome	0.00996137	2	98	0.17694	1	D-Mannose;Heme	1	3	nochange_then_decrease
SARS-CoV-2 Infection	R-HSA-9694516	reactome	0.00782004	2	74	0.17694	1	D-Mannose;Heme	1	3	nochange_then_decrease
Binding and Uptake of Ligands by Scavenger Receptors	R-HSA-2173782	reactome	0.00782004	2	41	0.17694	1	D-Mannose;Heme	2	3	nochange_then_decrease
Vesicle-mediated transport	R-HSA-5653656	reactome	0.0123365	2	66	0.17694	1	D-Mannose;Heme	2	3	nochange_then_decrease
Binding and uptake of ligands by scavenger receptors	WP2784	wiki	0.00426781	2	35	0.17694	0.870633	D-Mannose;Heme	2	3	nochange_then_decrease
Selenium micronutrient network	WP15	wiki	0.0107235	3	110	0.17694	1	D-Mannose;Thyroxine; Thyroxine (T4);Heme	3	1	nochange_then_decrease
Folate metabolism	WP176	wiki	0.01776	2	65	0.17694	1	D-Mannose;Heme	3	3	nochange_then_decrease
Retinol Metabolism	map00830	kegg	0.00782004	2	26	0.17694	1	D-Mannose;Heme	Did not cluster	3	nochange_then_decrease
Amino acid metabolism	WP3925	wiki	0.216561	2	109	0.270795	1	D-Mannose;Thyroxine; Thyroxine (T4)	Did not cluster	1	nochange_then_decrease
Angiopoietin-like protein 8 regulatory pathway	WP3915	wiki	0.00173908	2	10	0.17694	0.356511	D-Mannose;Thyroxine; Thyroxine (T4)	Did not cluster	1	nochange_then_decrease
Modified nucleosides derived from tRNA as urinary cancer markers	WP4485	wiki	0.0274761	2	19	0.17694	1	1-methyl- adenosine; 1-Methyladenosine;(N)4-acetylcytidine; N4-Acetylcytidine	Did not cluster	2	nochange_then_decrease
Tryptophan metabolism	map00380	kegg	0.212697	2	54	0.437691	1	L-Alanine;Indoleacetic acid	1	1	nochange_then_increase
Nitrogen metabolism	map00910	kegg	0.174544	2	25	0.437691	1	Glycine;Histidine; L-Histidine	1	1	nochange_then_increase
Transport of bile salts and organic acids, metal ions and amine compounds	R-HSA-425366	reactome	0.0446328	6	78	0.372695	1	Citric acid;Glycine;L-Alanine;L-Proline;Histidine; L-Histidine;Taurine	1	1	nochange_then_increase
Selenoamino acid metabolism	R-HSA-2408522	reactome	0.193477	2	68	0.437691	1	Glycine;L-Alanine	1	1	nochange_then_increase
Metabolism of ingested SeMet, Sec, MeSec into H2Se	R-HSA-2408508	reactome	0.15598	2	33	0.437691	1	Glycine;L-Alanine	1	1	nochange_then_increase
Tryptophan catabolism	R-HSA-71240	reactome	0.251708	2	35	0.437691	1	L-Alanine;Histidine; L-Histidine	1	1	nochange_then_increase
Cytosolic tRNA aminoacylation	R-HSA-379716	reactome	0.0362817	4	66	0.340141	1	Glycine;L-Alanine;L-Proline;Histidine; L-Histidine	1	1	nochange_then_increase
tRNA Aminoacylation	R-HSA-379724	reactome	0.0362817	4	66	0.340141	1	Glycine;L-Alanine;L-Proline;Histidine; L-Histidine	1	1	nochange_then_increase
Mitochondrial tRNA aminoacylation	R-HSA-379726	reactome	0.0362817	4	66	0.340141	1	Glycine;L-Alanine;L-Proline;Histidine; L-Histidine	1	1	nochange_then_increase
Translation	R-HSA-72766	reactome	0.0411378	4	83	0.37074	1	Glycine;L-Alanine;L-Proline;Histidine; L-Histidine	1	1	nochange_then_increase
Amino acid transport across the plasma membrane	R-HSA-352230	reactome	0.00336014	6	32	0.280842	1	Glycine;L-Alanine;L-Proline;Histidine; L-Histidine;Taurine;Homo-L-arginine; homoArg	1	1	nochange_then_increase
Na+/Cl- dependent neurotransmitter transporters	R-HSA-442660	reactome	0.00982769	5	32	0.280842	1	Glycine;L-Alanine;L-Proline;Histidine; L-Histidine;Taurine	1	1	nochange_then_increase
Variant SLC6A14 may confer susceptibility towards obesity	R-HSA-5619094	reactome	0.0420172	3	15	0.37074	1	Glycine;L-Alanine;Histidine; L-Histidine	1	1	nochange_then_increase
Amino acid metabolism pathway excerpt: histidine catabolism extension	WP4661	wiki	0.00625078	4	17	0.280842	1	Citric acid;L-Alanine;Histidine; L-Histidine;trans-Aconitic acid	1	1	nochange_then_increase
Cysteine and methionine catabolism	WP4504	wiki	0.310719	2	39	0.44528	1	Glycine;Taurine	1	1	nochange_then_increase
Amino acid metabolism	WP3925	wiki	0.00066233	9	109	0.198699	0.198699	Citric acid;Glycine;L-Alanine;L-Proline;Histidine; L-Histidine;Indoleacetic acid;Citrulline;trans-Aconitic acid;4,5-Dihydroorotic acid	1	1	nochange_then_increase
Tryptophan catabolism	WP4994	wiki	0.251708	2	34	0.437691	1	L-Alanine;Histidine; L-Histidine	1	1	nochange_then_increase
Transport of bile salts and organic acids, metal ions and amine compounds	WP1935	wiki	0.0345695	6	70	0.340141	1	Citric acid;Glycine;L-Alanine;L-Proline;Histidine; L-Histidine;Taurine	1	1	nochange_then_increase
Glucose homeostasis	WP661	wiki	0.330309	2	21	0.44528	1	Histidine; L-Histidine;Citrulline	1	1	nochange_then_increase
Tryptophan catabolism leading to NAD+ production	WP4210	wiki	0.15598	2	23	0.437691	1	L-Alanine;Indoleacetic acid	1	1	nochange_then_increase
Selenoamino acid metabolism	WP3791	wiki	0.212697	2	61	0.437691	1	Glycine;L-Alanine	1	1	nochange_then_increase
Alanine and aspartate metabolism	WP106	wiki	0.137871	2	21	0.437691	1	Citric acid;L-Alanine	1	1	nochange_then_increase
Primary bile acid biosynthesis	map00120	kegg	0.251708	2	60	0.437691	1	Glycine;Taurine	2	1	nochange_then_increase
Synthesis of bile acids and bile salts	R-HSA-192105	reactome	0.15598	2	74	0.437691	1	Glycine;Taurine	2	1	nochange_then_increase
Bile acid and bile salt metabolism	R-HSA-194068	reactome	0.15598	2	75	0.437691	1	Glycine;Taurine	2	1	nochange_then_increase
Bile acid and bile salt metabolism	WP1788	wiki	0.15598	2	76	0.437691	1	Glycine;Taurine	2	1	nochange_then_increase
Transport of inorganic cations/anions and amino acids/oligopeptides	R-HSA-425393	reactome	0.0122242	6	53	0.280842	1	Glycine;L-Alanine;L-Proline;Histidine; L-Histidine;Taurine;Homo-L-arginine; homoArg	1, 10	1	nochange_then_increase
Proximal tubule transport	WP4917	wiki	0.0188964	3	25	0.314941	1	Glycine;L-Alanine;L-Proline	1, 10	1	nochange_then_increase
Metabolic reprogramming in colon cancer	WP4290	wiki	0.049329	3	38	0.399965	1	Citric acid;Glycine;L-Proline	1, 12	1	nochange_then_increase
Recycling of bile acids and salts	R-HSA-159418	reactome	0.137871	2	20	0.437691	1	Glycine;Taurine	1, 2	1	nochange_then_increase
tRNA aminoacylation	WP1938	wiki	0.0362817	4	26	0.340141	1	Glycine;L-Alanine;L-Proline;Histidine; L-Histidine	1, 2	1	nochange_then_increase
Amino acid conjugation	WP715	wiki	0.032963	2	6	0.340141	1	Glycine;Taurine	1, 2	1	nochange_then_increase
Methionine metabolism leading to sulfur amino acids and related disorders	WP4292	wiki	0.212697	2	23	0.437691	1	Glycine;Taurine	1, 2	1	nochange_then_increase
Glutathione metabolism	map00480	kegg	0.0720256	2	18	0.437691	1	Glycine;L-Alanine	1, 4	1	nochange_then_increase
Alanine, aspartate and glutamate metabolism	map00250	kegg	0.10502	3	60	0.437691	1	Glycine;L-Alanine;Citrulline	1, 4, 6	1	nochange_then_increase
Arginine and proline metabolism	map00330	kegg	0.0362817	4	50	0.340141	1	Glycine;L-Alanine;L-Proline;Citrulline	1, 4, 9	1	nochange_then_increase
Glutamate and glutamine metabolism	R-HSA-8964539	reactome	0.174544	2	25	0.437691	1	L-Alanine;L-Proline	1, 4, 9	1	nochange_then_increase
Metabolism of water-soluble vitamins and cofactors	R-HSA-196849	reactome	0.444238	2	133	0.512582	1	Glycine;L-Alanine	1, 6	1	nochange_then_increase
Glyoxylate metabolism and glycine degradation	R-HSA-389661	reactome	0.137871	2	40	0.437691	1	Glycine;L-Alanine	1, 6	1	nochange_then_increase
Glyoxylate metabolism	WP5166	wiki	0.103411	2	15	0.437691	1	Glycine;L-Alanine	1, 6	1	nochange_then_increase
Glyoxylate metabolism and glycine degradation	WP3562	wiki	0.137871	2	40	0.437691	1	Glycine;L-Alanine	1, 6	1	nochange_then_increase
Glycine, serine and threonine metabolism	map00260	kegg	0.407162	2	56	0.481332	1	Glycine;L-Alanine	1, 9	1	nochange_then_increase
Urea cycle and metabolism of amino groups	WP497	wiki	0.0747574	3	34	0.437691	1	L-Proline;Citrulline;N2-Acetyl-L-ornithine; N2-Acetylornithine	1, 9	1	nochange_then_increase
Creatine pathway	WP5190	wiki	0.120314	2	18	0.437691	1	Glycine;L-Proline	1, 9	1	nochange_then_increase
Urea cycle and associated pathways	WP4595	wiki	0.10502	3	30	0.437691	1	L-Alanine;L-Proline;Citrulline	1, 9, 11	1	nochange_then_increase
Synthesis of bile acids and bile salts via 7alpha-hydroxycholesterol	R-HSA-193368	reactome	0.15598	2	50	0.437691	1	Glycine;Taurine	2, 3	1	nochange_then_increase
Starch and sucrose metabolism	map00500	kegg	0.0843371	3	53	0.437691	1	Sphing-4-enine-1-phosphate; Sphingosine 1-phosphate;Sa 1-phosphate; Sphinganine 1-phosphate; Sphinganine-1-phosphate;Phosphorylcholine	1	3	nochange_then_increase
Sphingolipid de novo biosynthesis	R-HSA-1660661	reactome	0.0292195	3	38	0.340141	1	Sphing-4-enine-1-phosphate; Sphingosine 1-phosphate;Sa 1-phosphate; Sphinganine 1-phosphate; Sphinganine-1-phosphate;N-(dodecanoyl)-sphing-4-enine-1-phosphocholine; SM(d18:0/14:0);N-(dodecanoyl)-sphing-4-enine-1-phosphocholine; SM(d18:1/20:0); SPHM	1	3	nochange_then_increase
Sphingolipid metabolism overview	WP4725	wiki	0.0577949	2	26	0.433462	1	Sphing-4-enine-1-phosphate; Sphingosine 1-phosphate;Sa 1-phosphate; Sphinganine 1-phosphate; Sphinganine-1-phosphate	1	3	nochange_then_increase
Synthesis of ceramides and 1-deoxyceramides	WP5194	wiki	0.0720256	2	24	0.437691	1	L-Alanine;Sphing-4-enine-1-phosphate; Sphingosine 1-phosphate	1	3	nochange_then_increase
Metabolism of sphingolipids in ER and Golgi apparatus	WP4142	wiki	0.0720256	2	36	0.437691	1	Sphing-4-enine-1-phosphate; Sphingosine 1-phosphate;Sa 1-phosphate; Sphinganine 1-phosphate; Sphinganine-1-phosphate	1	3	nochange_then_increase
Sphingolipid metabolism: integrated pathway	WP4726	wiki	0.0172794	4	51	0.30493	1	Sphing-4-enine-1-phosphate; Sphingosine 1-phosphate;Sa 1-phosphate; Sphinganine 1-phosphate; Sphinganine-1-phosphate;C24 SM; SM(d18:1/24:0);N-(dodecanoyl)-sphing-4-enine-1-phosphocholine; SM(d18:0/14:0);N-(dodecanoyl)-sphing-4-enine-1-phosphocholine; SM(d18:1/20:0); SPHM	1	3	nochange_then_increase
Trans-sulfuration, one-carbon metabolism and related pathways	WP2525	wiki	0.190673	3	59	0.437691	1	Glycine;Taurine;Phosphorylcholine	1	3	nochange_then_increase
Sphingolipid pathway	WP1422	wiki	0.103411	2	25	0.437691	1	Sphing-4-enine-1-phosphate; Sphingosine 1-phosphate;Sa 1-phosphate; Sphinganine 1-phosphate; Sphinganine-1-phosphate	1	3	nochange_then_increase
ESR-mediated signaling	R-HSA-8939211	reactome	0.103411	2	35	0.437691	1	Sphing-4-enine-1-phosphate; Sphingosine 1-phosphate;Citrulline	1, 3	3	nochange_then_increase
Signaling by Nuclear Receptors	R-HSA-9006931	reactome	0.193477	2	53	0.437691	1	Sphing-4-enine-1-phosphate; Sphingosine 1-phosphate;Citrulline	1, 3	3	nochange_then_increase
Extra-nuclear estrogen signaling	R-HSA-9009391	reactome	0.0872745	2	28	0.437691	1	Sphing-4-enine-1-phosphate; Sphingosine 1-phosphate;Citrulline	1, 3	3	nochange_then_increase
Extra-nuclear estrogen signaling	WP4977	wiki	0.0872745	2	27	0.437691	1	Sphing-4-enine-1-phosphate; Sphingosine 1-phosphate;Citrulline	1, 3, 4	3	nochange_then_increase
Signaling by VEGF	WP1919	wiki	0.0720256	2	28	0.437691	1	Sphing-4-enine-1-phosphate; Sphingosine 1-phosphate;Citrulline	1, 3, 4, 5	3	nochange_then_increase
Signaling by VEGF	R-HSA-194138	reactome	0.0720256	2	29	0.437691	1	Sphing-4-enine-1-phosphate; Sphingosine 1-phosphate;Citrulline	1, 3, 5	3	nochange_then_increase
VEGFA-VEGFR2 Pathway	R-HSA-4420097	reactome	0.0720256	2	29	0.437691	1	Sphing-4-enine-1-phosphate; Sphingosine 1-phosphate;Citrulline	1, 3, 5	3	nochange_then_increase
Signaling by Receptor Tyrosine Kinases	R-HSA-9006934	reactome	0.15598	2	64	0.437691	1	Sphing-4-enine-1-phosphate; Sphingosine 1-phosphate;Citrulline	1, 5	3	nochange_then_increase
Ceramide signalling	R-HSA-193681	reactome	0.0140421	2	5	0.280842	1	Phosphorylcholine;N-(dodecanoyl)-sphing-4-enine-1-phosphocholine; SM(d18:0/14:0);N-(dodecanoyl)-sphing-4-enine-1-phosphocholine; SM(d18:1/20:0); SPHM	1, 8	3	nochange_then_increase
Sphingolipid metabolism	R-HSA-428157	reactome	0.0172794	4	68	0.30493	1	Sphing-4-enine-1-phosphate; Sphingosine 1-phosphate;Sa 1-phosphate; Sphinganine 1-phosphate; Sphinganine-1-phosphate;Phosphorylcholine;N-(dodecanoyl)-sphing-4-enine-1-phosphocholine; SM(d18:0/14:0);N-(dodecanoyl)-sphing-4-enine-1-phosphocholine; SM(d18:1/20:0); SPHM	1, 8	3	nochange_then_increase
Sphingolipid metabolism	WP2788	wiki	0.0203984	4	66	0.322079	1	Sphing-4-enine-1-phosphate; Sphingosine 1-phosphate;Sa 1-phosphate; Sphinganine 1-phosphate; Sphinganine-1-phosphate;Phosphorylcholine;N-(dodecanoyl)-sphing-4-enine-1-phosphocholine; SM(d18:0/14:0);N-(dodecanoyl)-sphing-4-enine-1-phosphocholine; SM(d18:1/20:0); SPHM	1, 8	3	nochange_then_increase
Nucleotide biosynthesis	R-HSA-8956320	reactome	0.120314	2	48	0.437691	1	Glycine;4,5-Dihydroorotic acid	1, 11	4	nochange_then_increase
Nucleobase biosynthesis	WP4084	wiki	0.120314	2	47	0.437691	1	Glycine;4,5-Dihydroorotic acid	1, 11	4	nochange_then_increase
Pyrimidine metabolism and related diseases	WP4225	wiki	0.271369	2	43	0.437691	1	Citrulline;4,5-Dihydroorotic acid	1, 11	4	nochange_then_increase
Phospholipid Biosynthesis	map00564	kegg	0.0872745	2	25	0.437691	1	Glycerylphosphorylethanolamine;Phosphorylcholine	5	5	nochange_then_increase
Glycerophospholipid biosynthesis	R-HSA-1483206	reactome	0.035311	3	102	0.340141	1	Glycerophosphocholine; GPCho;Glycerylphosphorylethanolamine;Glycerol 3-phosphate	5	5	nochange_then_increase
Phospholipid metabolism	R-HSA-1483257	reactome	0.00789521	4	112	0.280842	1	Glycerophosphocholine; GPCho;Glycerylphosphorylethanolamine;Glycerol 3-phosphate;Phosphorylcholine	5	5	nochange_then_increase
Hydrolysis of LPC	R-HSA-1483115	reactome	0.0226773	2	9	0.340141	1	Glycerophosphocholine; GPCho;Glycerol 3-phosphate	5	5	nochange_then_increase
Glycerophospholipid catabolism	R-HSA-6814848	reactome	0.00550881	3	11	0.280842	1	Glycerophosphocholine; GPCho;Glycerol 3-phosphate;Phosphorylcholine	5	5	nochange_then_increase
Hydrolysis of LPE	R-HSA-1483152	reactome	0.0140421	2	7	0.280842	1	Glycerylphosphorylethanolamine;Glycerol 3-phosphate	5	5	nochange_then_increase
Glycerophospholipid biosynthetic pathway	WP2533	wiki	0.120314	2	56	0.437691	1	Glycerol 3-phosphate;Phosphorylcholine	5	5	nochange_then_increase
Glycerophospholipid biosynthesis	WP2740	wiki	0.0292195	3	94	0.340141	1	Glycerophosphocholine; GPCho;Glycerylphosphorylethanolamine;Glycerol 3-phosphate	5	5	nochange_then_increase
Acetylcholine synthesis	WP528	wiki	0.0447234	2	10	0.372695	1	Glycerophosphocholine; GPCho;Phosphorylcholine	5	5	nochange_then_increase
PI Metabolism	R-HSA-1483255	reactome	0.00798739	3	28	0.280842	1	Glycerophosphocholine; GPCho;Glycerol 3-phosphate;Phosphorylcholine	1, 5	5	nochange_then_increase
PI Metabolism	WP2747	wiki	0.00798739	3	28	0.280842	1	Glycerophosphocholine; GPCho;Glycerol 3-phosphate;Phosphorylcholine	1, 5	5	nochange_then_increase
Phosphatidylcholine catabolism	WP4195	wiki	0.00368503	4	20	0.280842	1	Glycerophosphocholine; GPCho;Glycerol 3-phosphate;Phosphorylcholine;N-(dodecanoyl)-sphing-4-enine-1-phosphocholine; SM(d18:0/14:0);N-(dodecanoyl)-sphing-4-enine-1-phosphocholine; SM(d18:1/20:0); SPHM	1, 5	5	nochange_then_increase
p75 NTR receptor-mediated signalling	R-HSA-193704	reactome	0.0140421	2	11	0.280842	1	Phosphorylcholine;N-(dodecanoyl)-sphing-4-enine-1-phosphocholine; SM(d18:0/14:0);N-(dodecanoyl)-sphing-4-enine-1-phosphocholine; SM(d18:1/20:0); SPHM	1, 5, 8	5	nochange_then_increase
Death Receptor Signaling	R-HSA-73887	reactome	0.0140421	2	11	0.280842	1	Phosphorylcholine;N-(dodecanoyl)-sphing-4-enine-1-phosphocholine; SM(d18:0/14:0);N-(dodecanoyl)-sphing-4-enine-1-phosphocholine; SM(d18:1/20:0); SPHM	1, 5, 8	5	nochange_then_increase
p75 NTR receptor-mediated signaling	WP4443	wiki	0.0140421	2	10	0.280842	1	Phosphorylcholine;N-(dodecanoyl)-sphing-4-enine-1-phosphocholine; SM(d18:0/14:0);N-(dodecanoyl)-sphing-4-enine-1-phosphocholine; SM(d18:1/20:0); SPHM	1, 5, 8	5	nochange_then_increase
Glycosphingolipid metabolism	R-HSA-1660662	reactome	0.103411	2	38	0.437691	1	Phosphorylcholine;N-(dodecanoyl)-sphing-4-enine-1-phosphocholine; SM(d18:0/14:0);N-(dodecanoyl)-sphing-4-enine-1-phosphocholine; SM(d18:1/20:0); SPHM	1, 8	5	nochange_then_increase
Citric Acid Cycle	map00020	kegg	0.0872745	2	26	0.437691	1	Citric acid;trans-Aconitic acid	1	6	nochange_then_increase
TCA cycle (aka Krebs or citric acid cycle)	WP78	wiki	0.0720256	2	25	0.437691	1	Citric acid;trans-Aconitic acid	1	6	nochange_then_increase
SLC transporter disorders	R-HSA-5619102	reactome	0.104918	5	81	0.437691	1	Bilirubin;Glycine;L-Alanine;L-Proline;Histidine; L-Histidine;(4E,15Z)-Bilirubin	1	7	nochange_then_increase
Disorders of transmembrane transporters	R-HSA-5619115	reactome	0.14307	5	99	0.437691	1	Bilirubin;Glycine;L-Alanine;L-Proline;Histidine; L-Histidine;(4E,15Z)-Bilirubin	1	7	nochange_then_increase
Porphyrin Metabolism	map00860	kegg	0.032963	2	36	0.340141	1	Bilirubin;Glycine;(4E,15Z)-Bilirubin	3	7	nochange_then_increase
Metabolic disorders of biological oxidation enzymes	R-HSA-5579029	reactome	0.120314	2	51	0.437691	1	Bilirubin;Glycine;(4E,15Z)-Bilirubin	4	7	nochange_then_increase
Phase II - Conjugation of compounds	R-HSA-156580	reactome	0.334029	3	149	0.44528	1	Bilirubin;Glycine;(4E,15Z)-Bilirubin;Cholesterol sulfate	7	7	nochange_then_increase
Phase II - Conjugation of compounds	WP4111	wiki	0.348866	3	149	0.449183	1	Bilirubin;Glycine;(4E,15Z)-Bilirubin;Cholesterol sulfate	7	7	nochange_then_increase
Metabolism of porphyrins	R-HSA-189445	reactome	0.0577949	2	46	0.433462	1	Bilirubin;Glycine;(4E,15Z)-Bilirubin	1, 2, 3	7	nochange_then_increase
Metabolism of porphyrins	WP1852	wiki	0.0577949	2	45	0.433462	1	Bilirubin;Glycine;(4E,15Z)-Bilirubin	1, 3	7	nochange_then_increase
Developmental Biology	R-HSA-1266738	reactome	0.174544	2	40	0.437691	1	Bilirubin;Glycine;(4E,15Z)-Bilirubin	1, 5	7	nochange_then_increase
Metabolism overview	WP3602	wiki	0.0362817	4	116	0.340141	1	Citric acid;Glycerol 3-phosphate;L-Alanine;Citrulline	1, 12	8	nochange_then_increase
Glycine, serine and threonine metabolism	map00260	kegg	0.010922	2	56	0.112566	1	ornithine;2-oxo-propinoic acid; Pyruvate from glycolysis; Pyruvic acid	Did not cluster	1	increase_then_stay
Arginine and proline metabolism	map00330	kegg	0.00862993	2	50	0.112566	0.992442	Ornithine;2-oxo-propinoic acid; Pyruvate from glycolysis; Pyruvic acid	Did not cluster	1	increase_then_stay
Transport of inorganic cations/anions and amino acids/oligopeptides	R-HSA-425393	reactome	0.0203888	2	53	0.112566	1	ornithine;2-oxo-propinoic acid; Pyruvate from glycolysis; Pyruvic acid	Did not cluster	1	increase_then_stay
Glutamate and glutamine metabolism	R-HSA-8964539	reactome	0.00333067	2	25	0.112566	0.39635	Ornithine;2-oxo-propinoic acid; Pyruvate from glycolysis; Pyruvic acid	Did not cluster	1	increase_then_stay
Methionine de novo and salvage pathway	WP3580	wiki	0.00483017	2	49	0.112566	0.56996	ornithine;2-oxo-propinoic acid; Pyruvate from glycolysis; Pyruvic acid	Did not cluster	1	increase_then_stay
Amino acid metabolism	WP3925	wiki	0.0339081	2	109	0.112566	1	Ornithine;2-oxo-propinoic acid; Pyruvate from glycolysis; Pyruvic acid	Did not cluster	1	increase_then_stay
Urea cycle and associated pathways	WP4595	wiki	0.00724612	2	30	0.112566	0.847796	ornithine;2-oxo-propinoic acid; Pyruvate from glycolysis; Pyruvic acid	Did not cluster	1	increase_then_stay
Glucose homeostasis	WP661	wiki	0.0079235	2	21	0.112566	0.919126	ornithine;2-oxo-propinoic acid; Pyruvate from glycolysis; Pyruvic acid	Did not cluster	1	increase_then_stay
Metabolism overview	WP3602	wiki	0.00862993	2	116	0.112566	0.992442	Ornithine;2-oxo-propinoic acid; Pyruvate from glycolysis; Pyruvic acid	Did not cluster	1	increase_then_stay
