# Supplementary material for: Nucleotide, Phospholipid, and Kynurenine Metabolites Are Robustly Associated with COVID-19 Severity and Time of Plasma Sample Collection in a Prospective Cohort Study
Source: Int J Mol Sci. 2023 Dec 26;25(1):346. doi: 10.3390/ijms25010346 (PMC10779247; doi:10.3390/ijms25010346)
Supplement: Supplementary file 1 [file ijms-25-00346-s001.zip › Supplementary_Files_S3_4_and_5_severity_results_with_comorbidity_models.xlsx]

## Sheet: Predisposition Metabolites
Metabolite	Log Odds	Nominal P-value	95% Confidence Interval Lower Bound	95% Confidence Interval Upper Bound	FDR-Adjusted P-value	Time of Collection	Significant
3-hydroxy-3-methylglutarate	1.30004	0.000186537	0.62	2	0.00232228	Pre-COVID-19	Significant
hypoxanthine	1.0294	0.000511839	0.46	1.62	0.00501874	Pre-COVID-19	Significant
arachidonate (20:4n6)	-0.943676	0.00421504	-1.6	-0.31	0.0219261	Pre-COVID-19	Significant
cortisone	-1.05263	0.0112373	-1.87	-0.24	0.045112	Pre-COVID-19	Significant
cysteinylglycine	-1.3255	0.00209529	-2.19	-0.5	0.0128264	Pre-COVID-19	Significant
cystathionine	1.03883	3.70823e-05	0.55	1.54	0.000695069	Pre-COVID-19	Significant
glycocholate	0.656386	0.00097596	0.27	1.05	0.0080101	Pre-COVID-19	Significant
histidine	-2.05853	0.00276959	-3.43	-0.76	0.0154206	Pre-COVID-19	Significant
inosine	0.898722	0.000699744	0.39	1.44	0.00640758	Pre-COVID-19	Significant
methylmalonate (MMA)	0.824287	0.0107754	0.19	1.46	0.0437332	Pre-COVID-19	Significant
xylose	0.643617	0.000964268	0.26	1.03	0.0080101	Pre-COVID-19	Significant
adenine	1.01763	0.01107	0.24	1.82	0.0446018	Pre-COVID-19	Significant
maltose	1.12937	1.20759e-05	0.62	1.64	0.000352108	Pre-COVID-19	Significant
caproate (6:0)	-1.12577	0.000592474	-1.78	-0.49	0.00561078	Pre-COVID-19	Significant
3-ureidopropionate	0.97079	0.00727937	0.26	1.69	0.0323917	Pre-COVID-19	Significant
alpha-tocopherol	-1.47932	0.00602902	-2.55	-0.43	0.0290442	Pre-COVID-19	Significant
urate	1.30837	0.0093575	0.33	2.3	0.0394225	Pre-COVID-19	Significant
gamma-glutamylglutamine	-1.63922	0.00102036	-2.63	-0.67	0.00825226	Pre-COVID-19	Significant
N-acetylglucosaminylasparagine	1.82772	3.47716e-07	1.13	2.55	3.85269e-05	Pre-COVID-19	Significant
glycochenodeoxycholate	0.67933	0.00105817	0.28	1.09	0.00843493	Pre-COVID-19	Significant
taurochenodeoxycholate	0.664634	0.000389936	0.3	1.04	0.00396375	Pre-COVID-19	Significant
taurocholate	0.578899	0.000748845	0.24	0.92	0.00674569	Pre-COVID-19	Significant
ethylmalonate	0.784085	0.00973131	0.2	1.39	0.0403831	Pre-COVID-19	Significant
kynurenine	1.6929	7.20303e-05	0.85	2.53	0.00112408	Pre-COVID-19	Significant
4-methyl-2-oxopentanoate	-1.31086	0.00641512	-2.27	-0.38	0.0302466	Pre-COVID-19	Significant
1-stearoyl-2-arachidonoyl-GPI (18:0/20:4)	-1.54875	0.00202305	-2.55	-0.58	0.0125226	Pre-COVID-19	Significant
dehydroepiandrosterone sulfate (DHEA-S)	-1.27379	0.000360656	-1.99	-0.58	0.00380578	Pre-COVID-19	Significant
3-methyl-2-oxobutyrate	-1.32554	0.00651158	-2.29	-0.38	0.0302589	Pre-COVID-19	Significant
homoarginine	-1.37839	0.00180001	-2.26	-0.52	0.0115284	Pre-COVID-19	Significant
galactonate	0.547511	0.00831174	0.14	0.95	0.0358739	Pre-COVID-19	Significant
N-acetyltryptophan	1.55098	0.00597515	0.43	2.66	0.0289103	Pre-COVID-19	Significant
1-palmitoyl-GPC (16:0)	-1.82433	0.00247351	-3.02	-0.66	0.0145008	Pre-COVID-19	Significant
phenylacetylglycine	0.643227	0.00243693	0.22	1.06	0.0143623	Pre-COVID-19	Significant
gamma-glutamylthreonine	1.60167	0.00132746	0.63	2.59	0.00937884	Pre-COVID-19	Significant
aconitate [cis or trans]	1.45092	0.00133742	0.57	2.34	0.00937884	Pre-COVID-19	Significant
cysteine-glutathione disulfide	-1.42214	4.58861e-05	-2.12	-0.75	0.000807013	Pre-COVID-19	Significant
5-methyluridine (ribothymidine)	-1.45676	0.0063084	-2.51	-0.42	0.0298705	Pre-COVID-19	Significant
glutamine_degradant*	0.962783	0.0013185	0.37	1.55	0.00937884	Pre-COVID-19	Significant
1-arachidonoyl-GPC (20:4n6)*	-1.49679	0.000264888	-2.31	-0.7	0.00302573	Pre-COVID-19	Significant
indoleacetylglutamine	0.532221	0.00485537	0.16	0.9	0.0243428	Pre-COVID-19	Significant
mannitol/sorbitol	0.511369	0.00270156	0.18	0.85	0.0153579	Pre-COVID-19	Significant
1-stearoyl-2-arachidonoyl-GPC (18:0/20:4)	-1.84875	0.00255833	-3.06	-0.66	0.0149191	Pre-COVID-19	Significant
androstenediol (3beta,17beta) monosulfate (1)	-1.00295	0.00149812	-1.63	-0.39	0.01031	Pre-COVID-19	Significant
pregnenediol sulfate (C21H34O5S)*	-0.889116	0.0122179	-1.6	-0.2	0.0480049	Pre-COVID-19	Significant
2R,3R-dihydroxybutyrate	1.08553	0.00118348	0.43	1.75	0.00904342	Pre-COVID-19	Significant
formiminoglutamate	0.674607	0.00608183	0.23	1.21	0.029046	Pre-COVID-19	Significant
1-methyl-5-imidazoleacetate	0.80354	4.40396e-05	0.42	1.19	0.000788699	Pre-COVID-19	Significant
glycoursodeoxycholate	0.494997	0.00843203	0.12	0.86	0.036212	Pre-COVID-19	Significant
tauroursodeoxycholate	0.608789	0.00166108	0.23	0.99	0.0109194	Pre-COVID-19	Significant
1-(1-enyl-palmitoyl)-GPE (P-16:0)*	-1.19076	0.0125136	-2.14	-0.27	0.0486493	Pre-COVID-19	Significant
1-(1-enyl-stearoyl)-GPE (P-18:0)*	-1.37379	0.00272526	-2.29	-0.49	0.015406	Pre-COVID-19	Significant
carboxyethyl-GABA	0.855993	0.00270288	0.3	1.42	0.0153579	Pre-COVID-19	Significant
6-oxopiperidine-2-carboxylate	1.01015	0.00689696	0.28	1.75	0.0311912	Pre-COVID-19	Significant
1-(1-enyl-oleoyl)-GPE (P-18:1)*	-1.31041	0.00305041	-2.19	-0.46	0.0166495	Pre-COVID-19	Significant
vanillic alcohol sulfate	0.409607	0.0101438	0.1	0.72	0.0413212	Pre-COVID-19	Significant
sphingomyelin (d18:1/20:0, d16:1/22:0)*	-1.44931	0.00850496	-2.54	-0.37	0.0363842	Pre-COVID-19	Significant
behenoyl sphingomyelin (d18:1/22:0)*	-1.49473	0.000786541	-2.38	-0.63	0.00695071	Pre-COVID-19	Significant
sphingomyelin (d18:1/22:1, d18:2/22:0, d16:1/24:1)*	-1.44398	0.00563183	-2.47	-0.42	0.0274893	Pre-COVID-19	Significant
sphingomyelin (d18:1/22:2, d18:2/22:1, d16:1/24:2)*	1.16337	0.0119209	0.26	2.08	0.0473416	Pre-COVID-19	Significant
lignoceroyl sphingomyelin (d18:1/24:0)	-1.72564	0.000888191	-2.76	-0.72	0.0076884	Pre-COVID-19	Significant
N-carbamoylalanine	0.752276	0.0013371	0.29	1.21	0.00937884	Pre-COVID-19	Significant
glycochenodeoxycholate 3-sulfate	0.900654	2.33508e-05	0.49	1.33	0.000528014	Pre-COVID-19	Significant
1-palmitoyl-2-arachidonoyl-GPC (16:0/20:4n6)	-2.12178	0.000931072	-3.4	-0.88	0.00796559	Pre-COVID-19	Significant
1-(1-enyl-stearoyl)-2-oleoyl-GPE (P-18:0/18:1)	-1.21268	0.00363788	-2.04	-0.41	0.0193787	Pre-COVID-19	Significant
2-hydroxylaurate	-0.916408	0.00286838	-1.52	-0.32	0.0158908	Pre-COVID-19	Significant
tricosanoyl sphingomyelin (d18:1/23:0)*	-1.54353	0.00276527	-2.57	-0.54	0.0154206	Pre-COVID-19	Significant
sphingomyelin (d18:1/21:0, d17:1/22:0, d16:1/23:0)*	-1.29042	0.00684627	-2.24	-0.36	0.0310888	Pre-COVID-19	Significant
1-oleoyl-2-linoleoyl-GPE (18:1/18:2)*	0.785593	0.00781939	0.21	1.37	0.0341098	Pre-COVID-19	Significant
1-myristoyl-2-arachidonoyl-GPC (14:0/20:4)*	-1.09092	0.00269692	-1.81	-0.39	0.0153579	Pre-COVID-19	Significant
palmitoylcholine	-0.693299	0.0099196	-1.23	-0.17	0.0408584	Pre-COVID-19	Significant
methylsuccinoylcarnitine	0.648598	0.00511746	0.18	1.1	0.0254267	Pre-COVID-19	Significant
arachidonoylcholine	-0.828475	0.00158151	-1.35	-0.32	0.010716	Pre-COVID-19	Significant
docosahexaenoylcholine	-0.748243	0.00388727	-1.27	-0.25	0.0206081	Pre-COVID-19	Significant
dihomo-linolenoyl-choline	-0.768227	0.00362775	-1.29	-0.26	0.0193787	Pre-COVID-19	Significant
eicosapentaenoylcholine	-0.822886	0.000969799	-1.33	-0.35	0.0080101	Pre-COVID-19	Significant
stearoylcholine*	-0.706133	0.00656086	-1.22	-0.2	0.0302893	Pre-COVID-19	Significant
carotene diol (1)	-1.66784	3.17701e-05	-2.47	-0.9	0.000640023	Pre-COVID-19	Significant
carotene diol (2)	-1.62981	2.57192e-05	-2.41	-0.89	0.000551639	Pre-COVID-19	Significant
hydroxy-CMPF*	-0.639585	0.00293953	-1.07	-0.23	0.0161237	Pre-COVID-19	Significant
glucuronide of C12H22O4 (1)*	0.539291	0.0100586	0.12	0.95	0.0412774	Pre-COVID-19	Significant
glucuronide of C12H22O4 (2)*	0.6	0.00456066	0.18	1.02	0.0232867	Pre-COVID-19	Significant
glucuronide of C14H26O4 (1)*	0.684136	0.00126117	0.27	1.1	0.00918073	Pre-COVID-19	Significant
glucuronide of C10H18O2 (7)*	0.410794	0.00469186	0.12	0.7	0.0238467	Pre-COVID-19	Significant
3-amino-2-piperidone	1.15346	0.00471364	0.35	1.95	0.023848	Pre-COVID-19	Significant
gamma-CEHC sulfate	0.486559	0.00926207	0.11	0.86	0.0391694	Pre-COVID-19	Significant
5-hydroxyindole glucuronide	0.585553	0.0116435	0.12	1.04	0.0464065	Pre-COVID-19	Significant
hydroxypalmitoyl sphingomyelin (d18:1/16:0(OH))**	1.93002	2.48139e-05	1.04	2.84	0.000549876	Pre-COVID-19	Significant
pregnenetriol sulfate*	-0.911239	0.0094294	-1.61	-0.23	0.0395749	Pre-COVID-19	Significant
palmitoyl-sphingosine-phosphoethanolamine (d18:1/16:0)	1.34455	0.00615243	0.39	2.31	0.029257	Pre-COVID-19	Significant
1-methyl-5-imidazolelactate	0.543584	0.00832094	0.14	0.95	0.0358739	Pre-COVID-19	Significant
bilirubin degradation product, C17H18N2O4 (1)**	-0.950335	0.00762627	-1.66	-0.26	0.033665	Pre-COVID-19	Significant
bilirubin degradation product, C17H18N2O4 (3)**	-1.04186	0.00293472	-1.74	-0.36	0.0161237	Pre-COVID-19	Significant
oxindolylalanine	1.22629	0.00333781	0.4	2.05	0.0179529	Pre-COVID-19	Significant
X-11308	-1.0729	0.00177631	-1.76	-0.41	0.0114675	Pre-COVID-19	Significant
X-11315	-0.943458	0.00824515	-1.65	-0.25	0.035826	Pre-COVID-19	Significant
X-11372	-1.17595	0.000539222	-1.85	-0.52	0.00524086	Pre-COVID-19	Significant
X-11381	-1.12894	0.00652008	-1.95	-0.32	0.0302589	Pre-COVID-19	Significant
X-12818	0.544472	0.0019128	0.2	0.89	0.0120419	Pre-COVID-19	Significant
X-12906	0.725336	0.00108211	0.29	1.17	0.00847911	Pre-COVID-19	Significant
X-15486	0.674717	0.00606415	0.19	1.16	0.029046	Pre-COVID-19	Significant
X-17365	0.511353	0.00274003	0.18	0.85	0.0154109	Pre-COVID-19	Significant
X-17673	0.586087	0.0016655	0.22	0.95	0.0109194	Pre-COVID-19	Significant
X-18779	-1.53049	0.0020449	-2.53	-0.58	0.0125875	Pre-COVID-19	Significant
X-18899	-1.08435	0.00590334	-1.86	-0.32	0.0286881	Pre-COVID-19	Significant
X-19141	0.672812	0.00877203	0.16	1.17	0.0373823	Pre-COVID-19	Significant
X-21258	-0.841779	0.000797982	-1.35	-0.36	0.00696192	Pre-COVID-19	Significant
X-21788	0.954154	0.000586702	0.41	1.5	0.00560402	Pre-COVID-19	Significant
X-23648	0.643389	0.00188278	0.23	1.05	0.0119795	Pre-COVID-19	Significant
X-23739	1.48798	5.55206e-05	0.77	2.22	0.000946413	Pre-COVID-19	Significant
X-24328	0.8845	0.000989681	0.36	1.41	0.00806299	Pre-COVID-19	Significant
X-24411	0.677232	0.0096061	0.16	1.19	0.0401644	Pre-COVID-19	Significant
X-24456	0.877635	0.000284439	0.41	1.36	0.00318342	Pre-COVID-19	Significant
X-24951	-1.39923	3.25415e-06	-2	-0.82	0.00014695	Pre-COVID-19	Significant
X-24953	-1.09837	1.88058e-05	-1.61	-0.61	0.000461038	Pre-COVID-19	Significant
X-25109	0.839115	0.00509427	0.26	1.43	0.0254255	Pre-COVID-19	Significant
X-25343	-1.16699	0.00709831	-2.05	-0.35	0.0318544	Pre-COVID-19	Significant
X-25371	0.683284	0.00161577	0.26	1.12	0.0107848	Pre-COVID-19	Significant
X-25419	-0.785843	0.00138418	-1.28	-0.31	0.00962773	Pre-COVID-19	Significant
X-26097	1.1669	0.00107258	0.46	1.88	0.00847911	Pre-COVID-19	Significant
S-1-pyrroline-5-carboxylate	0.644865	0.0879503	-0.09	1.39	0.189221	Pre-COVID-19
spermidine	0.230048	0.501139	-0.44	0.9	0.651716	Pre-COVID-19
1-methylnicotinamide	-0.211554	0.370517	-0.69	0.25	0.526324	Pre-COVID-19
12,13-DiHOME	-0.179206	0.497933	-0.7	0.33	0.64907	Pre-COVID-19
2-oxoadipate	0.799659	0.0231322	0.11	1.5	0.0732301	Pre-COVID-19
alpha-ketoglutarate	0.631943	0.0994673	-0.12	1.41	0.208336	Pre-COVID-19
kynurenate	0.820312	0.00327757	0.27	1.38	0.0177148	Pre-COVID-19
3-hydroxyisobutyrate	0.461705	0.193771	-0.24	1.16	0.34025	Pre-COVID-19
homovanillate (HVA)	0.117564	0.607708	-0.35	0.55	0.733487	Pre-COVID-19
3-phosphoglycerate	-0.149226	0.61623	-0.75	0.42	0.740546	Pre-COVID-19
cholate	-0.254187	0.137558	-0.6	0.07	0.26553	Pre-COVID-19
4-hydroxynonenal	-0.654032	0.0246189	-1.23	-0.09	0.0771656	Pre-COVID-19
4-hydroxyphenylacetate	0.415695	0.0629113	-0.03	0.85	0.148944	Pre-COVID-19
5,6-dihydrothymine	0.945839	0.0255326	0.12	1.79	0.079024	Pre-COVID-19
9,10-DiHOME	-0.00261725	0.992371	-0.54	0.53	0.995065	Pre-COVID-19
linoleate (18:2n6)	-0.432861	0.155215	-1.04	0.16	0.285678	Pre-COVID-19
laurate (12:0)	-0.302309	0.228521	-0.8	0.18	0.382479	Pre-COVID-19
quinolinate	1.44655	8.12863e-06	0.81	2.09	0.000272925	Pre-COVID-19
N6,N6,N6-trimethyllysine	0.792507	0.0185291	0.13	1.45	0.0637587	Pre-COVID-19
N-acetylputrescine	1.4617	0.00040044	0.65	2.28	0.00403352	Pre-COVID-19
N-formylmethionine	1.73261	2.21355e-05	0.94	2.55	0.000521832	Pre-COVID-19
S-adenosylhomocysteine (SAH)	0.903762	0.000608617	0.38	1.42	0.0057141	Pre-COVID-19
adenosine 3',5'-cyclic monophosphate (cAMP)	0.673619	0.0457494	0.02	1.34	0.120301	Pre-COVID-19
adenosine 5'-monophosphate (AMP)	0.221832	0.344063	-0.24	0.68	0.497679	Pre-COVID-19
5-methylthioadenosine (MTA)	2.11329	6.99173e-07	1.29	2.96	5.9591e-05	Pre-COVID-19
N6-methyladenosine	0.0500478	0.890477	-0.66	0.77	0.933443	Pre-COVID-19
arginine	0.77317	0.0725584	-0.07	1.62	0.164406	Pre-COVID-19
aspartate	-0.277655	0.525605	-1.15	0.57	0.669269	Pre-COVID-19
2-hydroxyphenylacetate	0.356924	0.136974	-0.12	0.82	0.264864	Pre-COVID-19
3-(4-hydroxyphenyl)lactate	0.698511	0.0738991	-0.07	1.47	0.166762	Pre-COVID-19
phenylpyruvate	0.232775	0.549529	-0.53	1	0.689695	Pre-COVID-19
beta-alanine	0.503789	0.0836021	-0.08	1.07	0.184312	Pre-COVID-19
carnosine	0.236624	0.18093	-0.12	0.58	0.322299	Pre-COVID-19
biliverdin	-0.302873	0.380705	-0.99	0.37	0.535306	Pre-COVID-19
succinate	-0.242803	0.5112	-0.97	0.49	0.660151	Pre-COVID-19
3-hydroxybutyrate (BHBA)	-0.0419141	0.860957	-0.52	0.42	0.917812	Pre-COVID-19
7-dehydrocholesterol	0.330848	0.11908	-0.09	0.75	0.239891	Pre-COVID-19
cholesterol	-0.411151	0.413375	-1.41	0.57	0.568263	Pre-COVID-19
choline phosphate	0.16456	0.671311	-0.6	0.92	0.780496	Pre-COVID-19
corticosterone	0.121884	0.635809	-0.39	0.62	0.755231	Pre-COVID-19
creatinine	1.38479	0.00126774	0.53	2.23	0.00918073	Pre-COVID-19
cystine	0.685482	0.0732927	-0.07	1.44	0.165731	Pre-COVID-19
sphingosine	0.387466	0.321086	-0.38	1.17	0.478177	Pre-COVID-19
deoxycholate	-0.122059	0.563074	-0.55	0.28	0.69864	Pre-COVID-19
sphinganine	-0.0857551	0.837128	-0.94	0.73	0.901398	Pre-COVID-19
fumarate	0.826432	0.0424702	0.03	1.64	0.115336	Pre-COVID-19
gamma-glutamylglutamate	-0.12166	0.775083	-0.96	0.71	0.862241	Pre-COVID-19
glutarate (C5-DC)	0.0953318	0.698452	-0.39	0.58	0.801176	Pre-COVID-19
glycine	0.484755	0.313598	-0.46	1.43	0.471574	Pre-COVID-19
guanidinoacetate	-1.09981	0.0206709	-2.04	-0.18	0.0683682	Pre-COVID-19
cortisol	-0.0502541	0.880727	-0.71	0.6	0.92761	Pre-COVID-19
hypotaurine	0.772914	0.0530789	-0.02	1.56	0.130114	Pre-COVID-19
inosine 5'-monophosphate (IMP)	-0.234478	0.437208	-0.84	0.34	0.591058	Pre-COVID-19
myo-inositol	0.770773	0.00412368	0.24	1.3	0.0216542	Pre-COVID-19
isoleucine	-0.561484	0.280198	-1.59	0.45	0.436633	Pre-COVID-19
2-aminoadipate	0.157084	0.591659	-0.42	0.73	0.720723	Pre-COVID-19
citrulline	-0.0682342	0.877499	-0.94	0.8	0.92597	Pre-COVID-19
lactose	0.908602	8.93381e-06	0.51	1.31	0.000291137	Pre-COVID-19
leucine	-1.18612	0.0280223	-2.26	-0.14	0.0843713	Pre-COVID-19
lysine	-0.33499	0.589007	-1.55	0.88	0.719235	Pre-COVID-19
malate	1.22853	0.00239619	0.44	2.04	0.0141977	Pre-COVID-19
methionine	0.723134	0.121445	-0.19	1.65	0.24333	Pre-COVID-19
palmitate (16:0)	-0.604936	0.0610903	-1.24	0.02	0.144942	Pre-COVID-19
nicotinamide	-0.239129	0.391104	-0.8	0.31	0.544401	Pre-COVID-19
stearate (18:0)	-0.823587	0.0120688	-1.47	-0.19	0.0477556	Pre-COVID-19
ornithine	-0.896345	0.0564716	-1.82	0.02	0.136023	Pre-COVID-19
orotate	0.869446	0.000324129	0.4	1.36	0.00352093	Pre-COVID-19
palmitoleate (16:1n7)	-0.0879474	0.705137	-0.55	0.36	0.804626	Pre-COVID-19
phenylalanine	1.03721	0.0925481	-0.16	2.26	0.196682	Pre-COVID-19
phosphate	-0.281413	0.678598	-1.63	1.04	0.785671	Pre-COVID-19
pristanate	-0.345629	0.164757	-0.84	0.14	0.297314	Pre-COVID-19
proline	0.520142	0.193764	-0.27	1.31	0.34025	Pre-COVID-19
lactate	0.380371	0.36519	-0.45	1.21	0.520091	Pre-COVID-19
retinol (Vitamin A)	-0.46645	0.276656	-1.31	0.37	0.433572	Pre-COVID-19
serine	-0.154884	0.764574	-1.17	0.86	0.854842	Pre-COVID-19
serotonin	-0.468048	0.0575889	-0.97	0	0.138413	Pre-COVID-19
spermine	0.539226	0.0887932	-0.08	1.16	0.190664	Pre-COVID-19
taurine	-0.0838802	0.864422	-1.08	0.84	0.919285	Pre-COVID-19
myristate (14:0)	-0.431884	0.0988059	-0.95	0.07	0.207343	Pre-COVID-19
urea	0.597873	0.0637217	-0.04	1.23	0.149902	Pre-COVID-19
uridine	-1.75196	0.000158137	-2.68	-0.85	0.00203739	Pre-COVID-19
2'-deoxyuridine	-0.642526	0.101363	-1.42	0.12	0.210724	Pre-COVID-19
trans-urocanate	-0.234246	0.514785	-0.95	0.46	0.661695	Pre-COVID-19
glutamate	0.495983	0.183659	-0.24	1.23	0.32507	Pre-COVID-19
glutamine	-0.0604793	0.932979	-1.47	1.36	0.962514	Pre-COVID-19
threonine	0.40018	0.44237	-0.62	1.42	0.595561	Pre-COVID-19
tryptophan	-1.16558	0.0549252	-2.36	0.02	0.133459	Pre-COVID-19
valine	-0.733003	0.147628	-1.73	0.26	0.276237	Pre-COVID-19
glucose	0.586389	0.142035	-0.21	1.37	0.270868	Pre-COVID-19
alpha-ketobutyrate	-0.718117	0.0482236	-1.44	-0.01	0.123115	Pre-COVID-19
adenosine	0.0420728	0.882879	-0.52	0.61	0.928993	Pre-COVID-19
betaine	0.443687	0.41141	-0.62	1.5	0.566264	Pre-COVID-19
cysteine	0.181508	0.74483	-0.9	1.29	0.839543	Pre-COVID-19
mannose	0.351969	0.32509	-0.36	1.05	0.480792	Pre-COVID-19
dimethylglycine	1.11197	0.0121113	0.24	1.98	0.0477556	Pre-COVID-19
alanine	0.00645534	0.989704	-0.98	0.99	0.99329	Pre-COVID-19
tyrosine	-0.255358	0.582252	-1.17	0.65	0.714846	Pre-COVID-19
malonate	0.0671553	0.826711	-0.55	0.66	0.893654	Pre-COVID-19
pseudouridine	2.04776	2.76711e-07	1.29	2.86	3.85269e-05	Pre-COVID-19
pyruvate	-0.526626	0.278173	-1.49	0.42	0.435333	Pre-COVID-19
uracil	0.227908	0.559393	-0.54	1	0.695885	Pre-COVID-19
cytidine	0.722312	0.00711505	0.2	1.25	0.0318544	Pre-COVID-19
arabinose	0.948734	0.000559836	0.41	1.49	0.0053939	Pre-COVID-19
fructose	0.313047	0.202276	-0.17	0.79	0.349643	Pre-COVID-19
cytosine	0.106794	0.661867	-0.38	0.58	0.773574	Pre-COVID-19
caprate (10:0)	-0.231491	0.384864	-0.76	0.28	0.539101	Pre-COVID-19
margarate (17:0)	-0.556242	0.0514083	-1.12	0	0.127144	Pre-COVID-19
nonadecanoate (19:0)	-0.851979	0.014081	-1.55	-0.18	0.0530671	Pre-COVID-19
arachidate (20:0)	-0.482658	0.125367	-1.11	0.13	0.249821	Pre-COVID-19
asparagine	0.387262	0.479238	-0.69	1.46	0.632138	Pre-COVID-19
N-stearoyl-sphinganine (d18:0/18:0)*	0.201683	0.502253	-0.39	0.79	0.6524	Pre-COVID-19
dihydroorotate	0.313068	0.387451	-0.41	1.02	0.54061	Pre-COVID-19
heptanoate (7:0)	-0.739888	0.0160413	-1.35	-0.14	0.0584662	Pre-COVID-19
caprylate (8:0)	-0.0965254	0.720012	-0.64	0.42	0.818229	Pre-COVID-19
sucrose	0.941759	7.1617e-05	0.48	1.41	0.00112408	Pre-COVID-19
pentadecanoate (15:0)	-0.558147	0.0553398	-1.14	0.01	0.134172	Pre-COVID-19
trans-4-hydroxyproline	0.0281253	0.932214	-0.63	0.67	0.962514	Pre-COVID-19
allantoin	0.932886	0.0318432	0.09	1.79	0.0927411	Pre-COVID-19
xanthine	0.561318	0.0319882	0.05	1.09	0.0927826	Pre-COVID-19
5-oxoproline	-0.0820341	0.884452	-1.21	1.01	0.929706	Pre-COVID-19
picolinate	0.109481	0.699222	-0.46	0.67	0.801176	Pre-COVID-19
sarcosine	-0.181119	0.689018	-1.07	0.7	0.793589	Pre-COVID-19
pantothenate	0.674694	0.0323802	0.05	1.29	0.0934302	Pre-COVID-19
pipecolate	0.0340789	0.886159	-0.44	0.49	0.929796	Pre-COVID-19
phosphoethanolamine	0.104284	0.78674	-0.66	0.85	0.870837	Pre-COVID-19
glycerate	0.297834	0.431942	-0.44	1.04	0.58659	Pre-COVID-19
N-acetylleucine	0.143842	0.697997	-0.58	0.88	0.801176	Pre-COVID-19
N-acetylmethionine	1.37157	8.86406e-05	0.69	2.07	0.00129229	Pre-COVID-19
N-acetylvaline	1.22254	0.00665984	0.33	2.11	0.0306187	Pre-COVID-19
erucate (22:1n9)	-0.204291	0.475139	-0.78	0.35	0.629614	Pre-COVID-19
bilirubin (Z,Z)	-0.718818	0.0812712	-1.54	0.08	0.180097	Pre-COVID-19
thyroxine	-0.62381	0.237289	-1.67	0.4	0.390799	Pre-COVID-19
gamma-glutamyltyrosine	0.444092	0.257537	-0.33	1.21	0.412954	Pre-COVID-19
N-acetylalanine	1.78415	4.81953e-05	0.92	2.65	0.00083438	Pre-COVID-19
vanillylmandelate (VMA)	0.996282	0.000769627	0.42	1.59	0.00687699	Pre-COVID-19
4-acetamidobutanoate	0.819982	0.000311855	0.38	1.27	0.00345535	Pre-COVID-19
3-aminoisobutyrate	0.641025	0.0607536	-0.03	1.31	0.144647	Pre-COVID-19
chenodeoxycholate	-0.0892643	0.65362	-0.49	0.29	0.768857	Pre-COVID-19
citrate	0.895395	0.158785	-0.34	2.15	0.28997	Pre-COVID-19
5,6-dihydrouracil	-0.161615	0.580843	-0.74	0.41	0.714846	Pre-COVID-19
2-aminobutyrate	-0.846684	0.0644397	-1.75	0.04	0.15095	Pre-COVID-19
ursodeoxycholate	0.102547	0.613193	-0.3	0.49	0.738146	Pre-COVID-19
oleoyl ethanolamide	-0.0618574	0.854383	-0.73	0.6	0.912568	Pre-COVID-19
4-hydroxyphenylpyruvate	0.585664	0.0678531	-0.05	1.21	0.156628	Pre-COVID-19
butyrate/isobutyrate (4:0)	-0.0236354	0.943391	-0.68	0.62	0.964521	Pre-COVID-19
N-acetylneuraminate	1.59703	1.69533e-06	0.96	2.27	0.000104357	Pre-COVID-19
acetoacetate	0.0872248	0.725767	-0.41	0.57	0.821887	Pre-COVID-19
creatine	-0.934854	0.020512	-1.74	-0.15	0.0682503	Pre-COVID-19
cys-gly, oxidized	-0.985573	0.0151393	-1.8	-0.21	0.0555443	Pre-COVID-19
estrone 3-sulfate	-0.270348	0.324768	-0.84	0.24	0.480792	Pre-COVID-19
dihomo-linoleate (20:2n6)	-0.214472	0.437425	-0.76	0.32	0.591058	Pre-COVID-19
gamma-glutamylhistidine	0.334925	0.376785	-0.38	1.11	0.530467	Pre-COVID-19
2-hydroxystearate	-0.846728	0.0272184	-1.61	-0.1	0.0826194	Pre-COVID-19
N1-methyladenosine	2.38347	0.000384785	1.08	3.71	0.00396375	Pre-COVID-19
glycerol	0.437844	0.204997	-0.25	1.11	0.352541	Pre-COVID-19
choline	1.08151	0.044058	0.02	2.13	0.117347	Pre-COVID-19
anthranilate	0.677075	0.026891	0.07	1.28	0.0818549	Pre-COVID-19
gamma-glutamylleucine	0.0693888	0.86827	-0.76	0.89	0.921498	Pre-COVID-19
3-methoxytyrosine	0.136104	0.637311	-0.46	0.75	0.755231	Pre-COVID-19
beta-hydroxyisovalerate	0.818728	0.0130124	0.21	1.55	0.0503567	Pre-COVID-19
arachidonoyl ethanolamide	-0.437374	0.15101	-1.04	0.16	0.281209	Pre-COVID-19
palmitoyl ethanolamide	0.110055	0.526117	-0.24	0.45	0.669269	Pre-COVID-19
N-linoleoylglycine	0.148641	0.5894	-0.4	0.68	0.719235	Pre-COVID-19
N-palmitoyl-sphingosine (d18:1/16:0)	0.968666	0.0546707	0	1.98	0.133132	Pre-COVID-19
1-palmitoyl-2-oleoyl-GPE (16:0/18:1)	0.637662	0.0322593	0.05	1.22	0.0933244	Pre-COVID-19
1-palmitoyl-2-linoleoyl-GPI (16:0/18:2)	0.380317	0.319883	-0.37	1.13	0.477026	Pre-COVID-19
1-palmitoyl-2-linoleoyl-GPC (16:0/18:2)	-0.75848	0.359034	-2.39	0.86	0.514631	Pre-COVID-19
stearoyl sphingomyelin (d18:1/18:0)	-0.541242	0.306819	-1.59	0.49	0.465693	Pre-COVID-19
1-palmitoyl-2-oleoyl-GPC (16:0/18:1)	-0.148506	0.822359	-1.45	1.14	0.892433	Pre-COVID-19
N-stearoyl-sphingosine (d18:1/18:0)*	0.437326	0.24508	-0.3	1.18	0.397001	Pre-COVID-19
taurodeoxycholate	0.211062	0.275126	-0.17	0.59	0.432886	Pre-COVID-19
azelate (C9-DC)	0.142533	0.668022	-0.52	0.79	0.777488	Pre-COVID-19
eicosapentaenoate (EPA; 20:5n3)	-0.68402	0.0165204	-1.26	-0.14	0.0594305	Pre-COVID-19
methylsuccinate	0.695107	0.0292009	0.08	1.33	0.0869746	Pre-COVID-19
carnitine	-1.10292	0.043059	-2.19	-0.04	0.116081	Pre-COVID-19
phenylacetate	-0.0176948	0.945594	-0.53	0.49	0.964521	Pre-COVID-19
xanthurenate	0.262324	0.316662	-0.26	0.77	0.473498	Pre-COVID-19
suberate (C8-DC)	0.956486	0.000707938	0.41	1.52	0.00642947	Pre-COVID-19
3-methyl-2-oxovalerate	-1.00276	0.026176	-1.9	-0.13	0.080564	Pre-COVID-19
methionine sulfoxide	0.587465	0.0466195	-0.01	1.16	0.121254	Pre-COVID-19
3-methylhistidine	0.31681	0.159558	-0.13	0.76	0.290296	Pre-COVID-19
5-hydroxylysine	0.83115	0.0183265	0.14	1.52	0.0636516	Pre-COVID-19
4-guanidinobutanoate	0.227932	0.361909	-0.27	0.72	0.517413	Pre-COVID-19
glucuronate	1.19086	9.3982e-06	0.66	1.72	0.00029752	Pre-COVID-19
glycerol 3-phosphate	0.474539	0.275399	-0.39	1.32	0.432886	Pre-COVID-19
imidazole lactate	0.267659	0.436316	-0.4	0.96	0.591	Pre-COVID-19
glycerophosphorylcholine (GPC)	-0.767044	0.0920695	-1.67	0.11	0.196179	Pre-COVID-19
N-acetylglutamate	1.04838	0.004144	0.35	1.79	0.0216583	Pre-COVID-19
ribitol	1.9435	0.000141514	0.96	2.97	0.00190401	Pre-COVID-19
glycodeoxycholate	0.194957	0.370235	-0.24	0.62	0.526324	Pre-COVID-19
gentisate	0.124997	0.597403	-0.35	0.59	0.724204	Pre-COVID-19
indolelactate	0.651876	0.0442209	0.01	1.29	0.117498	Pre-COVID-19
3-indoxyl sulfate	0.376987	0.141935	-0.14	0.87	0.270868	Pre-COVID-19
gamma-glutamylphenylalanine	1.45887	0.00124543	0.57	2.35	0.00913862	Pre-COVID-19
1,5-anhydroglucitol (1,5-AG)	-0.47362	0.147842	-1.12	0.17	0.276237	Pre-COVID-19
2-arachidonoylglycerol (20:4)	-0.523138	0.0303451	-1.01	-0.06	0.0896597	Pre-COVID-19
sphingosine 1-phosphate	-0.96456	0.0439653	-1.91	-0.03	0.117347	Pre-COVID-19
1-stearoyl-2-oleoyl-GPS (18:0/18:1)	-0.0193753	0.938578	-0.52	0.47	0.964521	Pre-COVID-19
1-stearoyl-GPI (18:0)	-0.867414	0.0196959	-1.61	-0.15	0.0666112	Pre-COVID-19
1,2-dipalmitoyl-GPC (16:0/16:0)	1.24231	0.0282111	0.14	2.37	0.0847099	Pre-COVID-19
docosahexaenoate (DHA; 22:6n3)	-0.688336	0.0212157	-1.29	-0.11	0.0691381	Pre-COVID-19
1-myristoyl-2-palmitoyl-GPC (14:0/16:0)	0.023155	0.942227	-0.61	0.65	0.964521	Pre-COVID-19
alpha-hydroxyisocaproate	-0.740829	0.0663747	-1.55	0.04	0.153907	Pre-COVID-19
maleate	0.261401	0.2809	-0.22	0.73	0.436633	Pre-COVID-19
isovalerate (i5:0)	-0.430064	0.218294	-1.12	0.25	0.368704	Pre-COVID-19
1-methylguanidine	0.716167	0.000358406	0.32	1.12	0.00380578	Pre-COVID-19
2-hydroxyoctanoate	-0.0914899	0.799661	-0.81	0.6	0.880135	Pre-COVID-19
3-hydroxyoctanoate	0.175346	0.546032	-0.4	0.74	0.686724	Pre-COVID-19
phenyllactate (PLA)	0.566786	0.0704656	-0.05	1.18	0.16065	Pre-COVID-19
palmitoylcarnitine (C16)	0.292206	0.52684	-0.62	1.2	0.669269	Pre-COVID-19
hexanoylcarnitine (C6)	0.223221	0.422188	-0.34	0.76	0.578941	Pre-COVID-19
N-acetylaspartate (NAA)	-0.136286	0.566569	-0.62	0.32	0.70219	Pre-COVID-19
acetylcarnitine (C2)	0.479368	0.295019	-0.42	1.37	0.452118	Pre-COVID-19
cysteine s-sulfate	0.483458	0.210308	-0.28	1.24	0.359047	Pre-COVID-19
oxalate (ethanedioate)	0.42266	0.229141	-0.26	1.12	0.382938	Pre-COVID-19
1-oleoylglycerol (18:1)	-0.176144	0.513728	-0.72	0.35	0.661104	Pre-COVID-19
2-oleoylglycerol (18:1)	-0.327235	0.186482	-0.83	0.15	0.329541	Pre-COVID-19
homocitrulline	1.01479	1.91405e-05	0.55	1.48	0.000461038	Pre-COVID-19
2-linoleoylglycerol (18:2)	-0.357689	0.194399	-0.92	0.17	0.340275	Pre-COVID-19
3-hydroxydecanoate	-0.124492	0.660544	-0.69	0.43	0.772843	Pre-COVID-19
citramalate	0.0519898	0.844156	-0.48	0.56	0.907201	Pre-COVID-19
N-acetylglycine	-0.082654	0.824702	-0.83	0.64	0.89272	Pre-COVID-19
ribonate	1.41285	1.09473e-05	0.79	2.06	0.000327827	Pre-COVID-19
threonate	0.6682	0.0471516	0.01	1.33	0.121781	Pre-COVID-19
beta-sitosterol	0.0963983	0.745641	-0.49	0.68	0.839604	Pre-COVID-19
indoleacetate	0.368751	0.220502	-0.23	0.95	0.371462	Pre-COVID-19
1-linoleoylglycerol (18:2)	-0.154634	0.55532	-0.69	0.35	0.6929	Pre-COVID-19
1-methylhistidine	1.08603	0.000139123	0.53	1.65	0.00190307	Pre-COVID-19
butyrylcarnitine (C4)	0.147397	0.623251	-0.46	0.73	0.744943	Pre-COVID-19
isobutyrylcarnitine (C4)	0.146692	0.611613	-0.43	0.71	0.737397	Pre-COVID-19
glycolithocholate	0.0604719	0.75383	-0.32	0.43	0.844831	Pre-COVID-19
androsterone sulfate	-0.600623	0.0458186	-1.2	-0.02	0.120301	Pre-COVID-19
indolepropionate	-0.400787	0.15354	-0.96	0.14	0.284011	Pre-COVID-19
trigonelline (N'-methylnicotinate)	-0.627648	0.0246883	-1.18	-0.09	0.0771656	Pre-COVID-19
dodecanedioate (C12-DC)	-0.00466021	0.98439	-0.48	0.46	0.988852	Pre-COVID-19
N-acetyltyrosine	0.95728	0.00673503	0.26	1.65	0.0308364	Pre-COVID-19
3-hydroxylaurate	-0.247589	0.36009	-0.79	0.28	0.515477	Pre-COVID-19
pyridoxate	0.512293	0.0123502	0.1	0.91	0.0481987	Pre-COVID-19
gamma-glutamylvaline	0.991228	0.0205795	0.15	1.84	0.0682696	Pre-COVID-19
3-hydroxysebacate	0.747272	0.00165336	0.28	1.22	0.0109194	Pre-COVID-19
5-hydroxyhexanoate	0.598573	0.0461314	0.01	1.19	0.120738	Pre-COVID-19
propionylglycine	-0.105593	0.71508	-0.68	0.46	0.814295	Pre-COVID-19
butyrylglycine	-0.577687	0.0427117	-1.15	-0.03	0.115708	Pre-COVID-19
2-methylbutyrylglycine	0.496326	0.0558167	-0.02	1	0.134738	Pre-COVID-19
propionylcarnitine (C3)	-0.0159308	0.969548	-0.84	0.8	0.977488	Pre-COVID-19
pro-hydroxy-pro	0.983555	0.0012225	0.39	1.58	0.00909082	Pre-COVID-19
3-hydroxy-2-ethylpropionate	0.253891	0.454744	-0.41	0.92	0.607056	Pre-COVID-19
3-carboxy-4-methyl-5-propyl-2-furanpropanoate (CMPF)	-0.190697	0.336588	-0.59	0.19	0.489422	Pre-COVID-19
2-hydroxymyristate	0.215402	0.459849	-0.36	0.79	0.613133	Pre-COVID-19
docosapentaenoate (n3 DPA; 22:5n3)	-0.346058	0.188978	-0.87	0.16	0.33342	Pre-COVID-19
docosadienoate (22:2n6)	0.0670408	0.824003	-0.53	0.66	0.89272	Pre-COVID-19
adrenate (22:4n6)	-0.34775	0.246939	-0.95	0.23	0.399308	Pre-COVID-19
docosatrienoate (22:3n3)	-0.0736055	0.792462	-0.63	0.47	0.875422	Pre-COVID-19
10-undecenoate (11:1n1)	-0.727107	0.0397187	-1.43	-0.04	0.110852	Pre-COVID-19
1-methyl-4-imidazoleacetate	1.09252	0.000340101	0.5	1.7	0.00365856	Pre-COVID-19
sebacate (C10-DC)	0.374521	0.208753	-0.21	0.96	0.356942	Pre-COVID-19
guanidinosuccinate	0.419727	0.040968	0.01	0.82	0.113198	Pre-COVID-19
delta-tocopherol	0.0282695	0.911367	-0.48	0.52	0.946574	Pre-COVID-19
I-urobilinogen	0.441787	0.0415953	0.02	0.87	0.114284	Pre-COVID-19
stearidonate (18:4n3)	-0.355706	0.199774	-0.91	0.18	0.347487	Pre-COVID-19
5-dodecenoate (12:1n7)	0.00884372	0.971754	-0.49	0.49	0.978821	Pre-COVID-19
octanoylcarnitine (C8)	0.208899	0.384696	-0.27	0.68	0.539101	Pre-COVID-19
tauro-beta-muricholate	0.272111	0.133723	-0.09	0.63	0.260396	Pre-COVID-19
decanoylcarnitine (C10)	0.104622	0.681296	-0.4	0.6	0.786705	Pre-COVID-19
N-acetylglutamine	1.03485	0.00178016	0.38	1.69	0.0114675	Pre-COVID-19
N-acetylphenylalanine	1.13785	0.00124212	0.44	1.84	0.00913862	Pre-COVID-19
N-acetylasparagine	0.718657	0.0123542	0.15	1.28	0.0481987	Pre-COVID-19
N-acetylarginine	-0.124802	0.719358	-0.81	0.55	0.818229	Pre-COVID-19
campesterol	-0.477897	0.100244	-1.05	0.09	0.209567	Pre-COVID-19
myristoylcarnitine (C14)	0.525005	0.129837	-0.16	1.21	0.255232	Pre-COVID-19
1-stearoyl-GPC (18:0)	-1.62229	0.00161049	-2.64	-0.62	0.0107848	Pre-COVID-19
1-oleoyl-GPC (18:1)	-1.06895	0.0529297	-2.16	0.01	0.130036	Pre-COVID-19
N-acetylthreonine	1.52361	1.46393e-05	0.84	2.23	0.00040551	Pre-COVID-19
N-acetylisoleucine	0.821085	0.0313918	0.08	1.58	0.0917734	Pre-COVID-19
10-nonadecenoate (19:1n9)	-0.414161	0.131542	-0.96	0.12	0.257505	Pre-COVID-19
10-heptadecenoate (17:1n7)	-0.285727	0.261194	-0.79	0.21	0.417609	Pre-COVID-19
hyocholate	0.234177	0.298188	-0.21	0.67	0.456343	Pre-COVID-19
epiandrosterone sulfate	-0.531738	0.0686591	-1.11	0.03	0.157297	Pre-COVID-19
N-acetylhistidine	0.904819	0.0026019	0.32	1.5	0.0150938	Pre-COVID-19
gamma-glutamylglycine	0.825354	0.046209	0.02	1.64	0.120738	Pre-COVID-19
gamma-glutamyltryptophan	0.0236488	0.957236	-0.84	0.89	0.970164	Pre-COVID-19
alpha-hydroxyisovalerate	-0.0172619	0.955876	-0.65	0.58	0.969882	Pre-COVID-19
nicotinamide riboside	0.854918	0.0021949	0.31	1.4	0.0131456	Pre-COVID-19
gamma-glutamylmethionine	0.0661556	0.872432	-0.75	0.87	0.924271	Pre-COVID-19
erythronate*	1.8959	5.12138e-08	1.23	2.6	2.83725e-05	Pre-COVID-19
eicosenoate (20:1)	-0.330208	0.230817	-0.88	0.21	0.383733	Pre-COVID-19
linolenate [alpha or gamma; (18:3n3 or 6)]	-0.156165	0.549639	-0.68	0.35	0.689695	Pre-COVID-19
heme	-0.0120486	0.958535	-0.47	0.44	0.970164	Pre-COVID-19
stearoylcarnitine (C18)	-0.358207	0.420695	-1.24	0.51	0.577609	Pre-COVID-19
laurylcarnitine (C12)	0.355393	0.199763	-0.19	0.9	0.347487	Pre-COVID-19
isovalerylcarnitine (C5)	-0.0735962	0.825041	-0.75	0.56	0.89272	Pre-COVID-19
1-linoleoyl-GPC (18:2)	-0.835173	0.087403	-1.8	0.12	0.188777	Pre-COVID-19
indolebutyrate	0.513167	0.0436264	0.01	1.01	0.117115	Pre-COVID-19
N1-methylinosine	1.26584	1.09291e-05	0.71	1.85	0.000327827	Pre-COVID-19
N2,N2-dimethylguanosine	1.60569	2.40836e-06	0.96	2.31	0.000133423	Pre-COVID-19
N4-acetylcytidine	2.10437	5.17479e-09	1.41	2.82	5.73367e-06	Pre-COVID-19
N6-carbamoylthreonyladenosine	1.25802	3.58775e-05	0.67	1.87	0.000695069	Pre-COVID-19
orotidine	0.769972	9.34737e-05	0.39	1.17	0.00132781	Pre-COVID-19
phenylacetylglutamine	0.366593	0.147421	-0.13	0.86	0.276237	Pre-COVID-19
5,6-dihydrouridine	1.64193	3.76391e-05	0.86	2.43	0.000695069	Pre-COVID-19
3-(3-amino-3-carboxypropyl)uridine*	1.34277	5.1989e-06	0.77	1.94	0.000198667	Pre-COVID-19
1-arachidonylglycerol (20:4)	-0.405322	0.120783	-0.94	0.09	0.242703	Pre-COVID-19
1-linolenoylglycerol (18:3)	-0.242709	0.280647	-0.7	0.19	0.436633	Pre-COVID-19
isovalerylglycine	0.30177	0.220598	-0.19	0.78	0.371462	Pre-COVID-19
3-hydroxydodecanedioate*	0.289722	0.204715	-0.16	0.74	0.352541	Pre-COVID-19
7-methylguanine	1.76605	0.000790423	0.74	2.81	0.00695071	Pre-COVID-19
1-stearoyl-GPE (18:0)	0.0728375	0.864527	-0.77	0.91	0.919285	Pre-COVID-19
1-stearoyl-GPG (18:0)	-0.163904	0.592595	-0.77	0.43	0.720723	Pre-COVID-19
3-methylcytidine	-0.301997	0.480907	-1.14	0.54	0.633584	Pre-COVID-19
N1-Methyl-2-pyridone-5-carboxamide	0.645748	0.0180935	0.11	1.19	0.0636404	Pre-COVID-19
mead acid (20:3n9)	-0.00210068	0.99344	-0.51	0.49	0.995236	Pre-COVID-19
1-docosahexaenoylglycerol (22:6)	-0.206469	0.348544	-0.65	0.22	0.502194	Pre-COVID-19
gamma-glutamylisoleucine*	1.12685	0.00154137	0.43	1.83	0.0105422	Pre-COVID-19
oleoylcarnitine (C18:1)	0.202052	0.623127	-0.61	1.01	0.744943	Pre-COVID-19
2-methylbutyrylcarnitine (C5)	0.569973	0.0687109	-0.04	1.19	0.157297	Pre-COVID-19
phenol sulfate	0.579926	0.0176939	0.1	1.06	0.0628361	Pre-COVID-19
1-palmitoleoyl-GPC (16:1)*	-0.158949	0.704591	-0.99	0.66	0.804626	Pre-COVID-19
hexanoylglycine	-0.289573	0.304554	-0.85	0.26	0.464162	Pre-COVID-19
2-hydroxy-3-methylvalerate	-0.0895135	0.766029	-0.69	0.49	0.855605	Pre-COVID-19
2-palmitoyl-GPC (16:0)*	-0.756089	0.048872	-1.52	-0.01	0.123206	Pre-COVID-19
1-palmitoyl-GPE (16:0)	0.42914	0.33089	-0.44	1.3	0.486242	Pre-COVID-19
1-oleoyl-GPE (18:1)	-0.0648767	0.867131	-0.83	0.69	0.921171	Pre-COVID-19
1-linoleoyl-GPE (18:2)*	0.233725	0.559597	-0.56	1.02	0.695885	Pre-COVID-19
1-arachidonoyl-GPE (20:4n6)*	-0.759768	0.160016	-1.83	0.3	0.290652	Pre-COVID-19
N-acetylcitrulline	0.358256	0.153417	-0.14	0.84	0.284011	Pre-COVID-19
2-hydroxypalmitate	-0.340672	0.38463	-1.12	0.42	0.539101	Pre-COVID-19
docosapentaenoate (n6 DPA; 22:5n6)	-0.323456	0.265046	-0.9	0.24	0.421335	Pre-COVID-19
gulonate*	1.14657	3.33577e-06	0.67	1.65	0.00014695	Pre-COVID-19
isobutyrylglycine	-0.130033	0.652782	-0.71	0.43	0.768857	Pre-COVID-19
glutarylcarnitine (C5-DC)	0.641891	0.0306949	0.06	1.23	0.0904519	Pre-COVID-19
beta-hydroxyisovaleroylcarnitine	0.914638	0.0242005	0.11	1.71	0.0761765	Pre-COVID-19
2-methylmalonylcarnitine (C4-DC)	0.807289	0.0023626	0.28	1.33	0.014074	Pre-COVID-19
tiglylcarnitine (C5:1-DC)	0.422749	0.242803	-0.3	1.13	0.393889	Pre-COVID-19
cholesterol sulfate	-0.66829	0.175438	-1.64	0.29	0.314121	Pre-COVID-19
7-alpha-hydroxy-3-oxo-4-cholestenoate (7-Hoca)	0.503049	0.157385	-0.2	1.2	0.288235	Pre-COVID-19
N-acetyl-aspartyl-glutamate (NAAG)	0.76697	0.0182803	0.13	1.41	0.0636516	Pre-COVID-19
tetradecanedioate (C14-DC)	-0.176961	0.505045	-0.71	0.34	0.65466	Pre-COVID-19
hexadecanedioate (C16-DC)	0.122959	0.680174	-0.47	0.7	0.786673	Pre-COVID-19
octadecanedioate (C18-DC)	0.0770337	0.799906	-0.53	0.67	0.880135	Pre-COVID-19
undecanedioate (C11-DC)	0.428739	0.291349	-0.38	1.22	0.448354	Pre-COVID-19
glycerophosphoethanolamine	-1.12782	0.0384011	-2.21	-0.07	0.108542	Pre-COVID-19
1-arachidonoyl-GPI (20:4)*	-0.844562	0.0272912	-1.61	-0.1	0.0826194	Pre-COVID-19
1-palmitoyl-GPI (16:0)	-0.489804	0.133169	-1.14	0.14	0.259773	Pre-COVID-19
glycolithocholate sulfate*	-0.147678	0.585796	-0.68	0.38	0.717989	Pre-COVID-19
taurolithocholate 3-sulfate	-0.116626	0.636414	-0.61	0.36	0.755231	Pre-COVID-19
deoxycarnitine	-0.325477	0.544392	-1.38	0.72	0.686219	Pre-COVID-19
N6-succinyladenosine	0.975485	0.000110125	0.48	1.48	0.00154454	Pre-COVID-19
1-ribosyl-imidazoleacetate*	1.0333	0.000164655	0.49	1.58	0.00209699	Pre-COVID-19
N2-acetyllysine	0.305768	0.234009	-0.2	0.81	0.386988	Pre-COVID-19
3,4-dihydroxybutyrate	1.54507	0.000273486	0.75	2.41	0.00309207	Pre-COVID-19
hexanoylglutamine	0.613881	0.0101086	0.14	1.08	0.0413212	Pre-COVID-19
N6-acetyllysine	1.29121	0.00197374	0.49	2.13	0.012286	Pre-COVID-19
dihomo-linolenate (20:3n3 or n6)	-0.766293	0.0186767	-1.42	-0.14	0.0640675	Pre-COVID-19
tryptophan betaine	-0.129696	0.554282	-0.57	0.3	0.6929	Pre-COVID-19
3-methyladipate	0.440209	0.0502253	-0.01	0.88	0.125055	Pre-COVID-19
1-oleoyl-GPI (18:1)	-0.366147	0.274827	-1.03	0.29	0.432886	Pre-COVID-19
1-linoleoyl-GPI (18:2)*	-0.236409	0.525228	-0.97	0.49	0.669269	Pre-COVID-19
dimethylarginine (SDMA + ADMA)	2.26634	2.30601e-05	1.23	3.34	0.000528014	Pre-COVID-19
gamma-glutamylalanine	-0.0262053	0.92318	-0.56	0.51	0.95686	Pre-COVID-19
N-acetylserine	1.69525	1.34622e-06	1.02	2.41	9.32255e-05	Pre-COVID-19
1-stearoyl-2-oleoyl-GPE (18:0/18:1)	0.264728	0.376754	-0.33	0.85	0.530467	Pre-COVID-19
chiro-inositol	0.243832	0.120913	-0.07	0.55	0.242703	Pre-COVID-19
1-palmitoyl-2-linoleoyl-GPE (16:0/18:2)	0.94385	0.00217853	0.34	1.55	0.0131185	Pre-COVID-19
1-stearoyl-2-arachidonoyl-GPS (18:0/20:4)	-0.370777	0.154561	-0.89	0.13	0.284947	Pre-COVID-19
sphinganine-1-phosphate	-0.913597	0.034118	-1.77	-0.08	0.0976814	Pre-COVID-19
glycosyl-N-stearoyl-sphingosine (d18:1/18:0)	0.0496305	0.911547	-0.83	0.93	0.946574	Pre-COVID-19
cyclo(leu-pro)	-0.469683	0.125587	-1.08	0.12	0.249821	Pre-COVID-19
cyclo(gly-pro)	0.455222	0.0423698	0.01	0.9	0.115336	Pre-COVID-19
succinylcarnitine (C4-DC)	1.01542	0.00748695	0.27	1.76	0.0331821	Pre-COVID-19
bilirubin (E,E)*	-0.0836595	0.797875	-0.73	0.55	0.880018	Pre-COVID-19
bilirubin (E,Z or Z,E)*	-0.430063	0.241996	-1.16	0.28	0.393155	Pre-COVID-19
N-methylproline	0.0986179	0.575636	-0.25	0.44	0.711043	Pre-COVID-19
beta-cryptoxanthin	-0.32933	0.232373	-0.88	0.2	0.385287	Pre-COVID-19
5alpha-androstan-3beta,17beta-diol disulfate	-0.184972	0.453459	-0.67	0.29	0.60607	Pre-COVID-19
5alpha-pregnan-3beta,20alpha-diol disulfate	0.0663297	0.769196	-0.39	0.5	0.856551	Pre-COVID-19
glycocholenate sulfate*	0.767822	0.0217387	0.11	1.43	0.0704281	Pre-COVID-19
taurocholenate sulfate*	0.511016	0.0557107	-0.01	1.04	0.134738	Pre-COVID-19
androstenediol (3beta,17beta) disulfate (1)	-0.215836	0.387562	-0.72	0.27	0.54061	Pre-COVID-19
pregnenediol disulfate (C21H34O8S2)*	0.338876	0.213109	-0.2	0.87	0.36271	Pre-COVID-19
androstenediol (3beta,17beta) disulfate (2)	0.184	0.574149	-0.46	0.83	0.709997	Pre-COVID-19
21-hydroxypregnenolone disulfate	0.314558	0.313426	-0.3	0.93	0.471574	Pre-COVID-19
5alpha-pregnan-3beta,20beta-diol monosulfate (1)	-0.374163	0.183392	-0.96	0.15	0.32507	Pre-COVID-19
5alpha-pregnan-3beta,20alpha-diol monosulfate (2)	-0.440908	0.0972169	-0.99	0.06	0.204395	Pre-COVID-19
5alpha-pregnan-diol disulfate	0.0354244	0.87603	-0.44	0.46	0.925301	Pre-COVID-19
5alpha-androstan-3alpha,17beta-diol disulfate	0.00953319	0.968327	-0.47	0.48	0.977146	Pre-COVID-19
5alpha-androstan-3alpha,17beta-diol monosulfate (1)	-0.594933	0.0310465	-1.14	-0.06	0.0910097	Pre-COVID-19
5alpha-androstan-3beta,17alpha-diol disulfate	-0.0451295	0.834787	-0.48	0.38	0.899751	Pre-COVID-19
5alpha-androstan-3beta,17beta-diol monosulfate (2)	-0.496067	0.0663967	-1.03	0.03	0.153907	Pre-COVID-19
androstenediol (3alpha, 17alpha) monosulfate (2)	-0.590661	0.084349	-1.27	0.07	0.184337	Pre-COVID-19
androstenediol (3alpha, 17alpha) monosulfate (3)	-0.545647	0.0839144	-1.17	0.07	0.184312	Pre-COVID-19
androstenediol (3beta,17beta) monosulfate (2)	-0.175325	0.527925	-0.73	0.37	0.669269	Pre-COVID-19
5alpha-pregnan-3beta-ol,20-one sulfate	-0.107882	0.660379	-0.62	0.34	0.772843	Pre-COVID-19
2-hydroxyglutarate	0.397543	0.30162	-0.37	1.15	0.460324	Pre-COVID-19
gamma-CEHC	0.238569	0.426199	-0.36	0.82	0.583719	Pre-COVID-19
N-acetyl-beta-alanine	0.972463	0.0262584	0.11	1.83	0.0805935	Pre-COVID-19
5-methylthioribose**	1.16594	1.9616e-06	0.69	1.65	0.000114392	Pre-COVID-19
sphingomyelin (d18:1/18:1, d18:2/18:0)	-0.317782	0.526455	-1.3	0.67	0.669269	Pre-COVID-19
palmitoyl sphingomyelin (d18:1/16:0)	0.41495	0.536163	-0.9	1.74	0.677388	Pre-COVID-19
cysteine sulfinic acid	0.633946	0.135188	-0.19	1.48	0.262326	Pre-COVID-19
16a-hydroxy DHEA 3-sulfate	0.224265	0.394017	-0.3	0.74	0.547768	Pre-COVID-19
pregnenolone sulfate	-0.310778	0.335594	-0.95	0.32	0.488618	Pre-COVID-19
andro steroid monosulfate C19H28O6S (1)*	0.287484	0.282763	-0.24	0.81	0.437916	Pre-COVID-19
S-methylmethionine	-0.0715579	0.704395	-0.45	0.29	0.804626	Pre-COVID-19
indole-3-carboxylate	0.108297	0.704837	-0.45	0.67	0.804626	Pre-COVID-19
13-HODE + 9-HODE	-0.173857	0.581455	-0.8	0.44	0.714846	Pre-COVID-19
tridecenedioate (C13:1-DC)*	0.0769008	0.784287	-0.48	0.63	0.86899	Pre-COVID-19
N-acetyl-3-methylhistidine*	0.473517	0.01312	0.1	0.85	0.0504755	Pre-COVID-19
4-cholesten-3-one	0.0776575	0.84802	-0.73	0.86	0.90959	Pre-COVID-19
N-acetyl-cadaverine	-0.264726	0.294297	-0.77	0.22	0.451636	Pre-COVID-19
stearoyl ethanolamide	0.0474227	0.768232	-0.28	0.36	0.856339	Pre-COVID-19
cis-4-decenoylcarnitine (C10:1)	0.409586	0.14491	-0.15	0.96	0.273598	Pre-COVID-19
2S,3R-dihydroxybutyrate	0.797834	0.00986737	0.19	1.4	0.0407949	Pre-COVID-19
(12 or 13)-methylmyristate (a15:0 or i15:0)	-0.364099	0.125955	-0.84	0.1	0.250104	Pre-COVID-19
(16 or 17)-methylstearate (a19:0 or i19:0)	-0.60872	0.0480244	-1.22	-0.01	0.122899	Pre-COVID-19
alpha-ketoglutaramate*	0.821586	0.000613698	0.35	1.3	0.0057141	Pre-COVID-19
3-methylglutaconate	0.734488	0.00268892	0.25	1.22	0.0153579	Pre-COVID-19
5-(galactosylhydroxy)-L-lysine	1.44764	1.87976e-07	0.91	2.01	3.4713e-05	Pre-COVID-19
cysteinylglycine disulfide*	-0.235931	0.663575	-1.31	0.82	0.773938	Pre-COVID-19
isoursodeoxycholate	0.0884512	0.662872	-0.32	0.48	0.773933	Pre-COVID-19
hydantoin-5-propionate	0.846211	4.4133e-05	0.44	1.26	0.000788699	Pre-COVID-19
4-hydroxy-2-oxoglutaric acid	-0.233621	0.476448	-0.88	0.41	0.629958	Pre-COVID-19
4-hydroxyglutamate	0.508565	0.0413138	0.02	1	0.11387	Pre-COVID-19
L-urobilin	0.0453689	0.80563	-0.33	0.4	0.882926	Pre-COVID-19
pantoate	0.577883	0.00448309	0.18	0.98	0.0229966	Pre-COVID-19
gamma-carboxyglutamate	1.23151	7.48755e-05	0.63	1.86	0.00115225	Pre-COVID-19
S-methylcysteine	-0.24147	0.432002	-0.86	0.35	0.58659	Pre-COVID-19
androsterone glucuronide	0.462488	0.065986	-0.04	0.95	0.153598	Pre-COVID-19
argininate*	0.0730437	0.784246	-0.46	0.59	0.86899	Pre-COVID-19
2-oxoarginine*	-0.1525	0.600065	-0.74	0.41	0.725052	Pre-COVID-19
cis-4-decenoate (10:1n6)*	0.0820138	0.738692	-0.41	0.56	0.834323	Pre-COVID-19
4-oxo-retinoic acid	-0.639228	0.0836732	-1.37	0.08	0.184312	Pre-COVID-19
1-lignoceroyl-GPC (24:0)	-0.619204	0.0865507	-1.33	0.09	0.188405	Pre-COVID-19
1-(1-enyl-palmitoyl)-GPC (P-16:0)*	-1.05133	0.0207894	-1.95	-0.17	0.0683824	Pre-COVID-19
S-methylcysteine sulfoxide	0.0261413	0.920296	-0.5	0.53	0.954764	Pre-COVID-19
(14 or 15)-methylpalmitate (a17:0 or i17:0)	-0.553805	0.0423775	-1.1	-0.02	0.115336	Pre-COVID-19
eicosanedioate (C20-DC)	-0.414812	0.261657	-1.15	0.3	0.417747	Pre-COVID-19
docosadioate (C22-DC)	-0.311944	0.28922	-0.9	0.26	0.445697	Pre-COVID-19
16-hydroxypalmitate	0.167664	0.598384	-0.48	0.78	0.724392	Pre-COVID-19
oleoyl-linoleoyl-glycerol (18:1/18:2) [1]	0.233536	0.47823	-0.41	0.88	0.63156	Pre-COVID-19
oleoyl-linoleoyl-glycerol (18:1/18:2) [2]	-0.0611846	0.849379	-0.7	0.57	0.910166	Pre-COVID-19
alpha-CEHC glucuronide*	0.444973	0.0469879	0	0.88	0.121642	Pre-COVID-19
N-oleoyltaurine	-0.0594428	0.831208	-0.61	0.48	0.896765	Pre-COVID-19
linoleoylcarnitine (C18:2)*	0.364628	0.36427	-0.43	1.15	0.519448	Pre-COVID-19
isoleucylglycine	-0.141111	0.665556	-0.79	0.5	0.775432	Pre-COVID-19
leucylalanine	0.000327537	0.999	-0.52	0.51	0.999	Pre-COVID-19
leucylglycine	0.165676	0.653668	-0.56	0.89	0.768857	Pre-COVID-19
N-stearoyltaurine	-0.452255	0.163606	-1.09	0.18	0.295718	Pre-COVID-19
2-O-methylascorbic acid	1.79128	1.48506e-07	1.13	2.48	3.4713e-05	Pre-COVID-19
beta-citrylglutamate	0.734277	0.0840048	-0.11	1.56	0.184312	Pre-COVID-19
trimethylamine N-oxide	0.584351	0.0164536	0.1	1.06	0.0593829	Pre-COVID-19
N6-methyllysine	-0.380737	0.169103	-0.93	0.16	0.30466	Pre-COVID-19
imidazole propionate	0.94818	3.72379e-05	0.5	1.41	0.000695069	Pre-COVID-19
pregnanediol-3-glucuronide	0.0375469	0.874937	-0.45	0.49	0.925029	Pre-COVID-19
valylglycine	-0.0580195	0.803009	-0.53	0.39	0.881797	Pre-COVID-19
prolylglycine	0.413047	0.118659	-0.11	0.93	0.23948	Pre-COVID-19
N-palmitoylglycine	0.223166	0.523945	-0.47	0.91	0.669269	Pre-COVID-19
lanthionine	0.934765	0.000152921	0.45	1.42	0.00199337	Pre-COVID-19
2-stearoyl-GPE (18:0)*	-0.428527	0.218124	-1.12	0.25	0.368704	Pre-COVID-19
(R)-3-hydroxybutyrylcarnitine	0.425897	0.0940166	-0.08	0.92	0.198799	Pre-COVID-19
N-octanoylglycine	0.0364978	0.893066	-0.5	0.57	0.935272	Pre-COVID-19
N-acetylcarnosine	0.72957	0.0138551	0.13	1.31	0.0525736	Pre-COVID-19
margaroylcarnitine (C17)*	-0.263436	0.530605	-1.09	0.56	0.671897	Pre-COVID-19
N-methyltaurine	0.170078	0.34665	-0.2	0.52	0.500766	Pre-COVID-19
glycohyocholate	0.497124	0.0165854	0.09	0.91	0.0594714	Pre-COVID-19
retinal	0.330811	0.241482	-0.22	0.89	0.392895	Pre-COVID-19
2-hydroxydecanoate	0.0727846	0.808764	-0.53	0.66	0.884227	Pre-COVID-19
3b-hydroxy-5-cholenoic acid	-0.566436	0.0474554	-1.14	-0.01	0.122281	Pre-COVID-19
2-aminooctanoate	-0.153117	0.674252	-0.87	0.56	0.782752	Pre-COVID-19
gamma-CEHC glucuronide*	0.73968	0.00114934	0.29	1.19	0.00884353	Pre-COVID-19
N-acetyl-1-methylhistidine*	0.576776	0.00550915	0.16	0.98	0.0270094	Pre-COVID-19
1-stearoyl-GPS (18:0)*	-0.00983865	0.966611	-0.48	0.44	0.976303	Pre-COVID-19
sphingomyelin (d18:1/14:0, d16:1/16:0)*	0.0641227	0.904939	-0.99	1.12	0.943831	Pre-COVID-19
sphingomyelin (d18:2/16:0, d18:1/16:1)*	0.160094	0.78229	-0.98	1.3	0.868514	Pre-COVID-19
3-hydroxyadipate	0.497915	0.0216456	0.07	0.92	0.0703322	Pre-COVID-19
N-delta-acetylornithine	0.466115	0.0671874	-0.04	0.97	0.155415	Pre-COVID-19
acisoga	1.13339	0.000204914	0.54	1.74	0.00252272	Pre-COVID-19
2-aminoheptanoate	0.610702	0.103971	-0.13	1.35	0.215729	Pre-COVID-19
N-formylanthranilic acid	0.308851	0.200994	-0.2	0.77	0.347972	Pre-COVID-19
N2,N5-diacetylornithine	0.818274	0.00108667	0.33	1.31	0.00847911	Pre-COVID-19
3-methoxytyramine sulfate	0.113615	0.698925	-0.48	0.7	0.801176	Pre-COVID-19
methionine sulfone	1.51475	1.84377e-05	0.83	2.22	0.000461038	Pre-COVID-19
1-linolenoyl-GPC (18:3)*	-0.541533	0.145872	-1.28	0.18	0.274408	Pre-COVID-19
fructosyllysine	0.818904	0.0130437	0.17	1.47	0.0503567	Pre-COVID-19
11-ketoetiocholanolone glucuronide	0.181701	0.410612	-0.26	0.61	0.566102	Pre-COVID-19
etiocholanolone glucuronide	0.551013	0.0231226	0.07	1.03	0.0732301	Pre-COVID-19
17alpha-hydroxypregnanolone glucuronide	0.70251	0.00652697	0.19	1.21	0.0302589	Pre-COVID-19
N-acetyltaurine	1.61763	3.05908e-06	0.95	2.31	0.00014695	Pre-COVID-19
9-hydroxystearate	-0.181112	0.487906	-0.7	0.33	0.640522	Pre-COVID-19
3-methylglutarylcarnitine (2)	0.72145	0.00158613	0.27	1.17	0.010716	Pre-COVID-19
alpha-CEHC sulfate	0.452732	0.0147958	0.09	0.82	0.0551978	Pre-COVID-19
sphingomyelin (d18:2/14:0, d18:1/14:1)*	-0.843386	0.0768991	-1.79	0.08	0.17213	Pre-COVID-19
sphingomyelin (d18:1/24:1, d18:2/24:0)*	-0.644549	0.240199	-1.73	0.43	0.392537	Pre-COVID-19
octadecenedioylcarnitine (C18:1-DC)*	1.01451	0.00211341	0.37	1.67	0.0128662	Pre-COVID-19
octadecanedioylcarnitine (C18-DC)*	0.900067	0.0053452	0.26	1.54	0.0264396	Pre-COVID-19
5alpha-androstan-3alpha,17beta-diol monosulfate (2)	-0.648645	0.013727	-1.17	-0.14	0.0524466	Pre-COVID-19
myristoleoylcarnitine (C14:1)*	0.355837	0.182164	-0.17	0.88	0.323976	Pre-COVID-19
N-formylphenylalanine	-0.354211	0.264457	-0.98	0.27	0.421003	Pre-COVID-19
tyramine O-sulfate	0.324422	0.100692	-0.07	0.71	0.210108	Pre-COVID-19
m-tyramine sulfate	0.351152	0.153517	-0.13	0.83	0.284011	Pre-COVID-19
phenylacetylcarnitine	-0.414895	0.139183	-0.97	0.13	0.26727	Pre-COVID-19
arabonate/xylonate	1.13744	2.63871e-05	0.61	1.68	0.000551639	Pre-COVID-19
1-dihomo-linolenylglycerol (20:3)	-0.296459	0.241375	-0.8	0.19	0.392895	Pre-COVID-19
vanillactate	0.619346	0.030097	0.08	1.2	0.0891643	Pre-COVID-19
pregnanolone/allopregnanolone sulfate	-0.168535	0.484602	-0.67	0.28	0.636939	Pre-COVID-19
p-cresol glucuronide*	0.0683988	0.723368	-0.32	0.45	0.82036	Pre-COVID-19
4-methoxyphenol sulfate	0.877752	0.000142629	0.42	1.33	0.00190401	Pre-COVID-19
sphingomyelin (d18:1/20:1, d18:2/20:0)*	-0.765158	0.130129	-1.76	0.23	0.255232	Pre-COVID-19
sphingomyelin (d18:1/20:2, d18:2/20:1, d16:1/22:2)*	0.909621	0.0208281	0.14	1.69	0.0683824	Pre-COVID-19
sphingomyelin (d17:1/16:0, d18:1/15:0, d16:1/17:0)*	0.236328	0.620466	-0.7	1.18	0.743765	Pre-COVID-19
dopamine 4-sulfate	-0.0132354	0.945311	-0.4	0.36	0.964521	Pre-COVID-19
dopamine 3-O-sulfate	-0.0193905	0.924199	-0.43	0.38	0.957021	Pre-COVID-19
3-hydroxyhexanoate	0.296067	0.387892	-0.38	0.96	0.54061	Pre-COVID-19
3beta-hydroxy-5-cholestenoate	-0.385764	0.31567	-1.15	0.36	0.472651	Pre-COVID-19
N-acetylkynurenine (2)	0.547133	0.0146251	0.1	0.99	0.0547455	Pre-COVID-19
C-glycosyltryptophan	1.40989	3.44829e-06	0.82	2.02	0.00014695	Pre-COVID-19
arabitol/xylitol	1.87721	1.8732e-07	1.18	2.6	3.4713e-05	Pre-COVID-19
N-acetylglucosamine/N-acetylgalactosamine	1.38752	3.52847e-05	0.73	2.05	0.000695069	Pre-COVID-19
citraconate/glutaconate	-0.291544	0.13015	-0.67	0.08	0.255232	Pre-COVID-19
adipoylcarnitine (C6-DC)	1.18934	5.6174e-06	0.68	1.71	0.000205251	Pre-COVID-19
4-hydroxyphenylacetoylcarnitine	0.833024	0.000948969	0.34	1.33	0.00796559	Pre-COVID-19
nonanoylcarnitine (C9)	0.16379	0.507545	-0.33	0.64	0.656196	Pre-COVID-19
suberoylcarnitine (C8-DC)	1.18705	6.03705e-06	0.67	1.71	0.000209033	Pre-COVID-19
glycodeoxycholate 3-sulfate	0.177801	0.47562	-0.32	0.66	0.629614	Pre-COVID-19
taurodeoxycholic acid 3-sulfate	0.062837	0.788947	-0.41	0.52	0.872408	Pre-COVID-19
phenol glucuronide	0.182376	0.334779	-0.19	0.55	0.488594	Pre-COVID-19
linoleoyl ethanolamide	-0.358073	0.275437	-1.01	0.28	0.432886	Pre-COVID-19
1,2-dilinoleoyl-GPC (18:2/18:2)	-0.308344	0.494588	-1.19	0.58	0.646973	Pre-COVID-19
1-stearoyl-2-oleoyl-GPC (18:0/18:1)	-0.353096	0.49217	-1.37	0.64	0.644591	Pre-COVID-19
1-palmitoyl-2-docosahexaenoyl-GPC (16:0/22:6)	-1.06845	0.0247236	-2.01	-0.14	0.0771656	Pre-COVID-19
1-stearoyl-2-docosahexaenoyl-GPC (18:0/22:6)	-0.346213	0.373494	-1.12	0.41	0.529197	Pre-COVID-19
sphingomyelin (d18:1/17:0, d17:1/18:0, d19:1/16:0)	-0.302127	0.523638	-1.24	0.62	0.669269	Pre-COVID-19
1-palmitoyl-2-stearoyl-GPC (16:0/18:0)	-0.859629	0.113871	-1.94	0.2	0.232355	Pre-COVID-19
2-hydroxybutyrate/2-hydroxyisobutyrate	0.0658439	0.852665	-0.64	0.75	0.911924	Pre-COVID-19
2-methylcitrate/homocitrate	0.442956	0.0487858	0	0.88	0.123206	Pre-COVID-19
oleate/vaccenate (18:1)	-0.586528	0.0544142	-1.19	0.01	0.132799	Pre-COVID-19
indoxyl glucuronide	0.355393	0.135655	-0.11	0.83	0.262772	Pre-COVID-19
3-hydroxystearate	0.101872	0.698907	-0.42	0.62	0.801176	Pre-COVID-19
1-palmitoleoylglycerol (16:1)*	-0.0861426	0.726198	-0.58	0.39	0.821887	Pre-COVID-19
palmitoyl dihydrosphingomyelin (d18:0/16:0)*	-0.0349946	0.945655	-1.05	0.97	0.964521	Pre-COVID-19
sphingomyelin (d18:2/23:0, d18:1/23:1, d17:1/24:1)*	-0.960125	0.0524233	-1.94	0	0.129078	Pre-COVID-19
sphingomyelin (d18:2/24:1, d18:1/24:2)*	0.565961	0.308053	-0.52	1.66	0.466288	Pre-COVID-19
1-stearoyl-2-linoleoyl-GPE (18:0/18:2)*	0.6219	0.044407	0.01	1.23	0.117667	Pre-COVID-19
1-stearoyl-2-arachidonoyl-GPE (18:0/20:4)	0.338777	0.334122	-0.35	1.02	0.488594	Pre-COVID-19
1-stearoyl-2-linoleoyl-GPC (18:0/18:2)*	-0.128473	0.8731	-1.7	1.45	0.924271	Pre-COVID-19
1-palmitoyl-2-palmitoleoyl-GPC (16:0/16:1)*	0.486644	0.129475	-0.15	1.11	0.255232	Pre-COVID-19
1-palmitoyl-2-dihomo-linolenoyl-GPC (16:0/20:3n3 or 6)*	-0.95735	0.176306	-2.35	0.43	0.315076	Pre-COVID-19
1-palmitoyl-2-arachidonoyl-GPE (16:0/20:4)*	0.765988	0.0221776	0.11	1.43	0.0710196	Pre-COVID-19
1-palmitoyl-2-docosahexaenoyl-GPE (16:0/22:6)*	0.459076	0.114614	-0.11	1.03	0.233441	Pre-COVID-19
1-stearoyl-2-docosahexaenoyl-GPE (18:0/22:6)*	0.193939	0.491859	-0.37	0.74	0.644591	Pre-COVID-19
1-palmitoyl-2-arachidonoyl-GPI (16:0/20:4)*	-0.476104	0.212575	-1.23	0.27	0.362359	Pre-COVID-19
1-stearoyl-2-linoleoyl-GPI (18:0/18:2)	-0.325775	0.431316	-1.14	0.48	0.58659	Pre-COVID-19
gamma-tocopherol/beta-tocopherol	0.291736	0.335137	-0.3	0.89	0.488594	Pre-COVID-19
1-(1-enyl-stearoyl)-2-arachidonoyl-GPE (P-18:0/20:4)*	-1.47972	0.000940541	-2.37	-0.61	0.00796559	Pre-COVID-19
1-(1-enyl-palmitoyl)-2-arachidonoyl-GPE (P-16:0/20:4)*	-1.01265	0.0183824	-1.87	-0.18	0.0636516	Pre-COVID-19
1-(1-enyl-palmitoyl)-2-oleoyl-GPE (P-16:0/18:1)*	-1.40183	0.00426549	-2.38	-0.45	0.0220849	Pre-COVID-19
1-(1-enyl-palmitoyl)-2-oleoyl-GPC (P-16:0/18:1)*	0.274441	0.532585	-0.59	1.14	0.673635	Pre-COVID-19
1-(1-enyl-palmitoyl)-2-linoleoyl-GPC (P-16:0/18:2)*	-0.189849	0.676104	-1.09	0.7	0.783602	Pre-COVID-19
1-(1-enyl-palmitoyl)-2-arachidonoyl-GPC (P-16:0/20:4)*	-0.945964	0.0444966	-1.88	-0.03	0.117667	Pre-COVID-19
behenoyl dihydrosphingomyelin (d18:0/22:0)*	-0.483282	0.118511	-1.1	0.12	0.23948	Pre-COVID-19
sphingomyelin (d18:0/18:0, d19:0/17:0)*	-0.222542	0.505636	-0.89	0.43	0.65466	Pre-COVID-19
N-palmitoyl-sphinganine (d18:0/16:0)	0.112758	0.731365	-0.54	0.76	0.82689	Pre-COVID-19
lactosyl-N-palmitoyl-sphingosine (d18:1/16:0)	0.643063	0.143155	-0.22	1.51	0.272069	Pre-COVID-19
myristoyl dihydrosphingomyelin (d18:0/14:0)*	-0.420548	0.343554	-1.3	0.45	0.497592	Pre-COVID-19
5-hydroxyindole sulfate	0.375614	0.0947189	-0.08	0.81	0.199902	Pre-COVID-19
phenylacetylglutamate	0.249646	0.221246	-0.16	0.65	0.371988	Pre-COVID-19
1-palmitoyl-2-oleoyl-GPI (16:0/18:1)*	-0.0222807	0.944388	-0.66	0.6	0.964521	Pre-COVID-19
1-(1-enyl-palmitoyl)-2-linoleoyl-GPE (P-16:0/18:2)*	-0.796752	0.0486138	-1.6	-0.01	0.123206	Pre-COVID-19
1-oleoyl-2-docosahexaenoyl-GPC (18:1/22:6)*	-0.367309	0.439617	-1.31	0.56	0.593296	Pre-COVID-19
1-linoleoyl-2-arachidonoyl-GPC (18:2/20:4n6)*	-1.15918	0.0221046	-2.16	-0.17	0.070991	Pre-COVID-19
1-(1-enyl-palmitoyl)-2-palmitoleoyl-GPC (P-16:0/16:1)*	0.917435	0.0266875	0.11	1.74	0.0814594	Pre-COVID-19
1-(1-enyl-palmitoyl)-2-palmitoyl-GPC (P-16:0/16:0)*	0.616342	0.207422	-0.34	1.58	0.355765	Pre-COVID-19
1-stearoyl-2-oleoyl-GPI (18:0/18:1)*	-0.292922	0.410782	-1	0.4	0.566102	Pre-COVID-19
1,2-dipalmitoyl-GPE (16:0/16:0)*	0.380201	0.138208	-0.12	0.88	0.266073	Pre-COVID-19
1-palmitoyl-2-stearoyl-GPE (16:0/18:0)*	0.262673	0.310274	-0.25	0.77	0.469009	Pre-COVID-19
1,2-dilinoleoyl-GPE (18:2/18:2)*	0.495534	0.0335004	0.04	0.95	0.0961616	Pre-COVID-19
1-oleoyl-2-arachidonoyl-GPE (18:1/20:4)*	0.47171	0.134969	-0.15	1.09	0.262326	Pre-COVID-19
1-(1-enyl-stearoyl)-2-linoleoyl-GPE (P-18:0/18:2)*	-0.874704	0.0457336	-1.74	-0.02	0.120301	Pre-COVID-19
1-linoleoyl-GPG (18:2)*	0.168118	0.657123	-0.58	0.91	0.771284	Pre-COVID-19
phenylacetylmethionine	0.434561	0.0382875	0.02	0.84	0.108497	Pre-COVID-19
2-methylserine	-0.172555	0.499436	-0.68	0.32	0.650264	Pre-COVID-19
glycocholate glucuronide (1)	0.42471	0.0592937	-0.02	0.87	0.142202	Pre-COVID-19
glycochenodeoxycholate glucuronide (1)	0.309715	0.141087	-0.11	0.72	0.270457	Pre-COVID-19
(S)-3-hydroxybutyrylcarnitine	1.20173	6.00513e-05	0.62	1.79	0.000978482	Pre-COVID-19
glycosyl-N-palmitoyl-sphingosine (d18:1/16:0)	0.354587	0.428133	-0.53	1.23	0.584437	Pre-COVID-19
catechol glucuronide	0.0272258	0.895588	-0.39	0.43	0.937027	Pre-COVID-19
ascorbic acid 2-sulfate	1.00189	0.000446088	0.44	1.57	0.00441308	Pre-COVID-19
oleoylcholine	-0.630816	0.0189203	-1.17	-0.11	0.0647029	Pre-COVID-19
palmitoloelycholine	-0.417784	0.0896282	-0.91	0.06	0.192085	Pre-COVID-19
1-linoleoyl-2-linolenoyl-GPC (18:2/18:3)*	-0.128755	0.688311	-0.76	0.5	0.793589	Pre-COVID-19
1-palmitoleoyl-2-linolenoyl-GPC (16:1/18:3)*	0.351232	0.23955	-0.23	0.94	0.392537	Pre-COVID-19
hexadecadienoate (16:2n6)	-0.117065	0.660109	-0.65	0.4	0.772843	Pre-COVID-19
palmitoleoylcarnitine (C16:1)*	0.714459	0.0332116	0.05	1.38	0.0955804	Pre-COVID-19
pimeloylcarnitine/3-methyladipoylcarnitine (C7-DC)	1.14615	5.19978e-06	0.66	1.65	0.000198667	Pre-COVID-19
indolepropionylglycine	0.0122979	0.958781	-0.47	0.47	0.970164	Pre-COVID-19
2,3-dihydroxy-2-methylbutyrate	0.947053	0.00139029	0.36	1.53	0.00962773	Pre-COVID-19
2'-O-methylcytidine	0.402119	0.46451	-0.67	1.49	0.617187	Pre-COVID-19
2'-O-methyluridine	0.0932923	0.798212	-0.62	0.82	0.880018	Pre-COVID-19
phenylacetylthreonine	0.381157	0.0748046	-0.04	0.8	0.168121	Pre-COVID-19
gamma-glutamyl-alpha-lysine	-0.0387246	0.934072	-0.96	0.88	0.962745	Pre-COVID-19
palmitoyl-oleoyl-glycerol (16:0/18:1) [1]*	0.0832348	0.722107	-0.38	0.54	0.819769	Pre-COVID-19
palmitoyl-oleoyl-glycerol (16:0/18:1) [2]*	-0.0419011	0.873386	-0.56	0.47	0.924271	Pre-COVID-19
palmitoyl-arachidonoyl-glycerol (16:0/20:4) [2]*	0.0547962	0.815406	-0.41	0.51	0.889242	Pre-COVID-19
palmitoleoyl-linoleoyl-glycerol (16:1/18:2) [1]*	0.295526	0.19421	-0.15	0.74	0.340275	Pre-COVID-19
oleoyl-arachidonoyl-glycerol (18:1/20:4) [1]*	0.145571	0.578304	-0.37	0.66	0.712868	Pre-COVID-19
oleoyl-arachidonoyl-glycerol (18:1/20:4) [2]*	-0.29036	0.322774	-0.88	0.27	0.479827	Pre-COVID-19
diacylglycerol (16:1/18:2 [2], 16:0/18:3 [1])*	-0.0230942	0.92797	-0.53	0.48	0.959133	Pre-COVID-19
stearoyl-arachidonoyl-glycerol (18:0/20:4) [1]*	0.372308	0.1441	-0.13	0.87	0.273395	Pre-COVID-19
stearoyl-arachidonoyl-glycerol (18:0/20:4) [2]*	0.158324	0.545181	-0.36	0.67	0.686433	Pre-COVID-19
N-palmitoyl-sphingadienine (d18:2/16:0)*	-0.199571	0.578401	-0.91	0.5	0.712868	Pre-COVID-19
lactosyl-N-nervonoyl-sphingosine (d18:1/24:1)*	0.631518	0.108321	-0.14	1.4	0.222236	Pre-COVID-19
lactosyl-N-behenoyl-sphingosine (d18:1/22:0)*	0.61854	0.143011	-0.21	1.45	0.272069	Pre-COVID-19
N-stearoyl-sphingadienine (d18:2/18:0)*	0.0910651	0.809521	-0.65	0.84	0.884227	Pre-COVID-19
2-hydroxybehenate	-0.588169	0.101368	-1.31	0.11	0.210724	Pre-COVID-19
N-palmitoylserine	0.354112	0.282786	-0.29	1.01	0.437916	Pre-COVID-19
N-oleoylserine	0.0279581	0.941836	-0.73	0.78	0.964521	Pre-COVID-19
sphingadienine	-0.393854	0.237628	-1.05	0.26	0.390799	Pre-COVID-19
hexadecasphingosine (d16:1)*	0.380601	0.237724	-0.25	1.02	0.390799	Pre-COVID-19
N-palmitoyl-heptadecasphingosine (d17:1/16:0)*	0.269435	0.406043	-0.36	0.92	0.561667	Pre-COVID-19
ceramide (d18:1/14:0, d16:1/16:0)*	-0.602874	0.0392749	-1.18	-0.03	0.10989	Pre-COVID-19
ceramide (d18:1/17:0, d17:1/18:0)*	0.124043	0.681621	-0.47	0.72	0.786705	Pre-COVID-19
ceramide (d18:2/24:1, d18:1/24:2)*	0.630961	0.126531	-0.17	1.45	0.250799	Pre-COVID-19
glycosyl ceramide (d18:2/24:1, d18:1/24:2)*	0.800656	0.0318902	0.08	1.55	0.0927411	Pre-COVID-19
linoleoylcholine*	-0.624437	0.0183831	-1.15	-0.11	0.0636516	Pre-COVID-19
docosatrienoate (22:3n6)*	-0.204057	0.374506	-0.66	0.24	0.529953	Pre-COVID-19
1-cerotoyl-GPC (26:0)*	-0.372399	0.207908	-0.95	0.21	0.356046	Pre-COVID-19
nisinate (24:6n3)	-0.558251	0.0180495	-1.03	-0.11	0.0636404	Pre-COVID-19
sphingomyelin (d18:0/20:0, d16:0/22:0)*	-0.922596	0.0139765	-1.67	-0.19	0.052853	Pre-COVID-19
sphingomyelin (d18:1/19:0, d19:1/18:0)*	-0.539066	0.203804	-1.38	0.29	0.351736	Pre-COVID-19
sphingomyelin (d18:2/18:1)*	0.0652396	0.885235	-0.82	0.95	0.929706	Pre-COVID-19
sphingomyelin (d18:2/24:2)*	1.02343	0.0173659	0.18	1.87	0.0620691	Pre-COVID-19
sphingomyelin (d18:2/21:0, d16:2/23:0)*	-0.18527	0.674664	-1.06	0.68	0.782752	Pre-COVID-19
sphingomyelin (d18:2/23:1)*	0.513706	0.240085	-0.34	1.38	0.392537	Pre-COVID-19
sphingomyelin (d18:1/25:0, d19:0/24:1, d20:1/23:0, d19:1/24:0)*	-0.980554	0.0131802	-1.77	-0.21	0.0505316	Pre-COVID-19
sphingomyelin (d17:2/16:0, d18:2/15:0)*	-0.422958	0.301292	-1.24	0.38	0.460324	Pre-COVID-19
heneicosapentaenoate (21:5n3)	-0.22441	0.330518	-0.69	0.22	0.486242	Pre-COVID-19
linolenoylcarnitine (C18:3)*	0.401774	0.258712	-0.3	1.1	0.414238	Pre-COVID-19
behenoylcarnitine (C22)*	-0.413226	0.150333	-0.99	0.14	0.28042	Pre-COVID-19
arachidoylcarnitine (C20)*	-0.487659	0.182552	-1.21	0.23	0.324146	Pre-COVID-19
lignoceroylcarnitine (C24)*	-0.463006	0.195862	-1.18	0.23	0.341756	Pre-COVID-19
cerotoylcarnitine (C26)*	0.0209395	0.952781	-0.68	0.72	0.968515	Pre-COVID-19
ximenoylcarnitine (C26:1)*	0.747452	0.0506532	0	1.5	0.125838	Pre-COVID-19
arachidonoylcarnitine (C20:4)	-0.167997	0.635851	-0.87	0.52	0.755231	Pre-COVID-19
eicosenoylcarnitine (C20:1)*	0.361885	0.307984	-0.33	1.06	0.466288	Pre-COVID-19
dihomo-linoleoylcarnitine (C20:2)*	0.464317	0.22288	-0.29	1.21	0.374168	Pre-COVID-19
dihomo-linolenoylcarnitine (C20:3n3 or 6)*	0.0257609	0.945784	-0.73	0.76	0.964521	Pre-COVID-19
docosahexaenoylcarnitine (C22:6)*	-0.330753	0.25123	-0.91	0.23	0.404597	Pre-COVID-19
nervonoylcarnitine (C24:1)*	0.26981	0.473527	-0.47	1.01	0.628344	Pre-COVID-19
adrenoylcarnitine (C22:4)*	0.257513	0.427544	-0.38	0.89	0.584437	Pre-COVID-19
docosapentaenoylcarnitine (C22:5n3)*	0.0179299	0.954488	-0.6	0.63	0.96936	Pre-COVID-19
glycosyl ceramide (d18:1/20:0, d16:1/22:0)*	-0.108492	0.810009	-1	0.78	0.884227	Pre-COVID-19
N,N,N-trimethyl-5-aminovalerate	1.1753	0.00121595	0.46	1.89	0.00909082	Pre-COVID-19
carotene diol (3)	-0.306947	0.313673	-0.91	0.29	0.471574	Pre-COVID-19
cortolone glucuronide (1)	0.576767	0.0699808	-0.06	1.19	0.159874	Pre-COVID-19
(N(1) + N(8))-acetylspermidine	2.12973	3.99295e-07	1.32	2.97	4.02198e-05	Pre-COVID-19
5-dodecenoylcarnitine (C12:1)	0.349113	0.226304	-0.22	0.91	0.379341	Pre-COVID-19
2-butenoylglycine	0.581518	0.0388934	0.03	1.13	0.109375	Pre-COVID-19
3-hydroxyoleoylcarnitine	0.313742	0.313554	-0.3	0.92	0.471574	Pre-COVID-19
3-hydroxyphenylacetoylglutamine	0.486999	0.0198391	0.07	0.89	0.0666112	Pre-COVID-19
trans-2-hexenoylglycine	0.317689	0.147676	-0.12	0.75	0.276237	Pre-COVID-19
2-hydroxyarachidate*	-0.550065	0.0429066	-1.1	-0.03	0.115952	Pre-COVID-19
N-stearoylserine*	-0.734763	0.0469535	-1.46	-0.01	0.121642	Pre-COVID-19
lyxonate	0.892592	0.00121727	0.35	1.44	0.00909082	Pre-COVID-19
dodecenedioate (C12:1-DC)*	-0.0859564	0.754858	-0.64	0.45	0.844831	Pre-COVID-19
nonenedioate (C9:1-DC)*	0.442901	0.0873581	-0.07	0.95	0.188777	Pre-COVID-19
hexadecenedioate (C16:1-DC)*	0.361621	0.280974	-0.3	1.02	0.436633	Pre-COVID-19
octadecenedioate (C18:1-DC)	0.345556	0.282986	-0.29	0.98	0.437916	Pre-COVID-19
heptenedioate (C7:1-DC)*	0.596049	0.0181501	0.1	1.09	0.0636404	Pre-COVID-19
octadecadienedioate (C18:2-DC)*	0.118383	0.630699	-0.37	0.6	0.752223	Pre-COVID-19
glucuronide of C10H18O2 (1)*	0.32302	0.0601962	-0.02	0.66	0.143744	Pre-COVID-19
3-carboxy-4-methyl-5-pentyl-2-furanpropionate (3-CMPFP)**	0.568261	0.108511	-0.13	1.26	0.222236	Pre-COVID-19
glucuronide of C10H18O2 (8)*	0.379457	0.0408459	0.01	0.74	0.113143	Pre-COVID-19
N-acetyl-2-aminooctanoate*	0.338098	0.285748	-0.29	0.95	0.441574	Pre-COVID-19
hydroxyasparagine**	1.76304	1.58429e-07	1.12	2.45	3.4713e-05	Pre-COVID-19
3-hydroxybutyroylglycine**	0.530683	0.025533	0.06	1	0.079024	Pre-COVID-19
glyco-beta-muricholate**	0.358584	0.059569	-0.02	0.73	0.142554	Pre-COVID-19
N-methylhydroxyproline**	0.203499	0.17938	-0.1	0.5	0.320053	Pre-COVID-19
N,N,N-trimethyl-alanylproline betaine (TMAP)	1.37291	2.63822e-05	0.73	2.03	0.000551639	Pre-COVID-19
gamma-glutamylcitrulline*	-0.99056	0.0109593	-1.76	-0.23	0.044317	Pre-COVID-19
glycine conjugate of C10H12O2*	0.53406	0.0196032	0.08	0.98	0.0666112	Pre-COVID-19
glycine conjugate of C10H14O2 (1)*	0.346672	0.200644	-0.19	0.87	0.347909	Pre-COVID-19
glutamine conjugate of C7H12O2*	0.532857	0.00189207	0.2	0.87	0.0119795	Pre-COVID-19
glutamine conjugate of C6H10O2 (1)*	0.897736	2.8493e-05	0.48	1.33	0.000584635	Pre-COVID-19
glutamine conjugate of C6H10O2 (2)*	0.764123	5.88102e-05	0.39	1.14	0.000972563	Pre-COVID-19
sphingomyelin (d17:1/14:0, d16:1/15:0)*	-0.873706	0.038762	-1.71	-0.05	0.109283	Pre-COVID-19
tetradecadienoate (14:2)*	-0.12918	0.597293	-0.62	0.34	0.724204	Pre-COVID-19
N-carbamoylvaline	0.980355	0.000442227	0.43	1.53	0.00441308	Pre-COVID-19
8-methoxykynurenate	0.497513	0.0239766	0.06	0.93	0.0756867	Pre-COVID-19
N,N-dimethylalanine	0.563949	0.0401288	0.03	1.11	0.111715	Pre-COVID-19
2-hydroxysebacate	0.521968	0.0744776	-0.05	1.1	0.167726	Pre-COVID-19
ascorbic acid 3-sulfate*	1.0099	8.81316e-05	0.51	1.52	0.00129229	Pre-COVID-19
6-bromotryptophan	0.155655	0.75103	-0.81	1.12	0.843397	Pre-COVID-19
delta-CEHC	0.320154	0.256025	-0.23	0.87	0.411125	Pre-COVID-19
N6,N6-dimethyllysine	0.52779	0.132858	-0.16	1.22	0.259624	Pre-COVID-19
dodecadienoate (12:2)*	-0.596895	0.0391327	-1.17	-0.04	0.10977	Pre-COVID-19
indoleacetoylcarnitine*	-0.615455	0.022931	-1.16	-0.1	0.0730101	Pre-COVID-19
delta-CEHC glucuronide	0.564465	0.0054504	0.16	0.96	0.0268402	Pre-COVID-19
N-acetyl-isoputreanine	1.51115	2.72769e-06	0.89	2.16	0.000143918	Pre-COVID-19
N-acetylhomocitrulline	0.670557	0.00317038	0.22	1.12	0.0172195	Pre-COVID-19
11beta-hydroxyandrosterone glucuronide	0.32484	0.192095	-0.18	0.81	0.33838	Pre-COVID-19
11beta-hydroxyetiocholanolone glucuronide*	0.299129	0.162793	-0.13	0.72	0.29473	Pre-COVID-19
N2-acetyl,N6,N6-dimethyllysine	0.114856	0.644091	-0.38	0.6	0.761636	Pre-COVID-19
N2-acetyl,N6-methyllysine	-0.166121	0.483113	-0.64	0.29	0.635736	Pre-COVID-19
cholic acid glucuronide	0.0255233	0.909493	-0.42	0.46	0.946215	Pre-COVID-19
deoxycholic acid glucuronide	0.333168	0.107571	-0.08	0.74	0.22113	Pre-COVID-19
4-methylhexanoylglutamine	0.443675	0.0479351	0	0.88	0.122899	Pre-COVID-19
glycoursodeoxycholic acid sulfate (1)	0.675832	0.000227149	0.32	1.04	0.00273567	Pre-COVID-19
lithocholate sulfate (1)	-0.315877	0.175488	-0.78	0.14	0.314121	Pre-COVID-19
lithocholic acid sulfate (2)	-0.313207	0.205225	-0.81	0.16	0.352541	Pre-COVID-19
3-hydroxyhexanoylcarnitine (1)	1.24988	9.1244e-05	0.62	1.88	0.00131297	Pre-COVID-19
2-ketocaprylate	-0.68089	0.0878018	-1.47	0.09	0.189221	Pre-COVID-19
N,N-dimethyl-5-aminovalerate	0.519047	0.00971605	0.13	0.91	0.0403831	Pre-COVID-19
2,3-dihydroxy-5-methylthio-4-pentenoate (DMTPA)*	1.60044	1.54602e-06	0.96	2.28	0.000100764	Pre-COVID-19
taurochenodeoxycholic acid 3-sulfate	0.657263	0.0021496	0.25	1.09	0.013015	Pre-COVID-19
tetradecadienedioate (C14:2-DC)*	0.119726	0.630275	-0.37	0.61	0.752223	Pre-COVID-19
pregnenetriol disulfate*	0.269495	0.305574	-0.25	0.78	0.465077	Pre-COVID-19
eicosenedioate (C20:1-DC)*	-0.492845	0.115838	-1.11	0.12	0.235502	Pre-COVID-19
hydroxy-N6,N6,N6-trimethyllysine*	1.30077	3.85256e-06	0.75	1.87	0.000158098	Pre-COVID-19
undecenoylcarnitine (C11:1)	0.286123	0.408249	-0.4	0.96	0.564014	Pre-COVID-19
3-decenoylcarnitine	0.438212	0.129517	-0.13	1.01	0.255232	Pre-COVID-19
3-hydroxydecanoylcarnitine	0.357566	0.214227	-0.21	0.92	0.364054	Pre-COVID-19
picolinoylglycine	0.437077	0.0684649	-0.04	0.91	0.157297	Pre-COVID-19
succinoyltaurine	1.01485	6.38865e-05	0.52	1.52	0.00102589	Pre-COVID-19
leucylhydroxyproline*	0.549725	0.0492583	0	1.1	0.123206	Pre-COVID-19
isoleucylhydroxyproline*	0.59871	0.0936707	-0.1	1.3	0.198446	Pre-COVID-19
metabolonic lactone sulfate	-0.265764	0.318144	-0.79	0.25	0.475072	Pre-COVID-19
2-hydroxy-4-(methylthio)butanoic acid	0.671663	0.0161632	0.12	1.22	0.0585758	Pre-COVID-19
branched chain 14:0 dicarboxylic acid**	-0.254667	0.253053	-0.7	0.18	0.406941	Pre-COVID-19
pentose acid*	0.392654	0.0632877	-0.03	0.8	0.149197	Pre-COVID-19
(2 or 3)-decenoate (10:1n7 or n8)	-0.637622	0.0150767	-1.16	-0.13	0.0555443	Pre-COVID-19
S-carboxyethylcysteine	0.561805	0.0201177	0.09	1.04	0.0673425	Pre-COVID-19
branched-chain, straight-chain, or cyclopropyl 10:1 fatty acid (1)*	-0.196515	0.461312	-0.73	0.32	0.614344	Pre-COVID-19
branched-chain, straight-chain, or cyclopropyl 10:1 fatty acid (2)*	0.198777	0.446655	-0.32	0.71	0.600414	Pre-COVID-19
branched-chain, straight-chain, or cyclopropyl 12:1 fatty acid*	-0.506554	0.0407964	-1	-0.03	0.113143	Pre-COVID-19
decadienedioic acid (C10:2-DC)**	0.605575	0.00776647	0.16	1.05	0.0341098	Pre-COVID-19
GlcNAc sulfate conjugate of C21H34O2 steroid**	0.0303801	0.908054	-0.49	0.54	0.945605	Pre-COVID-19
cis-3,4-methyleneheptanoate	-0.0384129	0.905393	-0.68	0.59	0.943831	Pre-COVID-19
cis-3,4-methyleneheptanoylcarnitine	0.424573	0.195381	-0.22	1.06	0.341455	Pre-COVID-19
N-acetyl-2-aminoadipate	0.493145	0.0822726	-0.07	1.05	0.181952	Pre-COVID-19
3-hydroxyoctanoylcarnitine (1)	0.55007	0.07157	-0.05	1.15	0.162499	Pre-COVID-19
3-hydroxyoctanoylcarnitine (2)	0.290342	0.33357	-0.3	0.88	0.488594	Pre-COVID-19
cis-3,4-methyleneheptanoylglycine	0.320819	0.234359	-0.22	0.84	0.386988	Pre-COVID-19
bilirubin degradation product, C16H18N2O5 (1)**	-0.329163	0.217114	-0.86	0.19	0.368396	Pre-COVID-19
bilirubin degradation product, C16H18N2O5 (2)**	-0.501857	0.0842118	-1.08	0.06	0.184337	Pre-COVID-19
bilirubin degradation product, C17H18N2O4 (2)**	-0.80197	0.0189829	-1.48	-0.14	0.064717	Pre-COVID-19
bilirubin degradation product, C17H20N2O5 (1)**	-0.584309	0.0250828	-1.1	-0.08	0.0780667	Pre-COVID-19
bilirubin degradation product, C17H20N2O5 (2)**	-0.589854	0.0259715	-1.12	-0.08	0.0801573	Pre-COVID-19
tetrahydrocortisol glucuronide	0.83543	0.00712987	0.22	1.45	0.0318544	Pre-COVID-19
bilirubin degradation product, C16H18N2O5 (3)**	-0.448877	0.121946	-1.03	0.11	0.243892	Pre-COVID-19
bilirubin degradation product, C16H18N2O5 (4)**	-0.509019	0.0646834	-1.06	0.02	0.151201	Pre-COVID-19
N,N-dimethyl-pro-pro	1.45413	1.45902e-05	0.8	2.13	0.00040551	Pre-COVID-19
tetrahydrocortisone glucuronide (5)	0.203328	0.527364	-0.44	0.83	0.669269	Pre-COVID-19
X-07765	0.286922	0.200326	-0.15	0.73	0.347902	Pre-COVID-19
X-10458	-0.980204	0.00678898	-1.7	-0.27	0.0309555	Pre-COVID-19
X-11299	0.0514207	0.816694	-0.39	0.48	0.889771	Pre-COVID-19
X-11444	0.187951	0.52699	-0.41	0.76	0.669269	Pre-COVID-19
X-11470	0.179005	0.554704	-0.42	0.77	0.6929	Pre-COVID-19
X-11478	0.0879854	0.777069	-0.53	0.69	0.863584	Pre-COVID-19
X-11483	-0.0109663	0.963304	-0.48	0.45	0.973852	Pre-COVID-19
X-11632	-0.832724	0.0493144	-1.67	-0.01	0.123206	Pre-COVID-19
X-11787	0.0835668	0.861484	-0.85	1.03	0.917812	Pre-COVID-19
X-11795	0.198296	0.523024	-0.43	0.8	0.669269	Pre-COVID-19
X-11843	-0.0828289	0.589307	-0.39	0.21	0.719235	Pre-COVID-19
X-11847	-0.0767444	0.640834	-0.4	0.24	0.758594	Pre-COVID-19
X-11849	0.0357444	0.847292	-0.33	0.4	0.90959	Pre-COVID-19
X-11850	-0.073297	0.636856	-0.38	0.23	0.755231	Pre-COVID-19
X-11852	0.0871731	0.593231	-0.24	0.4	0.720723	Pre-COVID-19
X-11858	-0.144564	0.394658	-0.49	0.18	0.547971	Pre-COVID-19
X-11861	0.204115	0.451723	-0.33	0.73	0.60448	Pre-COVID-19
X-11880	-0.779725	0.0180073	-1.43	-0.14	0.0636404	Pre-COVID-19
X-11979	0.972531	0.000372946	0.44	1.52	0.00389834	Pre-COVID-19
X-12007	0.439536	0.0197277	0.07	0.81	0.0666112	Pre-COVID-19
X-12013	-0.131241	0.428306	-0.46	0.19	0.584437	Pre-COVID-19
X-12026	1.74933	3.16385e-07	1.09	2.43	3.85269e-05	Pre-COVID-19
X-12027	0.197943	0.275214	-0.16	0.55	0.432886	Pre-COVID-19
X-12100	1.79075	3.00896e-06	1.05	2.57	0.00014695	Pre-COVID-19
X-12101	1.07709	1.66099e-05	0.59	1.58	0.000430896	Pre-COVID-19
X-12104	1.30888	5.74257e-06	0.75	1.89	0.000205251	Pre-COVID-19
X-12111	0.412126	0.0424466	0.01	0.81	0.115336	Pre-COVID-19
X-12112	-0.0522046	0.843728	-0.58	0.46	0.907201	Pre-COVID-19
X-12117	1.05549	1.29227e-06	0.64	1.5	9.32255e-05	Pre-COVID-19
X-12125	0.78477	0.000668265	0.33	1.25	0.00617031	Pre-COVID-19
X-12127	1.11375	0.000260392	0.52	1.72	0.00300857	Pre-COVID-19
X-12193	0.549289	0.0463119	0.01	1.09	0.120738	Pre-COVID-19
X-12216	0.145089	0.513024	-0.3	0.58	0.660965	Pre-COVID-19
X-12221	0.417505	0.0608354	-0.02	0.85	0.144647	Pre-COVID-19
X-12261	-0.034229	0.854915	-0.41	0.33	0.912568	Pre-COVID-19
X-12262	-0.0254341	0.905499	-0.46	0.39	0.943831	Pre-COVID-19
X-12283	0.346318	0.0870677	-0.06	0.74	0.188777	Pre-COVID-19
X-12306	-0.347774	0.128376	-0.81	0.09	0.254	Pre-COVID-19
X-12407	0.299878	0.0965525	-0.06	0.65	0.203384	Pre-COVID-19
X-12411	0.541971	0.0161771	0.09	0.98	0.0585758	Pre-COVID-19
X-12456	0.278056	0.273429	-0.22	0.78	0.432886	Pre-COVID-19
X-12462	0.0261806	0.947887	-0.77	0.81	0.965311	Pre-COVID-19
X-12544	-0.135945	0.400875	-0.47	0.17	0.555907	Pre-COVID-19
X-12680	0.526805	0.0310484	0.05	1.01	0.0910097	Pre-COVID-19
X-12689	0.801159	0.00650226	0.22	1.38	0.0302589	Pre-COVID-19
X-12701	0.308404	0.105621	-0.07	0.68	0.218336	Pre-COVID-19
X-12707	0.557227	0.0220068	0.07	1.03	0.070991	Pre-COVID-19
X-12713	1.14964	5.70474e-05	0.59	1.72	0.000957705	Pre-COVID-19
X-12714	0.382921	0.04893	0	0.76	0.123206	Pre-COVID-19
X-12718	0.550348	0.0151095	0.1	0.99	0.0555443	Pre-COVID-19
X-12726	0.236274	0.34789	-0.26	0.73	0.501903	Pre-COVID-19
X-12729	0.249954	0.274747	-0.21	0.69	0.432886	Pre-COVID-19
X-12730	-0.0945267	0.619295	-0.47	0.27	0.743422	Pre-COVID-19
X-12731	0.258217	0.173039	-0.12	0.63	0.310741	Pre-COVID-19
X-12738	0.100827	0.613567	-0.3	0.49	0.738146	Pre-COVID-19
X-12740	0.0553664	0.748556	-0.29	0.39	0.842031	Pre-COVID-19
X-12798	-0.546465	0.106931	-1.22	0.12	0.220222	Pre-COVID-19
X-12812	0.248684	0.159117	-0.1	0.59	0.28997	Pre-COVID-19
X-12816	-0.351674	0.104797	-0.79	0.07	0.217037	Pre-COVID-19
X-12822	0.492339	0.0766978	-0.07	1.03	0.172027	Pre-COVID-19
X-12830	-0.187279	0.375097	-0.61	0.22	0.530112	Pre-COVID-19
X-12839	0.628119	0.00431498	0.2	1.06	0.0222372	Pre-COVID-19
X-12844	-0.28635	0.440591	-1.02	0.44	0.593887	Pre-COVID-19
X-12847	0.225936	0.238996	-0.16	0.6	0.392308	Pre-COVID-19
X-12849	0.162703	0.292117	-0.14	0.46	0.448913	Pre-COVID-19
X-12851	0.169597	0.362801	-0.2	0.53	0.51802	Pre-COVID-19
X-13007	-0.178771	0.512124	-0.72	0.35	0.660575	Pre-COVID-19
X-13431	0.0404343	0.898204	-0.58	0.66	0.938877	Pre-COVID-19
X-13507	0.431651	0.0899786	-0.08	0.92	0.192464	Pre-COVID-19
X-13553	1.04902	0.000169142	0.51	1.61	0.00212965	Pre-COVID-19
X-13658	0.190451	0.375896	-0.23	0.61	0.530467	Pre-COVID-19
X-13684	0.590057	0.0641429	-0.04	1.22	0.150573	Pre-COVID-19
X-13695	0.313332	0.109489	-0.08	0.69	0.223827	Pre-COVID-19
X-13723	0.289253	0.159032	-0.12	0.69	0.28997	Pre-COVID-19
X-13726	0.408708	0.0370316	0.02	0.8	0.105478	Pre-COVID-19
X-13728	-0.127964	0.589409	-0.6	0.33	0.719235	Pre-COVID-19
X-13729	0.495984	0.0437165	0.01	0.98	0.117115	Pre-COVID-19
X-13844	0.122272	0.524877	-0.26	0.49	0.669269	Pre-COVID-19
X-13846	0.334057	0.0711467	-0.04	0.69	0.16187	Pre-COVID-19
X-13866	0.0717677	0.766967	-0.41	0.54	0.85579	Pre-COVID-19
X-14056	0.117121	0.821683	-0.9	1.15	0.892433	Pre-COVID-19
X-14904	-0.0788337	0.754514	-0.58	0.41	0.844831	Pre-COVID-19
X-14939	-0.625455	0.0926607	-1.37	0.09	0.196682	Pre-COVID-19
X-15220	0.284076	0.350716	-0.32	0.88	0.504667	Pre-COVID-19
X-15245	-0.310861	0.279686	-0.89	0.24	0.436633	Pre-COVID-19
X-15461	0.897791	0.0115021	0.19	1.59	0.0460084	Pre-COVID-19
X-15503	0.944012	0.000322264	0.44	1.48	0.00352093	Pre-COVID-19
X-15674	-0.276475	0.334725	-0.85	0.28	0.488594	Pre-COVID-19
X-15728	-0.55589	0.0156105	-1.02	-0.11	0.057084	Pre-COVID-19
X-16087	0.899301	0.000246512	0.42	1.39	0.00293694	Pre-COVID-19
X-16124	-0.206327	0.141387	-0.49	0.06	0.270564	Pre-COVID-19
X-16397	0.633558	0.0275354	0.07	1.2	0.0831313	Pre-COVID-19
X-16580	0.920182	0.0010453	0.37	1.47	0.00839273	Pre-COVID-19
X-16935	-0.294236	0.231002	-0.78	0.18	0.383733	Pre-COVID-19
X-16938	0.241197	0.402511	-0.32	0.81	0.557478	Pre-COVID-19
X-16964	0.276824	0.352877	-0.31	0.86	0.507118	Pre-COVID-19
X-17010	0.285672	0.450786	-0.46	1.03	0.6041	Pre-COVID-19
X-17146	-0.0449644	0.822009	-0.44	0.34	0.892433	Pre-COVID-19
X-17162	0.276954	0.230882	-0.18	0.74	0.383733	Pre-COVID-19
X-17304	0.395358	0.0416705	0.01	0.77	0.114284	Pre-COVID-19
X-17306	0.14786	0.450894	-0.24	0.53	0.6041	Pre-COVID-19
X-17325	-0.0568316	0.805241	-0.51	0.39	0.882926	Pre-COVID-19
X-17335	0.178077	0.598866	-0.49	0.84	0.724392	Pre-COVID-19
X-17343	0.345369	0.0492996	0	0.69	0.123206	Pre-COVID-19
X-17346	0.334972	0.145195	-0.12	0.78	0.273598	Pre-COVID-19
X-17348	0.371244	0.0361998	0.02	0.72	0.103375	Pre-COVID-19
X-17351	0.302307	0.151756	-0.12	0.71	0.282123	Pre-COVID-19
X-17357	0.295021	0.341699	-0.33	0.89	0.495553	Pre-COVID-19
X-17361	-0.00462864	0.979655	-0.37	0.34	0.984989	Pre-COVID-19
X-17367	-0.0148265	0.945016	-0.44	0.4	0.964521	Pre-COVID-19
X-17438	0.171215	0.464561	-0.29	0.63	0.617187	Pre-COVID-19
X-17653	-0.293816	0.385468	-0.96	0.37	0.539265	Pre-COVID-19
X-17654	-0.0741716	0.801217	-0.65	0.5	0.880703	Pre-COVID-19
X-17676	0.593519	0.0291921	0.05	1.12	0.0869746	Pre-COVID-19
X-17685	0.218833	0.275214	-0.18	0.61	0.432886	Pre-COVID-19
X-17686	0.466294	0.014987	0.09	0.84	0.055537	Pre-COVID-19
X-17690	-0.0921508	0.653383	-0.5	0.3	0.768857	Pre-COVID-19
X-18240	0.210965	0.275956	-0.17	0.59	0.433087	Pre-COVID-19
X-18345	0.422067	0.0377548	0.02	0.82	0.107262	Pre-COVID-19
X-18838	0.568066	0.0141702	0.1	1.02	0.0532224	Pre-COVID-19
X-18886	0.60831	0.013854	0.11	1.09	0.0525736	Pre-COVID-19
X-18887	1.08137	0.000137193	0.53	1.65	0.00190013	Pre-COVID-19
X-18888	0.530592	0.0198018	0.08	0.98	0.0666112	Pre-COVID-19
X-18901	-0.428624	0.0853598	-0.94	0.05	0.186178	Pre-COVID-19
X-18913	0.170471	0.571552	-0.43	0.76	0.707575	Pre-COVID-19
X-18921	-0.199313	0.495871	-0.78	0.37	0.647143	Pre-COVID-19
X-18922	0.116091	0.741468	-0.58	0.8	0.836605	Pre-COVID-19
X-18935	0.379359	0.0653165	-0.03	0.78	0.152359	Pre-COVID-19
X-19183	0.148688	0.495156	-0.28	0.57	0.646973	Pre-COVID-19
X-19299	0.0880309	0.620923	-0.27	0.43	0.743765	Pre-COVID-19
X-21285	0.357002	0.217882	-0.21	0.93	0.368704	Pre-COVID-19
X-21286	-0.349371	0.241143	-0.94	0.23	0.392895	Pre-COVID-19
X-21310	-0.758377	0.0794713	-1.61	0.09	0.177529	Pre-COVID-19
X-21312	0.202026	0.3317	-0.21	0.61	0.486786	Pre-COVID-19
X-21319	0.188234	0.542349	-0.42	0.79	0.684422	Pre-COVID-19
X-21327	-0.0644655	0.822079	-0.63	0.5	0.892433	Pre-COVID-19
X-21339	-0.689961	0.0294998	-1.32	-0.07	0.0876295	Pre-COVID-19
X-21353	-0.0251276	0.925568	-0.56	0.5	0.957544	Pre-COVID-19
X-21364	0.359163	0.230048	-0.23	0.95	0.383733	Pre-COVID-19
X-21383	0.51124	0.0228561	0.07	0.95	0.0729814	Pre-COVID-19
X-21441	0.635157	0.0149699	0.12	1.15	0.055537	Pre-COVID-19
X-21442	-1.12519	1.53377e-05	-1.65	-0.63	0.000414492	Pre-COVID-19
X-21467	0.612884	0.0184535	0.1	1.13	0.0636964	Pre-COVID-19
X-21470	0.806289	0.00132193	0.31	1.3	0.00937884	Pre-COVID-19
X-21471	0.497488	0.0485863	0.01	1	0.123206	Pre-COVID-19
X-21733	0.0908808	0.713683	-0.4	0.57	0.81354	Pre-COVID-19
X-21736	0.753703	0.00194958	0.27	1.23	0.0122042	Pre-COVID-19
X-21752	0.181462	0.371892	-0.22	0.58	0.527601	Pre-COVID-19
X-21796	0.190744	0.632957	-0.6	0.97	0.754103	Pre-COVID-19
X-21803	-0.0375342	0.829003	-0.39	0.29	0.895258	Pre-COVID-19
X-21807	0.290695	0.161234	-0.12	0.69	0.292386	Pre-COVID-19
X-21815	0.0072409	0.976356	-0.48	0.48	0.982564	Pre-COVID-19
X-21816	0.274274	0.14501	-0.1	0.64	0.273598	Pre-COVID-19
X-21821	0.435302	0.0289901	0.04	0.83	0.0868135	Pre-COVID-19
X-21829	0.73252	0.00391858	0.23	1.23	0.0206752	Pre-COVID-19
X-21834	-0.587705	0.0203967	-1.1	-0.1	0.0680709	Pre-COVID-19
X-21840	0.138705	0.435408	-0.22	0.48	0.590492	Pre-COVID-19
X-21959	0.330568	0.248197	-0.23	0.89	0.400295	Pre-COVID-19
X-22162	1.75107	7.64816e-07	1.06	2.45	6.05297e-05	Pre-COVID-19
X-22776	-0.41978	0.17242	-1.03	0.18	0.310132	Pre-COVID-19
X-22834	0.142861	0.505766	-0.28	0.56	0.65466	Pre-COVID-19
X-23276	-0.0582741	0.851933	-0.67	0.55	0.911924	Pre-COVID-19
X-23587	-0.232599	0.286434	-0.67	0.19	0.442018	Pre-COVID-19
X-23593	1.40276	0.00121155	0.56	2.26	0.00909082	Pre-COVID-19
X-23636	0.0322208	0.946108	-0.91	0.96	0.964521	Pre-COVID-19
X-23639	-0.592357	0.116221	-1.34	0.14	0.235848	Pre-COVID-19
X-23641	0.486304	0.0512484	0	0.98	0.127032	Pre-COVID-19
X-23644	-0.212088	0.247225	-0.58	0.14	0.399308	Pre-COVID-19
X-23654	0.76151	0.0266033	0.06	1.42	0.0814267	Pre-COVID-19
X-23655	-0.231708	0.327622	-0.7	0.23	0.483217	Pre-COVID-19
X-23659	1.057	0.000148754	0.51	1.62	0.00196213	Pre-COVID-19
X-23662	-0.212335	0.323494	-0.64	0.2	0.479827	Pre-COVID-19
X-23665	0.481535	0.0871914	-0.07	1.03	0.188777	Pre-COVID-19
X-23666	1.00308	0.000252736	0.47	1.55	0.00297906	Pre-COVID-19
X-23678	0.119498	0.654399	-0.41	0.64	0.768901	Pre-COVID-19
X-23680	0.778869	0.0175341	0.13	1.42	0.0624687	Pre-COVID-19
X-23767	0.460295	0.0632189	-0.03	0.95	0.149197	Pre-COVID-19
X-23780	-0.160796	0.558983	-0.71	0.37	0.695885	Pre-COVID-19
X-23782	-0.319469	0.358777	-1.01	0.36	0.514631	Pre-COVID-19
X-23787	0.0875683	0.751293	-0.46	0.63	0.843397	Pre-COVID-19
X-23974	0.197255	0.59221	-0.52	0.92	0.720723	Pre-COVID-19
X-23997	0.495642	0.0480283	0	0.99	0.122899	Pre-COVID-19
X-24307	-0.633697	0.0493712	-1.28	-0.01	0.123206	Pre-COVID-19
X-24334	0.838372	0.0017266	0.31	1.36	0.0112534	Pre-COVID-19
X-24337	0.898304	0.00485481	0.27	1.52	0.0243428	Pre-COVID-19
X-24341	0.959067	7.64194e-05	0.49	1.44	0.0011599	Pre-COVID-19
X-24344	-0.175764	0.447059	-0.64	0.27	0.600414	Pre-COVID-19
X-24418	0.654431	0.00889442	0.16	1.15	0.0377587	Pre-COVID-19
X-24431	0.0649034	0.809718	-0.47	0.59	0.884227	Pre-COVID-19
X-24475	0.329695	0.125232	-0.1	0.75	0.249821	Pre-COVID-19
X-24494	0.651839	0.00779137	0.17	1.13	0.0341098	Pre-COVID-19
X-24518	0.956744	1.67225e-05	0.52	1.4	0.000430896	Pre-COVID-19
X-24531	0.419865	0.0808571	-0.05	0.89	0.179538	Pre-COVID-19
X-24541	0.30965	0.116594	-0.09	0.69	0.236173	Pre-COVID-19
X-24544	-0.193442	0.551482	-0.83	0.44	0.691225	Pre-COVID-19
X-24546	-0.15372	0.582587	-0.71	0.39	0.714846	Pre-COVID-19
X-24571	0.248456	0.232633	-0.17	0.65	0.385287	Pre-COVID-19
X-24576	0.111321	0.552286	-0.29	0.48	0.69145	Pre-COVID-19
X-24588	0.305779	0.338965	-0.33	0.93	0.492232	Pre-COVID-19
X-24669	0.940165	0.000217973	0.45	1.45	0.00265401	Pre-COVID-19
X-24736	0.345618	0.153867	-0.13	0.82	0.284141	Pre-COVID-19
X-24757	-0.224335	0.315266	-0.67	0.21	0.472651	Pre-COVID-19
X-24762	1.08581	0.000945852	0.44	1.74	0.00796559	Pre-COVID-19
X-24812	0.915346	0.00112669	0.38	1.48	0.0087299	Pre-COVID-19
X-24947	0.0163737	0.949359	-0.5	0.52	0.965922	Pre-COVID-19
X-24949	0.571187	0.0542742	-0.01	1.15	0.13275	Pre-COVID-19
X-24970	0.320911	0.079958	-0.04	0.68	0.178151	Pre-COVID-19
X-25172	0.053183	0.880092	-0.64	0.74	0.92761	Pre-COVID-19
X-25217	-0.23024	0.263846	-0.65	0.16	0.420635	Pre-COVID-19
X-25265	-1.02535	0.0800713	-2.17	0.14	0.178151	Pre-COVID-19
X-25267	-0.462587	0.138319	-1.08	0.14	0.266073	Pre-COVID-19
X-25271	0.270181	0.10583	-0.06	0.6	0.21836	Pre-COVID-19
X-25279	-0.000240965	0.998701	-0.3	0.29	0.999	Pre-COVID-19
X-25417	-0.168751	0.430346	-0.6	0.24	0.586499	Pre-COVID-19
X-25420	0.559761	0.0681488	-0.04	1.16	0.156983	Pre-COVID-19
X-25422	1.22308	3.28047e-07	0.76	1.7	3.85269e-05	Pre-COVID-19
X-25433	0.311819	0.156663	-0.12	0.75	0.287865	Pre-COVID-19
X-25454	0.746885	0.000260671	0.35	1.15	0.00300857	Pre-COVID-19
X-25457	0.40507	0.0916134	-0.09	0.86	0.195583	Pre-COVID-19
X-25511	0.225172	0.325446	-0.23	0.67	0.480792	Pre-COVID-19
X-25519	0.629474	0.0209884	0.09	1.17	0.0685994	Pre-COVID-19
X-25520	0.266755	0.306281	-0.25	0.78	0.465514	Pre-COVID-19
X-25656	0.674358	0.0437596	0.02	1.35	0.117115	Pre-COVID-19
X-25790	1.26097	5.88345e-07	0.78	1.78	5.43239e-05	Pre-COVID-19
X-25810	-0.0164807	0.946241	-0.51	0.45	0.964521	Pre-COVID-19
X-25855	1.17923	8.54034e-05	0.6	1.79	0.00127874	Pre-COVID-19
X-25937	0.355052	0.157157	-0.14	0.85	0.288235	Pre-COVID-19
X-25957	0.509432	0.0492021	0	1.02	0.123206	Pre-COVID-19
X-25991	0.290118	0.314847	-0.28	0.86	0.472651	Pre-COVID-19
X-26054	1.06395	0.00038924	0.47	1.66	0.00396375	Pre-COVID-19
X-26058	0.390455	0.0517372	-0.01	0.78	0.127672	Pre-COVID-19
X-26062	0.0968439	0.560814	-0.24	0.42	0.696616	Pre-COVID-19
X-26106	0.42267	0.144402	-0.15	0.99	0.273499	Pre-COVID-19
X-26107	0.790865	0.0208603	0.12	1.46	0.0683824	Pre-COVID-19
X-26108	0.159514	0.647038	-0.52	0.84	0.764305	Pre-COVID-19
X-26109	-0.241526	0.323261	-0.73	0.23	0.479827	Pre-COVID-19
X-26111	-0.243104	0.32796	-0.74	0.24	0.483217	Pre-COVID-19
X-26119	0.657666	0.022072	0.09	1.23	0.070991	Pre-COVID-19

## Sheet: Predisposition-and-Acute Metabs
Metabolite	Log Odds	Nominal P-value	95% Confidence Interval Lower Bound	95% Confidence Interval Upper Bound	FDR-Adjusted P-value	Time of Collection	Significant
kynurenate	0.820312	0.00327757	0.27	1.38	0.0177148	Pre-COVID-19	Significant
quinolinate	1.44655	8.12863e-06	0.81	2.09	0.000272925	Pre-COVID-19	Significant
N-formylmethionine	1.73261	2.21355e-05	0.94	2.55	0.000521832	Pre-COVID-19	Significant
5-methylthioadenosine (MTA)	2.11329	6.99173e-07	1.29	2.96	5.9591e-05	Pre-COVID-19	Significant
creatinine	1.38479	0.00126774	0.53	2.23	0.00918073	Pre-COVID-19	Significant
myo-inositol	0.770773	0.00412368	0.24	1.3	0.0216542	Pre-COVID-19	Significant
malate	1.22853	0.00239619	0.44	2.04	0.0141977	Pre-COVID-19	Significant
orotate	0.869446	0.000324129	0.4	1.36	0.00352093	Pre-COVID-19	Significant
uridine	-1.75196	0.000158137	-2.68	-0.85	0.00203739	Pre-COVID-19	Significant
arabinose	0.948734	0.000559836	0.41	1.49	0.0053939	Pre-COVID-19	Significant
sucrose	0.941759	7.1617e-05	0.48	1.41	0.00112408	Pre-COVID-19	Significant
N-acetylmethionine	1.37157	8.86406e-05	0.69	2.07	0.00129229	Pre-COVID-19	Significant
N-acetylvaline	1.22254	0.00665984	0.33	2.11	0.0306187	Pre-COVID-19	Significant
vanillylmandelate (VMA)	0.996282	0.000769627	0.42	1.59	0.00687699	Pre-COVID-19	Significant
N-acetylneuraminate	1.59703	1.69533e-06	0.96	2.27	0.000104357	Pre-COVID-19	Significant
suberate (C8-DC)	0.956486	0.000707938	0.41	1.52	0.00642947	Pre-COVID-19	Significant
N-acetylglutamate	1.04838	0.004144	0.35	1.79	0.0216583	Pre-COVID-19	Significant
ribitol	1.9435	0.000141514	0.96	2.97	0.00190401	Pre-COVID-19	Significant
gamma-glutamylphenylalanine	1.45887	0.00124543	0.57	2.35	0.00913862	Pre-COVID-19	Significant
1-methylguanidine	0.716167	0.000358406	0.32	1.12	0.00380578	Pre-COVID-19	Significant
homocitrulline	1.01479	1.91405e-05	0.55	1.48	0.000461038	Pre-COVID-19	Significant
ribonate	1.41285	1.09473e-05	0.79	2.06	0.000327827	Pre-COVID-19	Significant
1-methylhistidine	1.08603	0.000139123	0.53	1.65	0.00190307	Pre-COVID-19	Significant
N-acetyltyrosine	0.95728	0.00673503	0.26	1.65	0.0308364	Pre-COVID-19	Significant
pyridoxate	0.512293	0.0123502	0.1	0.91	0.0481987	Pre-COVID-19	Significant
3-hydroxysebacate	0.747272	0.00165336	0.28	1.22	0.0109194	Pre-COVID-19	Significant
N-acetylphenylalanine	1.13785	0.00124212	0.44	1.84	0.00913862	Pre-COVID-19	Significant
N-acetylasparagine	0.718657	0.0123542	0.15	1.28	0.0481987	Pre-COVID-19	Significant
1-stearoyl-GPC (18:0)	-1.62229	0.00161049	-2.64	-0.62	0.0107848	Pre-COVID-19	Significant
N-acetylthreonine	1.52361	1.46393e-05	0.84	2.23	0.00040551	Pre-COVID-19	Significant
nicotinamide riboside	0.854918	0.0021949	0.31	1.4	0.0131456	Pre-COVID-19	Significant
3-(3-amino-3-carboxypropyl)uridine*	1.34277	5.1989e-06	0.77	1.94	0.000198667	Pre-COVID-19	Significant
7-methylguanine	1.76605	0.000790423	0.74	2.81	0.00695071	Pre-COVID-19	Significant
gamma-glutamylisoleucine*	1.12685	0.00154137	0.43	1.83	0.0105422	Pre-COVID-19	Significant
gulonate*	1.14657	3.33577e-06	0.67	1.65	0.00014695	Pre-COVID-19	Significant
2-methylmalonylcarnitine (C4-DC)	0.807289	0.0023626	0.28	1.33	0.014074	Pre-COVID-19	Significant
3,4-dihydroxybutyrate	1.54507	0.000273486	0.75	2.41	0.00309207	Pre-COVID-19	Significant
hexanoylglutamine	0.613881	0.0101086	0.14	1.08	0.0413212	Pre-COVID-19	Significant
N6-acetyllysine	1.29121	0.00197374	0.49	2.13	0.012286	Pre-COVID-19	Significant
dimethylarginine (SDMA + ADMA)	2.26634	2.30601e-05	1.23	3.34	0.000528014	Pre-COVID-19	Significant
succinylcarnitine (C4-DC)	1.01542	0.00748695	0.27	1.76	0.0331821	Pre-COVID-19	Significant
5-methylthioribose**	1.16594	1.9616e-06	0.69	1.65	0.000114392	Pre-COVID-19	Significant
2S,3R-dihydroxybutyrate	0.797834	0.00986737	0.19	1.4	0.0407949	Pre-COVID-19	Significant
3-methylglutaconate	0.734488	0.00268892	0.25	1.22	0.0153579	Pre-COVID-19	Significant
hydantoin-5-propionate	0.846211	4.4133e-05	0.44	1.26	0.000788699	Pre-COVID-19	Significant
pantoate	0.577883	0.00448309	0.18	0.98	0.0229966	Pre-COVID-19	Significant
gamma-carboxyglutamate	1.23151	7.48755e-05	0.63	1.86	0.00115225	Pre-COVID-19	Significant
2-O-methylascorbic acid	1.79128	1.48506e-07	1.13	2.48	3.4713e-05	Pre-COVID-19	Significant
lanthionine	0.934765	0.000152921	0.45	1.42	0.00199337	Pre-COVID-19	Significant
N-acetyl-1-methylhistidine*	0.576776	0.00550915	0.16	0.98	0.0270094	Pre-COVID-19	Significant
acisoga	1.13339	0.000204914	0.54	1.74	0.00252272	Pre-COVID-19	Significant
N2,N5-diacetylornithine	0.818274	0.00108667	0.33	1.31	0.00847911	Pre-COVID-19	Significant
methionine sulfone	1.51475	1.84377e-05	0.83	2.22	0.000461038	Pre-COVID-19	Significant
17alpha-hydroxypregnanolone glucuronide	0.70251	0.00652697	0.19	1.21	0.0302589	Pre-COVID-19	Significant
N-acetyltaurine	1.61763	3.05908e-06	0.95	2.31	0.00014695	Pre-COVID-19	Significant
3-methylglutarylcarnitine (2)	0.72145	0.00158613	0.27	1.17	0.010716	Pre-COVID-19	Significant
octadecanedioylcarnitine (C18-DC)*	0.900067	0.0053452	0.26	1.54	0.0264396	Pre-COVID-19	Significant
4-methoxyphenol sulfate	0.877752	0.000142629	0.42	1.33	0.00190401	Pre-COVID-19	Significant
arabitol/xylitol	1.87721	1.8732e-07	1.18	2.6	3.4713e-05	Pre-COVID-19	Significant
N-acetylglucosamine/N-acetylgalactosamine	1.38752	3.52847e-05	0.73	2.05	0.000695069	Pre-COVID-19	Significant
1-(1-enyl-stearoyl)-2-arachidonoyl-GPE (P-18:0/20:4)*	-1.47972	0.000940541	-2.37	-0.61	0.00796559	Pre-COVID-19	Significant
(S)-3-hydroxybutyrylcarnitine	1.20173	6.00513e-05	0.62	1.79	0.000978482	Pre-COVID-19	Significant
ascorbic acid 2-sulfate	1.00189	0.000446088	0.44	1.57	0.00441308	Pre-COVID-19	Significant
pimeloylcarnitine/3-methyladipoylcarnitine (C7-DC)	1.14615	5.19978e-06	0.66	1.65	0.000198667	Pre-COVID-19	Significant
2,3-dihydroxy-2-methylbutyrate	0.947053	0.00139029	0.36	1.53	0.00962773	Pre-COVID-19	Significant
N,N,N-trimethyl-5-aminovalerate	1.1753	0.00121595	0.46	1.89	0.00909082	Pre-COVID-19	Significant
(N(1) + N(8))-acetylspermidine	2.12973	3.99295e-07	1.32	2.97	4.02198e-05	Pre-COVID-19	Significant
lyxonate	0.892592	0.00121727	0.35	1.44	0.00909082	Pre-COVID-19	Significant
N,N,N-trimethyl-alanylproline betaine (TMAP)	1.37291	2.63822e-05	0.73	2.03	0.000551639	Pre-COVID-19	Significant
gamma-glutamylcitrulline*	-0.99056	0.0109593	-1.76	-0.23	0.044317	Pre-COVID-19	Significant
glutamine conjugate of C7H12O2*	0.532857	0.00189207	0.2	0.87	0.0119795	Pre-COVID-19	Significant
N-carbamoylvaline	0.980355	0.000442227	0.43	1.53	0.00441308	Pre-COVID-19	Significant
ascorbic acid 3-sulfate*	1.0099	8.81316e-05	0.51	1.52	0.00129229	Pre-COVID-19	Significant
delta-CEHC glucuronide	0.564465	0.0054504	0.16	0.96	0.0268402	Pre-COVID-19	Significant
N-acetyl-isoputreanine	1.51115	2.72769e-06	0.89	2.16	0.000143918	Pre-COVID-19	Significant
N-acetylhomocitrulline	0.670557	0.00317038	0.22	1.12	0.0172195	Pre-COVID-19	Significant
N,N-dimethyl-5-aminovalerate	0.519047	0.00971605	0.13	0.91	0.0403831	Pre-COVID-19	Significant
2,3-dihydroxy-5-methylthio-4-pentenoate (DMTPA)*	1.60044	1.54602e-06	0.96	2.28	0.000100764	Pre-COVID-19	Significant
hydroxy-N6,N6,N6-trimethyllysine*	1.30077	3.85256e-06	0.75	1.87	0.000158098	Pre-COVID-19	Significant
succinoyltaurine	1.01485	6.38865e-05	0.52	1.52	0.00102589	Pre-COVID-19	Significant
decadienedioic acid (C10:2-DC)**	0.605575	0.00776647	0.16	1.05	0.0341098	Pre-COVID-19	Significant
tetrahydrocortisol glucuronide	0.83543	0.00712987	0.22	1.45	0.0318544	Pre-COVID-19	Significant
N,N-dimethyl-pro-pro	1.45413	1.45902e-05	0.8	2.13	0.00040551	Pre-COVID-19	Significant
X-10458	-0.980204	0.00678898	-1.7	-0.27	0.0309555	Pre-COVID-19	Significant
X-11979	0.972531	0.000372946	0.44	1.52	0.00389834	Pre-COVID-19	Significant
X-12100	1.79075	3.00896e-06	1.05	2.57	0.00014695	Pre-COVID-19	Significant
X-12101	1.07709	1.66099e-05	0.59	1.58	0.000430896	Pre-COVID-19	Significant
X-12125	0.78477	0.000668265	0.33	1.25	0.00617031	Pre-COVID-19	Significant
X-12689	0.801159	0.00650226	0.22	1.38	0.0302589	Pre-COVID-19	Significant
X-12713	1.14964	5.70474e-05	0.59	1.72	0.000957705	Pre-COVID-19	Significant
X-13553	1.04902	0.000169142	0.51	1.61	0.00212965	Pre-COVID-19	Significant
X-15461	0.897791	0.0115021	0.19	1.59	0.0460084	Pre-COVID-19	Significant
X-15503	0.944012	0.000322264	0.44	1.48	0.00352093	Pre-COVID-19	Significant
X-16087	0.899301	0.000246512	0.42	1.39	0.00293694	Pre-COVID-19	Significant
X-16580	0.920182	0.0010453	0.37	1.47	0.00839273	Pre-COVID-19	Significant
X-21442	-1.12519	1.53377e-05	-1.65	-0.63	0.000414492	Pre-COVID-19	Significant
X-21470	0.806289	0.00132193	0.31	1.3	0.00937884	Pre-COVID-19	Significant
X-21736	0.753703	0.00194958	0.27	1.23	0.0122042	Pre-COVID-19	Significant
X-21829	0.73252	0.00391858	0.23	1.23	0.0206752	Pre-COVID-19	Significant
X-22162	1.75107	7.64816e-07	1.06	2.45	6.05297e-05	Pre-COVID-19	Significant
X-23666	1.00308	0.000252736	0.47	1.55	0.00297906	Pre-COVID-19	Significant
X-24337	0.898304	0.00485481	0.27	1.52	0.0243428	Pre-COVID-19	Significant
X-24418	0.654431	0.00889442	0.16	1.15	0.0377587	Pre-COVID-19	Significant
X-24494	0.651839	0.00779137	0.17	1.13	0.0341098	Pre-COVID-19	Significant
X-24812	0.915346	0.00112669	0.38	1.48	0.0087299	Pre-COVID-19	Significant
X-25422	1.22308	3.28047e-07	0.76	1.7	3.85269e-05	Pre-COVID-19	Significant
X-26054	1.06395	0.00038924	0.47	1.66	0.00396375	Pre-COVID-19	Significant
kynurenate	1.31052	0.00145913	0.55	2.19	0.00992937	During COVID-19	Significant
quinolinate	1.43556	0.000187302	0.71	2.23	0.00324266	During COVID-19	Significant
N-formylmethionine	2.32563	0.000705115	1.03	3.75	0.00640384	During COVID-19	Significant
5-methylthioadenosine (MTA)	2.38267	0.000591603	1.06	3.8	0.00555787	During COVID-19	Significant
creatinine	2.00005	0.00263015	0.72	3.35	0.0144268	During COVID-19	Significant
myo-inositol	2.15122	2.91354e-05	1.19	3.22	0.00197617	During COVID-19	Significant
malate	1.61972	0.0141317	0.36	2.96	0.0461738	During COVID-19	Significant
orotate	1.55077	0.00148558	0.64	2.57	0.0099759	During COVID-19	Significant
uridine	-2.54981	0.00214145	-4.22	-0.95	0.0122305	During COVID-19	Significant
arabinose	1.44023	0.00406551	0.47	2.45	0.0195004	During COVID-19	Significant
sucrose	0.99408	0.00126853	0.42	1.65	0.00911277	During COVID-19	Significant
N-acetylmethionine	1.38557	0.00251567	0.51	2.32	0.0139368	During COVID-19	Significant
N-acetylvaline	2.81703	3.92637e-05	1.52	4.22	0.00197617	During COVID-19	Significant
vanillylmandelate (VMA)	1.40853	0.000347115	0.68	2.24	0.00406334	During COVID-19	Significant
N-acetylneuraminate	1.46801	0.00128107	0.6	2.4	0.00911277	During COVID-19	Significant
suberate (C8-DC)	1.88532	0.000173576	0.96	2.95	0.00310197	During COVID-19	Significant
N-acetylglutamate	1.61577	0.00366043	0.58	2.79	0.0182692	During COVID-19	Significant
ribitol	1.97254	0.00168867	0.78	3.26	0.0106917	During COVID-19	Significant
gamma-glutamylphenylalanine	1.77037	0.00333322	0.62	2.99	0.0170194	During COVID-19	Significant
1-methylguanidine	1.11605	0.000264266	0.55	1.76	0.00357013	During COVID-19	Significant
homocitrulline	1.08198	0.00291652	0.39	1.82	0.0157085	During COVID-19	Significant
ribonate	1.92429	0.000167736	0.96	2.98	0.00310197	During COVID-19	Significant
1-methylhistidine	2.12444	0.000136795	1.06	3.26	0.00280684	During COVID-19	Significant
N-acetyltyrosine	1.32539	0.0104072	0.33	2.37	0.037439	During COVID-19	Significant
pyridoxate	0.867393	0.00534943	0.29	1.53	0.0236142	During COVID-19	Significant
3-hydroxysebacate	1.49584	0.000346792	0.71	2.36	0.00406334	During COVID-19	Significant
N-acetylphenylalanine	1.84671	0.000376663	0.87	2.93	0.00413211	During COVID-19	Significant
N-acetylasparagine	1.38068	0.000742759	0.6	2.22	0.00656867	During COVID-19	Significant
1-stearoyl-GPC (18:0)	-1.82493	0.0127813	-3.31	-0.43	0.0427844	During COVID-19	Significant
N-acetylthreonine	2.11857	6.6614e-05	1.11	3.21	0.00197617	During COVID-19	Significant
nicotinamide riboside	2.33632	3.53419e-05	1.26	3.49	0.00197617	During COVID-19	Significant
3-(3-amino-3-carboxypropyl)uridine*	1.71386	0.000217744	0.84	2.67	0.00335083	During COVID-19	Significant
7-methylguanine	2.93142	0.000111148	1.52	4.51	0.00271215	During COVID-19	Significant
gamma-glutamylisoleucine*	1.78014	0.00890567	0.47	3.15	0.0337978	During COVID-19	Significant
gulonate*	1.38477	0.000212625	0.68	2.16	0.00335083	During COVID-19	Significant
2-methylmalonylcarnitine (C4-DC)	1.42372	0.00118515	0.58	2.31	0.00870381	During COVID-19	Significant
3,4-dihydroxybutyrate	2.15002	5.00747e-05	1.14	3.24	0.00197617	During COVID-19	Significant
hexanoylglutamine	0.95932	0.0138206	0.21	1.75	0.0454397	During COVID-19	Significant
N6-acetyllysine	2.01028	0.0121341	0.47	3.63	0.041241	During COVID-19	Significant
dimethylarginine (SDMA + ADMA)	2.85652	0.000123173	1.45	4.38	0.0027581	During COVID-19	Significant
succinylcarnitine (C4-DC)	2.06788	0.00041947	0.95	3.26	0.00444946	During COVID-19	Significant
5-methylthioribose**	1.22138	0.00436925	0.39	2.08	0.0202827	During COVID-19	Significant
2S,3R-dihydroxybutyrate	1.39947	0.0049325	0.44	2.4	0.0222163	During COVID-19	Significant
3-methylglutaconate	1.48008	0.000383481	0.7	2.35	0.00416565	During COVID-19	Significant
hydantoin-5-propionate	0.897332	0.00813583	0.25	1.58	0.0320801	During COVID-19	Significant
pantoate	1.195	0.00398171	0.4	2.04	0.0191814	During COVID-19	Significant
gamma-carboxyglutamate	1.43772	0.00307068	0.53	2.45	0.0161247	During COVID-19	Significant
2-O-methylascorbic acid	2.17965	4.13863e-05	1.18	3.27	0.00197617	During COVID-19	Significant
lanthionine	1.09053	0.0131448	0.25	1.98	0.0435823	During COVID-19	Significant
N-acetyl-1-methylhistidine*	1.30223	0.000276557	0.63	2.04	0.00364791	During COVID-19	Significant
acisoga	1.4713	0.00191306	0.57	2.44	0.0113961	During COVID-19	Significant
N2,N5-diacetylornithine	1.76183	3.11477e-05	0.97	2.64	0.00197617	During COVID-19	Significant
methionine sulfone	1.32406	0.0110037	0.35	2.43	0.0387052	During COVID-19	Significant
17alpha-hydroxypregnanolone glucuronide	1.26494	0.0102852	0.31	2.27	0.0371207	During COVID-19	Significant
N-acetyltaurine	1.36525	0.0141281	0.3	2.5	0.0461738	During COVID-19	Significant
3-methylglutarylcarnitine (2)	1.02797	0.00362827	0.36	1.76	0.0181972	During COVID-19	Significant
octadecanedioylcarnitine (C18-DC)*	2.21291	7.58829e-05	1.16	3.37	0.00210196	During COVID-19	Significant
4-methoxyphenol sulfate	1.24179	0.00836203	0.34	2.2	0.032739	During COVID-19	Significant
arabitol/xylitol	2.33164	4.43046e-05	1.29	3.55	0.00197617	During COVID-19	Significant
N-acetylglucosamine/N-acetylgalactosamine	1.70047	0.00373304	0.57	2.88	0.0184652	During COVID-19	Significant
1-(1-enyl-stearoyl)-2-arachidonoyl-GPE (P-18:0/20:4)*	-1.96016	0.00311356	-3.3	-0.68	0.0162727	During COVID-19	Significant
(S)-3-hydroxybutyrylcarnitine	1.59787	0.00102784	0.67	2.59	0.00796395	During COVID-19	Significant
ascorbic acid 2-sulfate	1.74198	0.000177173	0.87	2.7	0.003116	During COVID-19	Significant
pimeloylcarnitine/3-methyladipoylcarnitine (C7-DC)	1.42127	0.000495332	0.65	2.26	0.00490025	During COVID-19	Significant
2,3-dihydroxy-2-methylbutyrate	1.62702	0.000312488	0.77	2.56	0.00396044	During COVID-19	Significant
N,N,N-trimethyl-5-aminovalerate	1.38569	0.0141689	0.29	2.53	0.0461738	During COVID-19	Significant
(N(1) + N(8))-acetylspermidine	1.46596	0.00390324	0.49	2.5	0.0189684	During COVID-19	Significant
lyxonate	1.18271	0.00858904	0.31	2.09	0.0330439	During COVID-19	Significant
N,N,N-trimethyl-alanylproline betaine (TMAP)	1.54882	0.00146969	0.61	2.53	0.00992937	During COVID-19	Significant
gamma-glutamylcitrulline*	-1.54253	0.0119947	-2.78	-0.36	0.0408926	During COVID-19	Significant
glutamine conjugate of C7H12O2*	0.895688	0.0060728	0.27	1.57	0.0261816	During COVID-19	Significant
N-carbamoylvaline	1.59175	0.000341153	0.78	2.53	0.00406334	During COVID-19	Significant
ascorbic acid 3-sulfate*	1.17913	0.00387733	0.4	2.01	0.0189255	During COVID-19	Significant
delta-CEHC glucuronide	1.24308	0.000647247	0.56	2	0.00602647	During COVID-19	Significant
N-acetyl-isoputreanine	1.33105	0.00171783	0.52	2.2	0.0107534	During COVID-19	Significant
N-acetylhomocitrulline	1.08357	0.00491608	0.34	1.87	0.0222163	During COVID-19	Significant
N,N-dimethyl-5-aminovalerate	0.879256	0.008968	0.23	1.57	0.0337978	During COVID-19	Significant
2,3-dihydroxy-5-methylthio-4-pentenoate (DMTPA)*	1.97396	6.16043e-05	1.05	3	0.00197617	During COVID-19	Significant
hydroxy-N6,N6,N6-trimethyllysine*	1.43346	0.0038193	0.49	2.44	0.0187247	During COVID-19	Significant
succinoyltaurine	0.870641	0.00362959	0.3	1.49	0.0181972	During COVID-19	Significant
decadienedioic acid (C10:2-DC)**	1.05569	0.00323511	0.37	1.79	0.0165949	During COVID-19	Significant
tetrahydrocortisol glucuronide	1.55132	0.000928686	0.67	2.52	0.00745641	During COVID-19	Significant
N,N-dimethyl-pro-pro	1.88267	0.000247124	0.91	2.93	0.00351043	During COVID-19	Significant
X-10458	-1.78061	0.00706141	-3.11	-0.51	0.0286595	During COVID-19	Significant
X-11979	1.91935	0.000234398	0.95	3.01	0.00350964	During COVID-19	Significant
X-12100	1.57164	0.000358677	0.73	2.47	0.00408669	During COVID-19	Significant
X-12101	1.70141	0.000104932	0.89	2.62	0.00268347	During COVID-19	Significant
X-12125	0.961656	0.00255276	0.36	1.62	0.014072	During COVID-19	Significant
X-12689	1.45355	0.00704408	0.42	2.54	0.0286595	During COVID-19	Significant
X-12713	1.29631	0.000675351	0.57	2.07	0.00623574	During COVID-19	Significant
X-13553	1.56211	0.00013587	0.79	2.41	0.00280684	During COVID-19	Significant
X-15461	2.73208	3.10166e-06	1.64	3.96	0.00197617	During COVID-19	Significant
X-15503	0.991732	0.00377261	0.36	1.73	0.018578	During COVID-19	Significant
X-16087	1.75314	0.0003191	0.86	2.78	0.00397261	During COVID-19	Significant
X-16580	1.71619	0.000215087	0.84	2.67	0.00335083	During COVID-19	Significant
X-21442	-2.33359	0.00976998	-4.41	-0.71	0.0356269	During COVID-19	Significant
X-21470	1.30435	0.00300628	0.46	2.19	0.0159376	During COVID-19	Significant
X-21736	1.00399	0.008533	0.27	1.77	0.0330439	During COVID-19	Significant
X-21829	1.35962	0.00180444	0.53	2.25	0.0110459	During COVID-19	Significant
X-22162	2.37169	3.19682e-05	1.29	3.54	0.00197617	During COVID-19	Significant
X-23666	1.62434	0.000899046	0.7	2.64	0.00729548	During COVID-19	Significant
X-24337	1.33708	0.00337274	0.47	2.28	0.0171422	During COVID-19	Significant
X-24418	1.09565	0.00168204	0.43	1.81	0.0106917	During COVID-19	Significant
X-24494	1.10444	0.00539545	0.37	1.94	0.0237229	During COVID-19	Significant
X-24812	1.62857	0.0004792	0.75	2.61	0.00482685	During COVID-19	Significant
X-25422	1.1931	0.000776996	0.51	1.91	0.00667373	During COVID-19	Significant
X-26054	1.25038	0.0119365	0.3	2.27	0.0408198	During COVID-19	Significant
S-1-pyrroline-5-carboxylate	0.644865	0.0879503	-0.09	1.39	0.189221	Pre-COVID-19
spermidine	0.230048	0.501139	-0.44	0.9	0.651716	Pre-COVID-19
1-methylnicotinamide	-0.211554	0.370517	-0.69	0.25	0.526324	Pre-COVID-19
12,13-DiHOME	-0.179206	0.497933	-0.7	0.33	0.64907	Pre-COVID-19
2-oxoadipate	0.799659	0.0231322	0.11	1.5	0.0732301	Pre-COVID-19
alpha-ketoglutarate	0.631943	0.0994673	-0.12	1.41	0.208336	Pre-COVID-19
3-hydroxyisobutyrate	0.461705	0.193771	-0.24	1.16	0.34025	Pre-COVID-19
3-hydroxy-3-methylglutarate	1.30004	0.000186537	0.62	2	0.00232228	Pre-COVID-19
homovanillate (HVA)	0.117564	0.607708	-0.35	0.55	0.733487	Pre-COVID-19
3-phosphoglycerate	-0.149226	0.61623	-0.75	0.42	0.740546	Pre-COVID-19
cholate	-0.254187	0.137558	-0.6	0.07	0.26553	Pre-COVID-19
4-hydroxynonenal	-0.654032	0.0246189	-1.23	-0.09	0.0771656	Pre-COVID-19
4-hydroxyphenylacetate	0.415695	0.0629113	-0.03	0.85	0.148944	Pre-COVID-19
5,6-dihydrothymine	0.945839	0.0255326	0.12	1.79	0.079024	Pre-COVID-19
hypoxanthine	1.0294	0.000511839	0.46	1.62	0.00501874	Pre-COVID-19
9,10-DiHOME	-0.00261725	0.992371	-0.54	0.53	0.995065	Pre-COVID-19
linoleate (18:2n6)	-0.432861	0.155215	-1.04	0.16	0.285678	Pre-COVID-19
laurate (12:0)	-0.302309	0.228521	-0.8	0.18	0.382479	Pre-COVID-19
N6,N6,N6-trimethyllysine	0.792507	0.0185291	0.13	1.45	0.0637587	Pre-COVID-19
N-acetylputrescine	1.4617	0.00040044	0.65	2.28	0.00403352	Pre-COVID-19
S-adenosylhomocysteine (SAH)	0.903762	0.000608617	0.38	1.42	0.0057141	Pre-COVID-19
adenosine 3',5'-cyclic monophosphate (cAMP)	0.673619	0.0457494	0.02	1.34	0.120301	Pre-COVID-19
adenosine 5'-monophosphate (AMP)	0.221832	0.344063	-0.24	0.68	0.497679	Pre-COVID-19
N6-methyladenosine	0.0500478	0.890477	-0.66	0.77	0.933443	Pre-COVID-19
arachidonate (20:4n6)	-0.943676	0.00421504	-1.6	-0.31	0.0219261	Pre-COVID-19
arginine	0.77317	0.0725584	-0.07	1.62	0.164406	Pre-COVID-19
aspartate	-0.277655	0.525605	-1.15	0.57	0.669269	Pre-COVID-19
2-hydroxyphenylacetate	0.356924	0.136974	-0.12	0.82	0.264864	Pre-COVID-19
3-(4-hydroxyphenyl)lactate	0.698511	0.0738991	-0.07	1.47	0.166762	Pre-COVID-19
phenylpyruvate	0.232775	0.549529	-0.53	1	0.689695	Pre-COVID-19
beta-alanine	0.503789	0.0836021	-0.08	1.07	0.184312	Pre-COVID-19
carnosine	0.236624	0.18093	-0.12	0.58	0.322299	Pre-COVID-19
biliverdin	-0.302873	0.380705	-0.99	0.37	0.535306	Pre-COVID-19
succinate	-0.242803	0.5112	-0.97	0.49	0.660151	Pre-COVID-19
3-hydroxybutyrate (BHBA)	-0.0419141	0.860957	-0.52	0.42	0.917812	Pre-COVID-19
7-dehydrocholesterol	0.330848	0.11908	-0.09	0.75	0.239891	Pre-COVID-19
cholesterol	-0.411151	0.413375	-1.41	0.57	0.568263	Pre-COVID-19
choline phosphate	0.16456	0.671311	-0.6	0.92	0.780496	Pre-COVID-19
corticosterone	0.121884	0.635809	-0.39	0.62	0.755231	Pre-COVID-19
cortisone	-1.05263	0.0112373	-1.87	-0.24	0.045112	Pre-COVID-19
cysteinylglycine	-1.3255	0.00209529	-2.19	-0.5	0.0128264	Pre-COVID-19
cystine	0.685482	0.0732927	-0.07	1.44	0.165731	Pre-COVID-19
sphingosine	0.387466	0.321086	-0.38	1.17	0.478177	Pre-COVID-19
deoxycholate	-0.122059	0.563074	-0.55	0.28	0.69864	Pre-COVID-19
cystathionine	1.03883	3.70823e-05	0.55	1.54	0.000695069	Pre-COVID-19
sphinganine	-0.0857551	0.837128	-0.94	0.73	0.901398	Pre-COVID-19
fumarate	0.826432	0.0424702	0.03	1.64	0.115336	Pre-COVID-19
gamma-glutamylglutamate	-0.12166	0.775083	-0.96	0.71	0.862241	Pre-COVID-19
glutarate (C5-DC)	0.0953318	0.698452	-0.39	0.58	0.801176	Pre-COVID-19
glycine	0.484755	0.313598	-0.46	1.43	0.471574	Pre-COVID-19
glycocholate	0.656386	0.00097596	0.27	1.05	0.0080101	Pre-COVID-19
guanidinoacetate	-1.09981	0.0206709	-2.04	-0.18	0.0683682	Pre-COVID-19
histidine	-2.05853	0.00276959	-3.43	-0.76	0.0154206	Pre-COVID-19
cortisol	-0.0502541	0.880727	-0.71	0.6	0.92761	Pre-COVID-19
hypotaurine	0.772914	0.0530789	-0.02	1.56	0.130114	Pre-COVID-19
inosine	0.898722	0.000699744	0.39	1.44	0.00640758	Pre-COVID-19
inosine 5'-monophosphate (IMP)	-0.234478	0.437208	-0.84	0.34	0.591058	Pre-COVID-19
isoleucine	-0.561484	0.280198	-1.59	0.45	0.436633	Pre-COVID-19
2-aminoadipate	0.157084	0.591659	-0.42	0.73	0.720723	Pre-COVID-19
citrulline	-0.0682342	0.877499	-0.94	0.8	0.92597	Pre-COVID-19
lactose	0.908602	8.93381e-06	0.51	1.31	0.000291137	Pre-COVID-19
leucine	-1.18612	0.0280223	-2.26	-0.14	0.0843713	Pre-COVID-19
lysine	-0.33499	0.589007	-1.55	0.88	0.719235	Pre-COVID-19
methionine	0.723134	0.121445	-0.19	1.65	0.24333	Pre-COVID-19
methylmalonate (MMA)	0.824287	0.0107754	0.19	1.46	0.0437332	Pre-COVID-19
palmitate (16:0)	-0.604936	0.0610903	-1.24	0.02	0.144942	Pre-COVID-19
nicotinamide	-0.239129	0.391104	-0.8	0.31	0.544401	Pre-COVID-19
stearate (18:0)	-0.823587	0.0120688	-1.47	-0.19	0.0477556	Pre-COVID-19
ornithine	-0.896345	0.0564716	-1.82	0.02	0.136023	Pre-COVID-19
palmitoleate (16:1n7)	-0.0879474	0.705137	-0.55	0.36	0.804626	Pre-COVID-19
phenylalanine	1.03721	0.0925481	-0.16	2.26	0.196682	Pre-COVID-19
phosphate	-0.281413	0.678598	-1.63	1.04	0.785671	Pre-COVID-19
pristanate	-0.345629	0.164757	-0.84	0.14	0.297314	Pre-COVID-19
proline	0.520142	0.193764	-0.27	1.31	0.34025	Pre-COVID-19
lactate	0.380371	0.36519	-0.45	1.21	0.520091	Pre-COVID-19
retinol (Vitamin A)	-0.46645	0.276656	-1.31	0.37	0.433572	Pre-COVID-19
serine	-0.154884	0.764574	-1.17	0.86	0.854842	Pre-COVID-19
serotonin	-0.468048	0.0575889	-0.97	0	0.138413	Pre-COVID-19
spermine	0.539226	0.0887932	-0.08	1.16	0.190664	Pre-COVID-19
taurine	-0.0838802	0.864422	-1.08	0.84	0.919285	Pre-COVID-19
myristate (14:0)	-0.431884	0.0988059	-0.95	0.07	0.207343	Pre-COVID-19
urea	0.597873	0.0637217	-0.04	1.23	0.149902	Pre-COVID-19
2'-deoxyuridine	-0.642526	0.101363	-1.42	0.12	0.210724	Pre-COVID-19
trans-urocanate	-0.234246	0.514785	-0.95	0.46	0.661695	Pre-COVID-19
glutamate	0.495983	0.183659	-0.24	1.23	0.32507	Pre-COVID-19
glutamine	-0.0604793	0.932979	-1.47	1.36	0.962514	Pre-COVID-19
threonine	0.40018	0.44237	-0.62	1.42	0.595561	Pre-COVID-19
tryptophan	-1.16558	0.0549252	-2.36	0.02	0.133459	Pre-COVID-19
valine	-0.733003	0.147628	-1.73	0.26	0.276237	Pre-COVID-19
glucose	0.586389	0.142035	-0.21	1.37	0.270868	Pre-COVID-19
alpha-ketobutyrate	-0.718117	0.0482236	-1.44	-0.01	0.123115	Pre-COVID-19
adenosine	0.0420728	0.882879	-0.52	0.61	0.928993	Pre-COVID-19
betaine	0.443687	0.41141	-0.62	1.5	0.566264	Pre-COVID-19
cysteine	0.181508	0.74483	-0.9	1.29	0.839543	Pre-COVID-19
mannose	0.351969	0.32509	-0.36	1.05	0.480792	Pre-COVID-19
dimethylglycine	1.11197	0.0121113	0.24	1.98	0.0477556	Pre-COVID-19
alanine	0.00645534	0.989704	-0.98	0.99	0.99329	Pre-COVID-19
tyrosine	-0.255358	0.582252	-1.17	0.65	0.714846	Pre-COVID-19
malonate	0.0671553	0.826711	-0.55	0.66	0.893654	Pre-COVID-19
pseudouridine	2.04776	2.76711e-07	1.29	2.86	3.85269e-05	Pre-COVID-19
pyruvate	-0.526626	0.278173	-1.49	0.42	0.435333	Pre-COVID-19
uracil	0.227908	0.559393	-0.54	1	0.695885	Pre-COVID-19
xylose	0.643617	0.000964268	0.26	1.03	0.0080101	Pre-COVID-19
cytidine	0.722312	0.00711505	0.2	1.25	0.0318544	Pre-COVID-19
fructose	0.313047	0.202276	-0.17	0.79	0.349643	Pre-COVID-19
adenine	1.01763	0.01107	0.24	1.82	0.0446018	Pre-COVID-19
cytosine	0.106794	0.661867	-0.38	0.58	0.773574	Pre-COVID-19
caprate (10:0)	-0.231491	0.384864	-0.76	0.28	0.539101	Pre-COVID-19
margarate (17:0)	-0.556242	0.0514083	-1.12	0	0.127144	Pre-COVID-19
nonadecanoate (19:0)	-0.851979	0.014081	-1.55	-0.18	0.0530671	Pre-COVID-19
arachidate (20:0)	-0.482658	0.125367	-1.11	0.13	0.249821	Pre-COVID-19
maltose	1.12937	1.20759e-05	0.62	1.64	0.000352108	Pre-COVID-19
asparagine	0.387262	0.479238	-0.69	1.46	0.632138	Pre-COVID-19
N-stearoyl-sphinganine (d18:0/18:0)*	0.201683	0.502253	-0.39	0.79	0.6524	Pre-COVID-19
dihydroorotate	0.313068	0.387451	-0.41	1.02	0.54061	Pre-COVID-19
heptanoate (7:0)	-0.739888	0.0160413	-1.35	-0.14	0.0584662	Pre-COVID-19
caproate (6:0)	-1.12577	0.000592474	-1.78	-0.49	0.00561078	Pre-COVID-19
caprylate (8:0)	-0.0965254	0.720012	-0.64	0.42	0.818229	Pre-COVID-19
pentadecanoate (15:0)	-0.558147	0.0553398	-1.14	0.01	0.134172	Pre-COVID-19
trans-4-hydroxyproline	0.0281253	0.932214	-0.63	0.67	0.962514	Pre-COVID-19
allantoin	0.932886	0.0318432	0.09	1.79	0.0927411	Pre-COVID-19
xanthine	0.561318	0.0319882	0.05	1.09	0.0927826	Pre-COVID-19
5-oxoproline	-0.0820341	0.884452	-1.21	1.01	0.929706	Pre-COVID-19
picolinate	0.109481	0.699222	-0.46	0.67	0.801176	Pre-COVID-19
sarcosine	-0.181119	0.689018	-1.07	0.7	0.793589	Pre-COVID-19
pantothenate	0.674694	0.0323802	0.05	1.29	0.0934302	Pre-COVID-19
pipecolate	0.0340789	0.886159	-0.44	0.49	0.929796	Pre-COVID-19
phosphoethanolamine	0.104284	0.78674	-0.66	0.85	0.870837	Pre-COVID-19
glycerate	0.297834	0.431942	-0.44	1.04	0.58659	Pre-COVID-19
3-ureidopropionate	0.97079	0.00727937	0.26	1.69	0.0323917	Pre-COVID-19
N-acetylleucine	0.143842	0.697997	-0.58	0.88	0.801176	Pre-COVID-19
erucate (22:1n9)	-0.204291	0.475139	-0.78	0.35	0.629614	Pre-COVID-19
bilirubin (Z,Z)	-0.718818	0.0812712	-1.54	0.08	0.180097	Pre-COVID-19
thyroxine	-0.62381	0.237289	-1.67	0.4	0.390799	Pre-COVID-19
gamma-glutamyltyrosine	0.444092	0.257537	-0.33	1.21	0.412954	Pre-COVID-19
alpha-tocopherol	-1.47932	0.00602902	-2.55	-0.43	0.0290442	Pre-COVID-19
N-acetylalanine	1.78415	4.81953e-05	0.92	2.65	0.00083438	Pre-COVID-19
4-acetamidobutanoate	0.819982	0.000311855	0.38	1.27	0.00345535	Pre-COVID-19
3-aminoisobutyrate	0.641025	0.0607536	-0.03	1.31	0.144647	Pre-COVID-19
chenodeoxycholate	-0.0892643	0.65362	-0.49	0.29	0.768857	Pre-COVID-19
citrate	0.895395	0.158785	-0.34	2.15	0.28997	Pre-COVID-19
5,6-dihydrouracil	-0.161615	0.580843	-0.74	0.41	0.714846	Pre-COVID-19
2-aminobutyrate	-0.846684	0.0644397	-1.75	0.04	0.15095	Pre-COVID-19
urate	1.30837	0.0093575	0.33	2.3	0.0394225	Pre-COVID-19
ursodeoxycholate	0.102547	0.613193	-0.3	0.49	0.738146	Pre-COVID-19
oleoyl ethanolamide	-0.0618574	0.854383	-0.73	0.6	0.912568	Pre-COVID-19
gamma-glutamylglutamine	-1.63922	0.00102036	-2.63	-0.67	0.00825226	Pre-COVID-19
4-hydroxyphenylpyruvate	0.585664	0.0678531	-0.05	1.21	0.156628	Pre-COVID-19
butyrate/isobutyrate (4:0)	-0.0236354	0.943391	-0.68	0.62	0.964521	Pre-COVID-19
N-acetylglucosaminylasparagine	1.82772	3.47716e-07	1.13	2.55	3.85269e-05	Pre-COVID-19
acetoacetate	0.0872248	0.725767	-0.41	0.57	0.821887	Pre-COVID-19
creatine	-0.934854	0.020512	-1.74	-0.15	0.0682503	Pre-COVID-19
cys-gly, oxidized	-0.985573	0.0151393	-1.8	-0.21	0.0555443	Pre-COVID-19
estrone 3-sulfate	-0.270348	0.324768	-0.84	0.24	0.480792	Pre-COVID-19
dihomo-linoleate (20:2n6)	-0.214472	0.437425	-0.76	0.32	0.591058	Pre-COVID-19
gamma-glutamylhistidine	0.334925	0.376785	-0.38	1.11	0.530467	Pre-COVID-19
2-hydroxystearate	-0.846728	0.0272184	-1.61	-0.1	0.0826194	Pre-COVID-19
N1-methyladenosine	2.38347	0.000384785	1.08	3.71	0.00396375	Pre-COVID-19
glycerol	0.437844	0.204997	-0.25	1.11	0.352541	Pre-COVID-19
choline	1.08151	0.044058	0.02	2.13	0.117347	Pre-COVID-19
anthranilate	0.677075	0.026891	0.07	1.28	0.0818549	Pre-COVID-19
gamma-glutamylleucine	0.0693888	0.86827	-0.76	0.89	0.921498	Pre-COVID-19
3-methoxytyrosine	0.136104	0.637311	-0.46	0.75	0.755231	Pre-COVID-19
beta-hydroxyisovalerate	0.818728	0.0130124	0.21	1.55	0.0503567	Pre-COVID-19
arachidonoyl ethanolamide	-0.437374	0.15101	-1.04	0.16	0.281209	Pre-COVID-19
palmitoyl ethanolamide	0.110055	0.526117	-0.24	0.45	0.669269	Pre-COVID-19
N-linoleoylglycine	0.148641	0.5894	-0.4	0.68	0.719235	Pre-COVID-19
N-palmitoyl-sphingosine (d18:1/16:0)	0.968666	0.0546707	0	1.98	0.133132	Pre-COVID-19
1-palmitoyl-2-oleoyl-GPE (16:0/18:1)	0.637662	0.0322593	0.05	1.22	0.0933244	Pre-COVID-19
1-palmitoyl-2-linoleoyl-GPI (16:0/18:2)	0.380317	0.319883	-0.37	1.13	0.477026	Pre-COVID-19
1-palmitoyl-2-linoleoyl-GPC (16:0/18:2)	-0.75848	0.359034	-2.39	0.86	0.514631	Pre-COVID-19
stearoyl sphingomyelin (d18:1/18:0)	-0.541242	0.306819	-1.59	0.49	0.465693	Pre-COVID-19
1-palmitoyl-2-oleoyl-GPC (16:0/18:1)	-0.148506	0.822359	-1.45	1.14	0.892433	Pre-COVID-19
N-stearoyl-sphingosine (d18:1/18:0)*	0.437326	0.24508	-0.3	1.18	0.397001	Pre-COVID-19
glycochenodeoxycholate	0.67933	0.00105817	0.28	1.09	0.00843493	Pre-COVID-19
taurochenodeoxycholate	0.664634	0.000389936	0.3	1.04	0.00396375	Pre-COVID-19
taurocholate	0.578899	0.000748845	0.24	0.92	0.00674569	Pre-COVID-19
taurodeoxycholate	0.211062	0.275126	-0.17	0.59	0.432886	Pre-COVID-19
azelate (C9-DC)	0.142533	0.668022	-0.52	0.79	0.777488	Pre-COVID-19
eicosapentaenoate (EPA; 20:5n3)	-0.68402	0.0165204	-1.26	-0.14	0.0594305	Pre-COVID-19
methylsuccinate	0.695107	0.0292009	0.08	1.33	0.0869746	Pre-COVID-19
ethylmalonate	0.784085	0.00973131	0.2	1.39	0.0403831	Pre-COVID-19
carnitine	-1.10292	0.043059	-2.19	-0.04	0.116081	Pre-COVID-19
phenylacetate	-0.0176948	0.945594	-0.53	0.49	0.964521	Pre-COVID-19
xanthurenate	0.262324	0.316662	-0.26	0.77	0.473498	Pre-COVID-19
3-methyl-2-oxovalerate	-1.00276	0.026176	-1.9	-0.13	0.080564	Pre-COVID-19
methionine sulfoxide	0.587465	0.0466195	-0.01	1.16	0.121254	Pre-COVID-19
3-methylhistidine	0.31681	0.159558	-0.13	0.76	0.290296	Pre-COVID-19
5-hydroxylysine	0.83115	0.0183265	0.14	1.52	0.0636516	Pre-COVID-19
4-guanidinobutanoate	0.227932	0.361909	-0.27	0.72	0.517413	Pre-COVID-19
glucuronate	1.19086	9.3982e-06	0.66	1.72	0.00029752	Pre-COVID-19
glycerol 3-phosphate	0.474539	0.275399	-0.39	1.32	0.432886	Pre-COVID-19
imidazole lactate	0.267659	0.436316	-0.4	0.96	0.591	Pre-COVID-19
kynurenine	1.6929	7.20303e-05	0.85	2.53	0.00112408	Pre-COVID-19
glycerophosphorylcholine (GPC)	-0.767044	0.0920695	-1.67	0.11	0.196179	Pre-COVID-19
glycodeoxycholate	0.194957	0.370235	-0.24	0.62	0.526324	Pre-COVID-19
gentisate	0.124997	0.597403	-0.35	0.59	0.724204	Pre-COVID-19
indolelactate	0.651876	0.0442209	0.01	1.29	0.117498	Pre-COVID-19
3-indoxyl sulfate	0.376987	0.141935	-0.14	0.87	0.270868	Pre-COVID-19
4-methyl-2-oxopentanoate	-1.31086	0.00641512	-2.27	-0.38	0.0302466	Pre-COVID-19
1,5-anhydroglucitol (1,5-AG)	-0.47362	0.147842	-1.12	0.17	0.276237	Pre-COVID-19
2-arachidonoylglycerol (20:4)	-0.523138	0.0303451	-1.01	-0.06	0.0896597	Pre-COVID-19
1-stearoyl-2-arachidonoyl-GPI (18:0/20:4)	-1.54875	0.00202305	-2.55	-0.58	0.0125226	Pre-COVID-19
sphingosine 1-phosphate	-0.96456	0.0439653	-1.91	-0.03	0.117347	Pre-COVID-19
1-stearoyl-2-oleoyl-GPS (18:0/18:1)	-0.0193753	0.938578	-0.52	0.47	0.964521	Pre-COVID-19
1-stearoyl-GPI (18:0)	-0.867414	0.0196959	-1.61	-0.15	0.0666112	Pre-COVID-19
1,2-dipalmitoyl-GPC (16:0/16:0)	1.24231	0.0282111	0.14	2.37	0.0847099	Pre-COVID-19
docosahexaenoate (DHA; 22:6n3)	-0.688336	0.0212157	-1.29	-0.11	0.0691381	Pre-COVID-19
1-myristoyl-2-palmitoyl-GPC (14:0/16:0)	0.023155	0.942227	-0.61	0.65	0.964521	Pre-COVID-19
alpha-hydroxyisocaproate	-0.740829	0.0663747	-1.55	0.04	0.153907	Pre-COVID-19
maleate	0.261401	0.2809	-0.22	0.73	0.436633	Pre-COVID-19
isovalerate (i5:0)	-0.430064	0.218294	-1.12	0.25	0.368704	Pre-COVID-19
2-hydroxyoctanoate	-0.0914899	0.799661	-0.81	0.6	0.880135	Pre-COVID-19
3-hydroxyoctanoate	0.175346	0.546032	-0.4	0.74	0.686724	Pre-COVID-19
phenyllactate (PLA)	0.566786	0.0704656	-0.05	1.18	0.16065	Pre-COVID-19
palmitoylcarnitine (C16)	0.292206	0.52684	-0.62	1.2	0.669269	Pre-COVID-19
hexanoylcarnitine (C6)	0.223221	0.422188	-0.34	0.76	0.578941	Pre-COVID-19
N-acetylaspartate (NAA)	-0.136286	0.566569	-0.62	0.32	0.70219	Pre-COVID-19
dehydroepiandrosterone sulfate (DHEA-S)	-1.27379	0.000360656	-1.99	-0.58	0.00380578	Pre-COVID-19
acetylcarnitine (C2)	0.479368	0.295019	-0.42	1.37	0.452118	Pre-COVID-19
cysteine s-sulfate	0.483458	0.210308	-0.28	1.24	0.359047	Pre-COVID-19
oxalate (ethanedioate)	0.42266	0.229141	-0.26	1.12	0.382938	Pre-COVID-19
1-oleoylglycerol (18:1)	-0.176144	0.513728	-0.72	0.35	0.661104	Pre-COVID-19
3-methyl-2-oxobutyrate	-1.32554	0.00651158	-2.29	-0.38	0.0302589	Pre-COVID-19
2-oleoylglycerol (18:1)	-0.327235	0.186482	-0.83	0.15	0.329541	Pre-COVID-19
homoarginine	-1.37839	0.00180001	-2.26	-0.52	0.0115284	Pre-COVID-19
2-linoleoylglycerol (18:2)	-0.357689	0.194399	-0.92	0.17	0.340275	Pre-COVID-19
3-hydroxydecanoate	-0.124492	0.660544	-0.69	0.43	0.772843	Pre-COVID-19
citramalate	0.0519898	0.844156	-0.48	0.56	0.907201	Pre-COVID-19
N-acetylglycine	-0.082654	0.824702	-0.83	0.64	0.89272	Pre-COVID-19
threonate	0.6682	0.0471516	0.01	1.33	0.121781	Pre-COVID-19
galactonate	0.547511	0.00831174	0.14	0.95	0.0358739	Pre-COVID-19
beta-sitosterol	0.0963983	0.745641	-0.49	0.68	0.839604	Pre-COVID-19
indoleacetate	0.368751	0.220502	-0.23	0.95	0.371462	Pre-COVID-19
1-linoleoylglycerol (18:2)	-0.154634	0.55532	-0.69	0.35	0.6929	Pre-COVID-19
butyrylcarnitine (C4)	0.147397	0.623251	-0.46	0.73	0.744943	Pre-COVID-19
isobutyrylcarnitine (C4)	0.146692	0.611613	-0.43	0.71	0.737397	Pre-COVID-19
glycolithocholate	0.0604719	0.75383	-0.32	0.43	0.844831	Pre-COVID-19
androsterone sulfate	-0.600623	0.0458186	-1.2	-0.02	0.120301	Pre-COVID-19
indolepropionate	-0.400787	0.15354	-0.96	0.14	0.284011	Pre-COVID-19
trigonelline (N'-methylnicotinate)	-0.627648	0.0246883	-1.18	-0.09	0.0771656	Pre-COVID-19
dodecanedioate (C12-DC)	-0.00466021	0.98439	-0.48	0.46	0.988852	Pre-COVID-19
3-hydroxylaurate	-0.247589	0.36009	-0.79	0.28	0.515477	Pre-COVID-19
gamma-glutamylvaline	0.991228	0.0205795	0.15	1.84	0.0682696	Pre-COVID-19
5-hydroxyhexanoate	0.598573	0.0461314	0.01	1.19	0.120738	Pre-COVID-19
propionylglycine	-0.105593	0.71508	-0.68	0.46	0.814295	Pre-COVID-19
butyrylglycine	-0.577687	0.0427117	-1.15	-0.03	0.115708	Pre-COVID-19
2-methylbutyrylglycine	0.496326	0.0558167	-0.02	1	0.134738	Pre-COVID-19
propionylcarnitine (C3)	-0.0159308	0.969548	-0.84	0.8	0.977488	Pre-COVID-19
pro-hydroxy-pro	0.983555	0.0012225	0.39	1.58	0.00909082	Pre-COVID-19
3-hydroxy-2-ethylpropionate	0.253891	0.454744	-0.41	0.92	0.607056	Pre-COVID-19
3-carboxy-4-methyl-5-propyl-2-furanpropanoate (CMPF)	-0.190697	0.336588	-0.59	0.19	0.489422	Pre-COVID-19
2-hydroxymyristate	0.215402	0.459849	-0.36	0.79	0.613133	Pre-COVID-19
docosapentaenoate (n3 DPA; 22:5n3)	-0.346058	0.188978	-0.87	0.16	0.33342	Pre-COVID-19
docosadienoate (22:2n6)	0.0670408	0.824003	-0.53	0.66	0.89272	Pre-COVID-19
adrenate (22:4n6)	-0.34775	0.246939	-0.95	0.23	0.399308	Pre-COVID-19
docosatrienoate (22:3n3)	-0.0736055	0.792462	-0.63	0.47	0.875422	Pre-COVID-19
10-undecenoate (11:1n1)	-0.727107	0.0397187	-1.43	-0.04	0.110852	Pre-COVID-19
1-methyl-4-imidazoleacetate	1.09252	0.000340101	0.5	1.7	0.00365856	Pre-COVID-19
sebacate (C10-DC)	0.374521	0.208753	-0.21	0.96	0.356942	Pre-COVID-19
guanidinosuccinate	0.419727	0.040968	0.01	0.82	0.113198	Pre-COVID-19
delta-tocopherol	0.0282695	0.911367	-0.48	0.52	0.946574	Pre-COVID-19
I-urobilinogen	0.441787	0.0415953	0.02	0.87	0.114284	Pre-COVID-19
stearidonate (18:4n3)	-0.355706	0.199774	-0.91	0.18	0.347487	Pre-COVID-19
5-dodecenoate (12:1n7)	0.00884372	0.971754	-0.49	0.49	0.978821	Pre-COVID-19
octanoylcarnitine (C8)	0.208899	0.384696	-0.27	0.68	0.539101	Pre-COVID-19
tauro-beta-muricholate	0.272111	0.133723	-0.09	0.63	0.260396	Pre-COVID-19
decanoylcarnitine (C10)	0.104622	0.681296	-0.4	0.6	0.786705	Pre-COVID-19
N-acetylglutamine	1.03485	0.00178016	0.38	1.69	0.0114675	Pre-COVID-19
N-acetyltryptophan	1.55098	0.00597515	0.43	2.66	0.0289103	Pre-COVID-19
1-palmitoyl-GPC (16:0)	-1.82433	0.00247351	-3.02	-0.66	0.0145008	Pre-COVID-19
N-acetylarginine	-0.124802	0.719358	-0.81	0.55	0.818229	Pre-COVID-19
campesterol	-0.477897	0.100244	-1.05	0.09	0.209567	Pre-COVID-19
myristoylcarnitine (C14)	0.525005	0.129837	-0.16	1.21	0.255232	Pre-COVID-19
1-oleoyl-GPC (18:1)	-1.06895	0.0529297	-2.16	0.01	0.130036	Pre-COVID-19
phenylacetylglycine	0.643227	0.00243693	0.22	1.06	0.0143623	Pre-COVID-19
N-acetylisoleucine	0.821085	0.0313918	0.08	1.58	0.0917734	Pre-COVID-19
10-nonadecenoate (19:1n9)	-0.414161	0.131542	-0.96	0.12	0.257505	Pre-COVID-19
10-heptadecenoate (17:1n7)	-0.285727	0.261194	-0.79	0.21	0.417609	Pre-COVID-19
hyocholate	0.234177	0.298188	-0.21	0.67	0.456343	Pre-COVID-19
epiandrosterone sulfate	-0.531738	0.0686591	-1.11	0.03	0.157297	Pre-COVID-19
N-acetylhistidine	0.904819	0.0026019	0.32	1.5	0.0150938	Pre-COVID-19
gamma-glutamylglycine	0.825354	0.046209	0.02	1.64	0.120738	Pre-COVID-19
gamma-glutamyltryptophan	0.0236488	0.957236	-0.84	0.89	0.970164	Pre-COVID-19
alpha-hydroxyisovalerate	-0.0172619	0.955876	-0.65	0.58	0.969882	Pre-COVID-19
gamma-glutamylmethionine	0.0661556	0.872432	-0.75	0.87	0.924271	Pre-COVID-19
gamma-glutamylthreonine	1.60167	0.00132746	0.63	2.59	0.00937884	Pre-COVID-19
erythronate*	1.8959	5.12138e-08	1.23	2.6	2.83725e-05	Pre-COVID-19
eicosenoate (20:1)	-0.330208	0.230817	-0.88	0.21	0.383733	Pre-COVID-19
linolenate [alpha or gamma; (18:3n3 or 6)]	-0.156165	0.549639	-0.68	0.35	0.689695	Pre-COVID-19
aconitate [cis or trans]	1.45092	0.00133742	0.57	2.34	0.00937884	Pre-COVID-19
heme	-0.0120486	0.958535	-0.47	0.44	0.970164	Pre-COVID-19
stearoylcarnitine (C18)	-0.358207	0.420695	-1.24	0.51	0.577609	Pre-COVID-19
laurylcarnitine (C12)	0.355393	0.199763	-0.19	0.9	0.347487	Pre-COVID-19
isovalerylcarnitine (C5)	-0.0735962	0.825041	-0.75	0.56	0.89272	Pre-COVID-19
1-linoleoyl-GPC (18:2)	-0.835173	0.087403	-1.8	0.12	0.188777	Pre-COVID-19
indolebutyrate	0.513167	0.0436264	0.01	1.01	0.117115	Pre-COVID-19
N1-methylinosine	1.26584	1.09291e-05	0.71	1.85	0.000327827	Pre-COVID-19
N2,N2-dimethylguanosine	1.60569	2.40836e-06	0.96	2.31	0.000133423	Pre-COVID-19
N4-acetylcytidine	2.10437	5.17479e-09	1.41	2.82	5.73367e-06	Pre-COVID-19
N6-carbamoylthreonyladenosine	1.25802	3.58775e-05	0.67	1.87	0.000695069	Pre-COVID-19
orotidine	0.769972	9.34737e-05	0.39	1.17	0.00132781	Pre-COVID-19
phenylacetylglutamine	0.366593	0.147421	-0.13	0.86	0.276237	Pre-COVID-19
5,6-dihydrouridine	1.64193	3.76391e-05	0.86	2.43	0.000695069	Pre-COVID-19
1-arachidonylglycerol (20:4)	-0.405322	0.120783	-0.94	0.09	0.242703	Pre-COVID-19
1-linolenoylglycerol (18:3)	-0.242709	0.280647	-0.7	0.19	0.436633	Pre-COVID-19
cysteine-glutathione disulfide	-1.42214	4.58861e-05	-2.12	-0.75	0.000807013	Pre-COVID-19
5-methyluridine (ribothymidine)	-1.45676	0.0063084	-2.51	-0.42	0.0298705	Pre-COVID-19
isovalerylglycine	0.30177	0.220598	-0.19	0.78	0.371462	Pre-COVID-19
3-hydroxydodecanedioate*	0.289722	0.204715	-0.16	0.74	0.352541	Pre-COVID-19
1-stearoyl-GPE (18:0)	0.0728375	0.864527	-0.77	0.91	0.919285	Pre-COVID-19
1-stearoyl-GPG (18:0)	-0.163904	0.592595	-0.77	0.43	0.720723	Pre-COVID-19
3-methylcytidine	-0.301997	0.480907	-1.14	0.54	0.633584	Pre-COVID-19
N1-Methyl-2-pyridone-5-carboxamide	0.645748	0.0180935	0.11	1.19	0.0636404	Pre-COVID-19
mead acid (20:3n9)	-0.00210068	0.99344	-0.51	0.49	0.995236	Pre-COVID-19
1-docosahexaenoylglycerol (22:6)	-0.206469	0.348544	-0.65	0.22	0.502194	Pre-COVID-19
oleoylcarnitine (C18:1)	0.202052	0.623127	-0.61	1.01	0.744943	Pre-COVID-19
2-methylbutyrylcarnitine (C5)	0.569973	0.0687109	-0.04	1.19	0.157297	Pre-COVID-19
phenol sulfate	0.579926	0.0176939	0.1	1.06	0.0628361	Pre-COVID-19
1-palmitoleoyl-GPC (16:1)*	-0.158949	0.704591	-0.99	0.66	0.804626	Pre-COVID-19
hexanoylglycine	-0.289573	0.304554	-0.85	0.26	0.464162	Pre-COVID-19
glutamine_degradant*	0.962783	0.0013185	0.37	1.55	0.00937884	Pre-COVID-19
2-hydroxy-3-methylvalerate	-0.0895135	0.766029	-0.69	0.49	0.855605	Pre-COVID-19
1-arachidonoyl-GPC (20:4n6)*	-1.49679	0.000264888	-2.31	-0.7	0.00302573	Pre-COVID-19
2-palmitoyl-GPC (16:0)*	-0.756089	0.048872	-1.52	-0.01	0.123206	Pre-COVID-19
1-palmitoyl-GPE (16:0)	0.42914	0.33089	-0.44	1.3	0.486242	Pre-COVID-19
1-oleoyl-GPE (18:1)	-0.0648767	0.867131	-0.83	0.69	0.921171	Pre-COVID-19
1-linoleoyl-GPE (18:2)*	0.233725	0.559597	-0.56	1.02	0.695885	Pre-COVID-19
1-arachidonoyl-GPE (20:4n6)*	-0.759768	0.160016	-1.83	0.3	0.290652	Pre-COVID-19
N-acetylcitrulline	0.358256	0.153417	-0.14	0.84	0.284011	Pre-COVID-19
2-hydroxypalmitate	-0.340672	0.38463	-1.12	0.42	0.539101	Pre-COVID-19
docosapentaenoate (n6 DPA; 22:5n6)	-0.323456	0.265046	-0.9	0.24	0.421335	Pre-COVID-19
isobutyrylglycine	-0.130033	0.652782	-0.71	0.43	0.768857	Pre-COVID-19
glutarylcarnitine (C5-DC)	0.641891	0.0306949	0.06	1.23	0.0904519	Pre-COVID-19
beta-hydroxyisovaleroylcarnitine	0.914638	0.0242005	0.11	1.71	0.0761765	Pre-COVID-19
tiglylcarnitine (C5:1-DC)	0.422749	0.242803	-0.3	1.13	0.393889	Pre-COVID-19
cholesterol sulfate	-0.66829	0.175438	-1.64	0.29	0.314121	Pre-COVID-19
7-alpha-hydroxy-3-oxo-4-cholestenoate (7-Hoca)	0.503049	0.157385	-0.2	1.2	0.288235	Pre-COVID-19
N-acetyl-aspartyl-glutamate (NAAG)	0.76697	0.0182803	0.13	1.41	0.0636516	Pre-COVID-19
tetradecanedioate (C14-DC)	-0.176961	0.505045	-0.71	0.34	0.65466	Pre-COVID-19
hexadecanedioate (C16-DC)	0.122959	0.680174	-0.47	0.7	0.786673	Pre-COVID-19
octadecanedioate (C18-DC)	0.0770337	0.799906	-0.53	0.67	0.880135	Pre-COVID-19
undecanedioate (C11-DC)	0.428739	0.291349	-0.38	1.22	0.448354	Pre-COVID-19
glycerophosphoethanolamine	-1.12782	0.0384011	-2.21	-0.07	0.108542	Pre-COVID-19
1-arachidonoyl-GPI (20:4)*	-0.844562	0.0272912	-1.61	-0.1	0.0826194	Pre-COVID-19
1-palmitoyl-GPI (16:0)	-0.489804	0.133169	-1.14	0.14	0.259773	Pre-COVID-19
glycolithocholate sulfate*	-0.147678	0.585796	-0.68	0.38	0.717989	Pre-COVID-19
taurolithocholate 3-sulfate	-0.116626	0.636414	-0.61	0.36	0.755231	Pre-COVID-19
deoxycarnitine	-0.325477	0.544392	-1.38	0.72	0.686219	Pre-COVID-19
N6-succinyladenosine	0.975485	0.000110125	0.48	1.48	0.00154454	Pre-COVID-19
1-ribosyl-imidazoleacetate*	1.0333	0.000164655	0.49	1.58	0.00209699	Pre-COVID-19
N2-acetyllysine	0.305768	0.234009	-0.2	0.81	0.386988	Pre-COVID-19
indoleacetylglutamine	0.532221	0.00485537	0.16	0.9	0.0243428	Pre-COVID-19
dihomo-linolenate (20:3n3 or n6)	-0.766293	0.0186767	-1.42	-0.14	0.0640675	Pre-COVID-19
mannitol/sorbitol	0.511369	0.00270156	0.18	0.85	0.0153579	Pre-COVID-19
tryptophan betaine	-0.129696	0.554282	-0.57	0.3	0.6929	Pre-COVID-19
3-methyladipate	0.440209	0.0502253	-0.01	0.88	0.125055	Pre-COVID-19
1-oleoyl-GPI (18:1)	-0.366147	0.274827	-1.03	0.29	0.432886	Pre-COVID-19
1-linoleoyl-GPI (18:2)*	-0.236409	0.525228	-0.97	0.49	0.669269	Pre-COVID-19
gamma-glutamylalanine	-0.0262053	0.92318	-0.56	0.51	0.95686	Pre-COVID-19
N-acetylserine	1.69525	1.34622e-06	1.02	2.41	9.32255e-05	Pre-COVID-19
1-stearoyl-2-oleoyl-GPE (18:0/18:1)	0.264728	0.376754	-0.33	0.85	0.530467	Pre-COVID-19
chiro-inositol	0.243832	0.120913	-0.07	0.55	0.242703	Pre-COVID-19
1-stearoyl-2-arachidonoyl-GPC (18:0/20:4)	-1.84875	0.00255833	-3.06	-0.66	0.0149191	Pre-COVID-19
1-palmitoyl-2-linoleoyl-GPE (16:0/18:2)	0.94385	0.00217853	0.34	1.55	0.0131185	Pre-COVID-19
1-stearoyl-2-arachidonoyl-GPS (18:0/20:4)	-0.370777	0.154561	-0.89	0.13	0.284947	Pre-COVID-19
sphinganine-1-phosphate	-0.913597	0.034118	-1.77	-0.08	0.0976814	Pre-COVID-19
glycosyl-N-stearoyl-sphingosine (d18:1/18:0)	0.0496305	0.911547	-0.83	0.93	0.946574	Pre-COVID-19
cyclo(leu-pro)	-0.469683	0.125587	-1.08	0.12	0.249821	Pre-COVID-19
cyclo(gly-pro)	0.455222	0.0423698	0.01	0.9	0.115336	Pre-COVID-19
bilirubin (E,E)*	-0.0836595	0.797875	-0.73	0.55	0.880018	Pre-COVID-19
bilirubin (E,Z or Z,E)*	-0.430063	0.241996	-1.16	0.28	0.393155	Pre-COVID-19
N-methylproline	0.0986179	0.575636	-0.25	0.44	0.711043	Pre-COVID-19
beta-cryptoxanthin	-0.32933	0.232373	-0.88	0.2	0.385287	Pre-COVID-19
5alpha-androstan-3beta,17beta-diol disulfate	-0.184972	0.453459	-0.67	0.29	0.60607	Pre-COVID-19
5alpha-pregnan-3beta,20alpha-diol disulfate	0.0663297	0.769196	-0.39	0.5	0.856551	Pre-COVID-19
glycocholenate sulfate*	0.767822	0.0217387	0.11	1.43	0.0704281	Pre-COVID-19
taurocholenate sulfate*	0.511016	0.0557107	-0.01	1.04	0.134738	Pre-COVID-19
androstenediol (3beta,17beta) disulfate (1)	-0.215836	0.387562	-0.72	0.27	0.54061	Pre-COVID-19
pregnenediol disulfate (C21H34O8S2)*	0.338876	0.213109	-0.2	0.87	0.36271	Pre-COVID-19
androstenediol (3beta,17beta) disulfate (2)	0.184	0.574149	-0.46	0.83	0.709997	Pre-COVID-19
21-hydroxypregnenolone disulfate	0.314558	0.313426	-0.3	0.93	0.471574	Pre-COVID-19
5alpha-pregnan-3beta,20beta-diol monosulfate (1)	-0.374163	0.183392	-0.96	0.15	0.32507	Pre-COVID-19
5alpha-pregnan-3beta,20alpha-diol monosulfate (2)	-0.440908	0.0972169	-0.99	0.06	0.204395	Pre-COVID-19
5alpha-pregnan-diol disulfate	0.0354244	0.87603	-0.44	0.46	0.925301	Pre-COVID-19
5alpha-androstan-3alpha,17beta-diol disulfate	0.00953319	0.968327	-0.47	0.48	0.977146	Pre-COVID-19
5alpha-androstan-3alpha,17beta-diol monosulfate (1)	-0.594933	0.0310465	-1.14	-0.06	0.0910097	Pre-COVID-19
5alpha-androstan-3beta,17alpha-diol disulfate	-0.0451295	0.834787	-0.48	0.38	0.899751	Pre-COVID-19
5alpha-androstan-3beta,17beta-diol monosulfate (2)	-0.496067	0.0663967	-1.03	0.03	0.153907	Pre-COVID-19
androstenediol (3alpha, 17alpha) monosulfate (2)	-0.590661	0.084349	-1.27	0.07	0.184337	Pre-COVID-19
androstenediol (3alpha, 17alpha) monosulfate (3)	-0.545647	0.0839144	-1.17	0.07	0.184312	Pre-COVID-19
androstenediol (3beta,17beta) monosulfate (1)	-1.00295	0.00149812	-1.63	-0.39	0.01031	Pre-COVID-19
androstenediol (3beta,17beta) monosulfate (2)	-0.175325	0.527925	-0.73	0.37	0.669269	Pre-COVID-19
5alpha-pregnan-3beta-ol,20-one sulfate	-0.107882	0.660379	-0.62	0.34	0.772843	Pre-COVID-19
pregnenediol sulfate (C21H34O5S)*	-0.889116	0.0122179	-1.6	-0.2	0.0480049	Pre-COVID-19
2-hydroxyglutarate	0.397543	0.30162	-0.37	1.15	0.460324	Pre-COVID-19
gamma-CEHC	0.238569	0.426199	-0.36	0.82	0.583719	Pre-COVID-19
N-acetyl-beta-alanine	0.972463	0.0262584	0.11	1.83	0.0805935	Pre-COVID-19
sphingomyelin (d18:1/18:1, d18:2/18:0)	-0.317782	0.526455	-1.3	0.67	0.669269	Pre-COVID-19
palmitoyl sphingomyelin (d18:1/16:0)	0.41495	0.536163	-0.9	1.74	0.677388	Pre-COVID-19
cysteine sulfinic acid	0.633946	0.135188	-0.19	1.48	0.262326	Pre-COVID-19
16a-hydroxy DHEA 3-sulfate	0.224265	0.394017	-0.3	0.74	0.547768	Pre-COVID-19
pregnenolone sulfate	-0.310778	0.335594	-0.95	0.32	0.488618	Pre-COVID-19
andro steroid monosulfate C19H28O6S (1)*	0.287484	0.282763	-0.24	0.81	0.437916	Pre-COVID-19
S-methylmethionine	-0.0715579	0.704395	-0.45	0.29	0.804626	Pre-COVID-19
indole-3-carboxylate	0.108297	0.704837	-0.45	0.67	0.804626	Pre-COVID-19
13-HODE + 9-HODE	-0.173857	0.581455	-0.8	0.44	0.714846	Pre-COVID-19
tridecenedioate (C13:1-DC)*	0.0769008	0.784287	-0.48	0.63	0.86899	Pre-COVID-19
N-acetyl-3-methylhistidine*	0.473517	0.01312	0.1	0.85	0.0504755	Pre-COVID-19
4-cholesten-3-one	0.0776575	0.84802	-0.73	0.86	0.90959	Pre-COVID-19
N-acetyl-cadaverine	-0.264726	0.294297	-0.77	0.22	0.451636	Pre-COVID-19
stearoyl ethanolamide	0.0474227	0.768232	-0.28	0.36	0.856339	Pre-COVID-19
cis-4-decenoylcarnitine (C10:1)	0.409586	0.14491	-0.15	0.96	0.273598	Pre-COVID-19
(12 or 13)-methylmyristate (a15:0 or i15:0)	-0.364099	0.125955	-0.84	0.1	0.250104	Pre-COVID-19
(16 or 17)-methylstearate (a19:0 or i19:0)	-0.60872	0.0480244	-1.22	-0.01	0.122899	Pre-COVID-19
2R,3R-dihydroxybutyrate	1.08553	0.00118348	0.43	1.75	0.00904342	Pre-COVID-19
alpha-ketoglutaramate*	0.821586	0.000613698	0.35	1.3	0.0057141	Pre-COVID-19
5-(galactosylhydroxy)-L-lysine	1.44764	1.87976e-07	0.91	2.01	3.4713e-05	Pre-COVID-19
cysteinylglycine disulfide*	-0.235931	0.663575	-1.31	0.82	0.773938	Pre-COVID-19
isoursodeoxycholate	0.0884512	0.662872	-0.32	0.48	0.773933	Pre-COVID-19
formiminoglutamate	0.674607	0.00608183	0.23	1.21	0.029046	Pre-COVID-19
4-hydroxy-2-oxoglutaric acid	-0.233621	0.476448	-0.88	0.41	0.629958	Pre-COVID-19
4-hydroxyglutamate	0.508565	0.0413138	0.02	1	0.11387	Pre-COVID-19
L-urobilin	0.0453689	0.80563	-0.33	0.4	0.882926	Pre-COVID-19
S-methylcysteine	-0.24147	0.432002	-0.86	0.35	0.58659	Pre-COVID-19
androsterone glucuronide	0.462488	0.065986	-0.04	0.95	0.153598	Pre-COVID-19
argininate*	0.0730437	0.784246	-0.46	0.59	0.86899	Pre-COVID-19
2-oxoarginine*	-0.1525	0.600065	-0.74	0.41	0.725052	Pre-COVID-19
cis-4-decenoate (10:1n6)*	0.0820138	0.738692	-0.41	0.56	0.834323	Pre-COVID-19
4-oxo-retinoic acid	-0.639228	0.0836732	-1.37	0.08	0.184312	Pre-COVID-19
1-lignoceroyl-GPC (24:0)	-0.619204	0.0865507	-1.33	0.09	0.188405	Pre-COVID-19
1-(1-enyl-palmitoyl)-GPC (P-16:0)*	-1.05133	0.0207894	-1.95	-0.17	0.0683824	Pre-COVID-19
1-methyl-5-imidazoleacetate	0.80354	4.40396e-05	0.42	1.19	0.000788699	Pre-COVID-19
glycoursodeoxycholate	0.494997	0.00843203	0.12	0.86	0.036212	Pre-COVID-19
tauroursodeoxycholate	0.608789	0.00166108	0.23	0.99	0.0109194	Pre-COVID-19
S-methylcysteine sulfoxide	0.0261413	0.920296	-0.5	0.53	0.954764	Pre-COVID-19
(14 or 15)-methylpalmitate (a17:0 or i17:0)	-0.553805	0.0423775	-1.1	-0.02	0.115336	Pre-COVID-19
eicosanedioate (C20-DC)	-0.414812	0.261657	-1.15	0.3	0.417747	Pre-COVID-19
docosadioate (C22-DC)	-0.311944	0.28922	-0.9	0.26	0.445697	Pre-COVID-19
16-hydroxypalmitate	0.167664	0.598384	-0.48	0.78	0.724392	Pre-COVID-19
oleoyl-linoleoyl-glycerol (18:1/18:2) [1]	0.233536	0.47823	-0.41	0.88	0.63156	Pre-COVID-19
oleoyl-linoleoyl-glycerol (18:1/18:2) [2]	-0.0611846	0.849379	-0.7	0.57	0.910166	Pre-COVID-19
1-(1-enyl-palmitoyl)-GPE (P-16:0)*	-1.19076	0.0125136	-2.14	-0.27	0.0486493	Pre-COVID-19
1-(1-enyl-stearoyl)-GPE (P-18:0)*	-1.37379	0.00272526	-2.29	-0.49	0.015406	Pre-COVID-19
alpha-CEHC glucuronide*	0.444973	0.0469879	0	0.88	0.121642	Pre-COVID-19
N-oleoyltaurine	-0.0594428	0.831208	-0.61	0.48	0.896765	Pre-COVID-19
linoleoylcarnitine (C18:2)*	0.364628	0.36427	-0.43	1.15	0.519448	Pre-COVID-19
isoleucylglycine	-0.141111	0.665556	-0.79	0.5	0.775432	Pre-COVID-19
leucylalanine	0.000327537	0.999	-0.52	0.51	0.999	Pre-COVID-19
leucylglycine	0.165676	0.653668	-0.56	0.89	0.768857	Pre-COVID-19
N-stearoyltaurine	-0.452255	0.163606	-1.09	0.18	0.295718	Pre-COVID-19
carboxyethyl-GABA	0.855993	0.00270288	0.3	1.42	0.0153579	Pre-COVID-19
beta-citrylglutamate	0.734277	0.0840048	-0.11	1.56	0.184312	Pre-COVID-19
trimethylamine N-oxide	0.584351	0.0164536	0.1	1.06	0.0593829	Pre-COVID-19
N6-methyllysine	-0.380737	0.169103	-0.93	0.16	0.30466	Pre-COVID-19
imidazole propionate	0.94818	3.72379e-05	0.5	1.41	0.000695069	Pre-COVID-19
pregnanediol-3-glucuronide	0.0375469	0.874937	-0.45	0.49	0.925029	Pre-COVID-19
valylglycine	-0.0580195	0.803009	-0.53	0.39	0.881797	Pre-COVID-19
prolylglycine	0.413047	0.118659	-0.11	0.93	0.23948	Pre-COVID-19
N-palmitoylglycine	0.223166	0.523945	-0.47	0.91	0.669269	Pre-COVID-19
2-stearoyl-GPE (18:0)*	-0.428527	0.218124	-1.12	0.25	0.368704	Pre-COVID-19
(R)-3-hydroxybutyrylcarnitine	0.425897	0.0940166	-0.08	0.92	0.198799	Pre-COVID-19
N-octanoylglycine	0.0364978	0.893066	-0.5	0.57	0.935272	Pre-COVID-19
N-acetylcarnosine	0.72957	0.0138551	0.13	1.31	0.0525736	Pre-COVID-19
margaroylcarnitine (C17)*	-0.263436	0.530605	-1.09	0.56	0.671897	Pre-COVID-19
N-methyltaurine	0.170078	0.34665	-0.2	0.52	0.500766	Pre-COVID-19
glycohyocholate	0.497124	0.0165854	0.09	0.91	0.0594714	Pre-COVID-19
retinal	0.330811	0.241482	-0.22	0.89	0.392895	Pre-COVID-19
2-hydroxydecanoate	0.0727846	0.808764	-0.53	0.66	0.884227	Pre-COVID-19
3b-hydroxy-5-cholenoic acid	-0.566436	0.0474554	-1.14	-0.01	0.122281	Pre-COVID-19
2-aminooctanoate	-0.153117	0.674252	-0.87	0.56	0.782752	Pre-COVID-19
gamma-CEHC glucuronide*	0.73968	0.00114934	0.29	1.19	0.00884353	Pre-COVID-19
1-stearoyl-GPS (18:0)*	-0.00983865	0.966611	-0.48	0.44	0.976303	Pre-COVID-19
sphingomyelin (d18:1/14:0, d16:1/16:0)*	0.0641227	0.904939	-0.99	1.12	0.943831	Pre-COVID-19
sphingomyelin (d18:2/16:0, d18:1/16:1)*	0.160094	0.78229	-0.98	1.3	0.868514	Pre-COVID-19
3-hydroxyadipate	0.497915	0.0216456	0.07	0.92	0.0703322	Pre-COVID-19
6-oxopiperidine-2-carboxylate	1.01015	0.00689696	0.28	1.75	0.0311912	Pre-COVID-19
N-delta-acetylornithine	0.466115	0.0671874	-0.04	0.97	0.155415	Pre-COVID-19
2-aminoheptanoate	0.610702	0.103971	-0.13	1.35	0.215729	Pre-COVID-19
N-formylanthranilic acid	0.308851	0.200994	-0.2	0.77	0.347972	Pre-COVID-19
3-methoxytyramine sulfate	0.113615	0.698925	-0.48	0.7	0.801176	Pre-COVID-19
1-linolenoyl-GPC (18:3)*	-0.541533	0.145872	-1.28	0.18	0.274408	Pre-COVID-19
1-(1-enyl-oleoyl)-GPE (P-18:1)*	-1.31041	0.00305041	-2.19	-0.46	0.0166495	Pre-COVID-19
fructosyllysine	0.818904	0.0130437	0.17	1.47	0.0503567	Pre-COVID-19
11-ketoetiocholanolone glucuronide	0.181701	0.410612	-0.26	0.61	0.566102	Pre-COVID-19
etiocholanolone glucuronide	0.551013	0.0231226	0.07	1.03	0.0732301	Pre-COVID-19
9-hydroxystearate	-0.181112	0.487906	-0.7	0.33	0.640522	Pre-COVID-19
alpha-CEHC sulfate	0.452732	0.0147958	0.09	0.82	0.0551978	Pre-COVID-19
sphingomyelin (d18:2/14:0, d18:1/14:1)*	-0.843386	0.0768991	-1.79	0.08	0.17213	Pre-COVID-19
sphingomyelin (d18:1/24:1, d18:2/24:0)*	-0.644549	0.240199	-1.73	0.43	0.392537	Pre-COVID-19
octadecenedioylcarnitine (C18:1-DC)*	1.01451	0.00211341	0.37	1.67	0.0128662	Pre-COVID-19
5alpha-androstan-3alpha,17beta-diol monosulfate (2)	-0.648645	0.013727	-1.17	-0.14	0.0524466	Pre-COVID-19
myristoleoylcarnitine (C14:1)*	0.355837	0.182164	-0.17	0.88	0.323976	Pre-COVID-19
N-formylphenylalanine	-0.354211	0.264457	-0.98	0.27	0.421003	Pre-COVID-19
tyramine O-sulfate	0.324422	0.100692	-0.07	0.71	0.210108	Pre-COVID-19
m-tyramine sulfate	0.351152	0.153517	-0.13	0.83	0.284011	Pre-COVID-19
phenylacetylcarnitine	-0.414895	0.139183	-0.97	0.13	0.26727	Pre-COVID-19
arabonate/xylonate	1.13744	2.63871e-05	0.61	1.68	0.000551639	Pre-COVID-19
1-dihomo-linolenylglycerol (20:3)	-0.296459	0.241375	-0.8	0.19	0.392895	Pre-COVID-19
vanillic alcohol sulfate	0.409607	0.0101438	0.1	0.72	0.0413212	Pre-COVID-19
vanillactate	0.619346	0.030097	0.08	1.2	0.0891643	Pre-COVID-19
pregnanolone/allopregnanolone sulfate	-0.168535	0.484602	-0.67	0.28	0.636939	Pre-COVID-19
p-cresol glucuronide*	0.0683988	0.723368	-0.32	0.45	0.82036	Pre-COVID-19
sphingomyelin (d18:1/20:0, d16:1/22:0)*	-1.44931	0.00850496	-2.54	-0.37	0.0363842	Pre-COVID-19
sphingomyelin (d18:1/20:1, d18:2/20:0)*	-0.765158	0.130129	-1.76	0.23	0.255232	Pre-COVID-19
sphingomyelin (d18:1/20:2, d18:2/20:1, d16:1/22:2)*	0.909621	0.0208281	0.14	1.69	0.0683824	Pre-COVID-19
behenoyl sphingomyelin (d18:1/22:0)*	-1.49473	0.000786541	-2.38	-0.63	0.00695071	Pre-COVID-19
sphingomyelin (d18:1/22:1, d18:2/22:0, d16:1/24:1)*	-1.44398	0.00563183	-2.47	-0.42	0.0274893	Pre-COVID-19
sphingomyelin (d18:1/22:2, d18:2/22:1, d16:1/24:2)*	1.16337	0.0119209	0.26	2.08	0.0473416	Pre-COVID-19
lignoceroyl sphingomyelin (d18:1/24:0)	-1.72564	0.000888191	-2.76	-0.72	0.0076884	Pre-COVID-19
sphingomyelin (d17:1/16:0, d18:1/15:0, d16:1/17:0)*	0.236328	0.620466	-0.7	1.18	0.743765	Pre-COVID-19
dopamine 4-sulfate	-0.0132354	0.945311	-0.4	0.36	0.964521	Pre-COVID-19
dopamine 3-O-sulfate	-0.0193905	0.924199	-0.43	0.38	0.957021	Pre-COVID-19
3-hydroxyhexanoate	0.296067	0.387892	-0.38	0.96	0.54061	Pre-COVID-19
N-carbamoylalanine	0.752276	0.0013371	0.29	1.21	0.00937884	Pre-COVID-19
3beta-hydroxy-5-cholestenoate	-0.385764	0.31567	-1.15	0.36	0.472651	Pre-COVID-19
N-acetylkynurenine (2)	0.547133	0.0146251	0.1	0.99	0.0547455	Pre-COVID-19
C-glycosyltryptophan	1.40989	3.44829e-06	0.82	2.02	0.00014695	Pre-COVID-19
citraconate/glutaconate	-0.291544	0.13015	-0.67	0.08	0.255232	Pre-COVID-19
adipoylcarnitine (C6-DC)	1.18934	5.6174e-06	0.68	1.71	0.000205251	Pre-COVID-19
4-hydroxyphenylacetoylcarnitine	0.833024	0.000948969	0.34	1.33	0.00796559	Pre-COVID-19
nonanoylcarnitine (C9)	0.16379	0.507545	-0.33	0.64	0.656196	Pre-COVID-19
suberoylcarnitine (C8-DC)	1.18705	6.03705e-06	0.67	1.71	0.000209033	Pre-COVID-19
glycochenodeoxycholate 3-sulfate	0.900654	2.33508e-05	0.49	1.33	0.000528014	Pre-COVID-19
glycodeoxycholate 3-sulfate	0.177801	0.47562	-0.32	0.66	0.629614	Pre-COVID-19
taurodeoxycholic acid 3-sulfate	0.062837	0.788947	-0.41	0.52	0.872408	Pre-COVID-19
phenol glucuronide	0.182376	0.334779	-0.19	0.55	0.488594	Pre-COVID-19
linoleoyl ethanolamide	-0.358073	0.275437	-1.01	0.28	0.432886	Pre-COVID-19
1,2-dilinoleoyl-GPC (18:2/18:2)	-0.308344	0.494588	-1.19	0.58	0.646973	Pre-COVID-19
1-stearoyl-2-oleoyl-GPC (18:0/18:1)	-0.353096	0.49217	-1.37	0.64	0.644591	Pre-COVID-19
1-palmitoyl-2-arachidonoyl-GPC (16:0/20:4n6)	-2.12178	0.000931072	-3.4	-0.88	0.00796559	Pre-COVID-19
1-palmitoyl-2-docosahexaenoyl-GPC (16:0/22:6)	-1.06845	0.0247236	-2.01	-0.14	0.0771656	Pre-COVID-19
1-stearoyl-2-docosahexaenoyl-GPC (18:0/22:6)	-0.346213	0.373494	-1.12	0.41	0.529197	Pre-COVID-19
1-(1-enyl-stearoyl)-2-oleoyl-GPE (P-18:0/18:1)	-1.21268	0.00363788	-2.04	-0.41	0.0193787	Pre-COVID-19
sphingomyelin (d18:1/17:0, d17:1/18:0, d19:1/16:0)	-0.302127	0.523638	-1.24	0.62	0.669269	Pre-COVID-19
1-palmitoyl-2-stearoyl-GPC (16:0/18:0)	-0.859629	0.113871	-1.94	0.2	0.232355	Pre-COVID-19
2-hydroxybutyrate/2-hydroxyisobutyrate	0.0658439	0.852665	-0.64	0.75	0.911924	Pre-COVID-19
2-methylcitrate/homocitrate	0.442956	0.0487858	0	0.88	0.123206	Pre-COVID-19
oleate/vaccenate (18:1)	-0.586528	0.0544142	-1.19	0.01	0.132799	Pre-COVID-19
indoxyl glucuronide	0.355393	0.135655	-0.11	0.83	0.262772	Pre-COVID-19
3-hydroxystearate	0.101872	0.698907	-0.42	0.62	0.801176	Pre-COVID-19
2-hydroxylaurate	-0.916408	0.00286838	-1.52	-0.32	0.0158908	Pre-COVID-19
1-palmitoleoylglycerol (16:1)*	-0.0861426	0.726198	-0.58	0.39	0.821887	Pre-COVID-19
palmitoyl dihydrosphingomyelin (d18:0/16:0)*	-0.0349946	0.945655	-1.05	0.97	0.964521	Pre-COVID-19
tricosanoyl sphingomyelin (d18:1/23:0)*	-1.54353	0.00276527	-2.57	-0.54	0.0154206	Pre-COVID-19
sphingomyelin (d18:2/23:0, d18:1/23:1, d17:1/24:1)*	-0.960125	0.0524233	-1.94	0	0.129078	Pre-COVID-19
sphingomyelin (d18:2/24:1, d18:1/24:2)*	0.565961	0.308053	-0.52	1.66	0.466288	Pre-COVID-19
1-stearoyl-2-linoleoyl-GPE (18:0/18:2)*	0.6219	0.044407	0.01	1.23	0.117667	Pre-COVID-19
1-stearoyl-2-arachidonoyl-GPE (18:0/20:4)	0.338777	0.334122	-0.35	1.02	0.488594	Pre-COVID-19
1-stearoyl-2-linoleoyl-GPC (18:0/18:2)*	-0.128473	0.8731	-1.7	1.45	0.924271	Pre-COVID-19
1-palmitoyl-2-palmitoleoyl-GPC (16:0/16:1)*	0.486644	0.129475	-0.15	1.11	0.255232	Pre-COVID-19
1-palmitoyl-2-dihomo-linolenoyl-GPC (16:0/20:3n3 or 6)*	-0.95735	0.176306	-2.35	0.43	0.315076	Pre-COVID-19
1-palmitoyl-2-arachidonoyl-GPE (16:0/20:4)*	0.765988	0.0221776	0.11	1.43	0.0710196	Pre-COVID-19
1-palmitoyl-2-docosahexaenoyl-GPE (16:0/22:6)*	0.459076	0.114614	-0.11	1.03	0.233441	Pre-COVID-19
1-stearoyl-2-docosahexaenoyl-GPE (18:0/22:6)*	0.193939	0.491859	-0.37	0.74	0.644591	Pre-COVID-19
1-palmitoyl-2-arachidonoyl-GPI (16:0/20:4)*	-0.476104	0.212575	-1.23	0.27	0.362359	Pre-COVID-19
1-stearoyl-2-linoleoyl-GPI (18:0/18:2)	-0.325775	0.431316	-1.14	0.48	0.58659	Pre-COVID-19
gamma-tocopherol/beta-tocopherol	0.291736	0.335137	-0.3	0.89	0.488594	Pre-COVID-19
1-(1-enyl-palmitoyl)-2-arachidonoyl-GPE (P-16:0/20:4)*	-1.01265	0.0183824	-1.87	-0.18	0.0636516	Pre-COVID-19
1-(1-enyl-palmitoyl)-2-oleoyl-GPE (P-16:0/18:1)*	-1.40183	0.00426549	-2.38	-0.45	0.0220849	Pre-COVID-19
1-(1-enyl-palmitoyl)-2-oleoyl-GPC (P-16:0/18:1)*	0.274441	0.532585	-0.59	1.14	0.673635	Pre-COVID-19
1-(1-enyl-palmitoyl)-2-linoleoyl-GPC (P-16:0/18:2)*	-0.189849	0.676104	-1.09	0.7	0.783602	Pre-COVID-19
1-(1-enyl-palmitoyl)-2-arachidonoyl-GPC (P-16:0/20:4)*	-0.945964	0.0444966	-1.88	-0.03	0.117667	Pre-COVID-19
sphingomyelin (d18:1/21:0, d17:1/22:0, d16:1/23:0)*	-1.29042	0.00684627	-2.24	-0.36	0.0310888	Pre-COVID-19
behenoyl dihydrosphingomyelin (d18:0/22:0)*	-0.483282	0.118511	-1.1	0.12	0.23948	Pre-COVID-19
sphingomyelin (d18:0/18:0, d19:0/17:0)*	-0.222542	0.505636	-0.89	0.43	0.65466	Pre-COVID-19
N-palmitoyl-sphinganine (d18:0/16:0)	0.112758	0.731365	-0.54	0.76	0.82689	Pre-COVID-19
lactosyl-N-palmitoyl-sphingosine (d18:1/16:0)	0.643063	0.143155	-0.22	1.51	0.272069	Pre-COVID-19
myristoyl dihydrosphingomyelin (d18:0/14:0)*	-0.420548	0.343554	-1.3	0.45	0.497592	Pre-COVID-19
5-hydroxyindole sulfate	0.375614	0.0947189	-0.08	0.81	0.199902	Pre-COVID-19
phenylacetylglutamate	0.249646	0.221246	-0.16	0.65	0.371988	Pre-COVID-19
1-palmitoyl-2-oleoyl-GPI (16:0/18:1)*	-0.0222807	0.944388	-0.66	0.6	0.964521	Pre-COVID-19
1-(1-enyl-palmitoyl)-2-linoleoyl-GPE (P-16:0/18:2)*	-0.796752	0.0486138	-1.6	-0.01	0.123206	Pre-COVID-19
1-oleoyl-2-linoleoyl-GPE (18:1/18:2)*	0.785593	0.00781939	0.21	1.37	0.0341098	Pre-COVID-19
1-oleoyl-2-docosahexaenoyl-GPC (18:1/22:6)*	-0.367309	0.439617	-1.31	0.56	0.593296	Pre-COVID-19
1-linoleoyl-2-arachidonoyl-GPC (18:2/20:4n6)*	-1.15918	0.0221046	-2.16	-0.17	0.070991	Pre-COVID-19
1-myristoyl-2-arachidonoyl-GPC (14:0/20:4)*	-1.09092	0.00269692	-1.81	-0.39	0.0153579	Pre-COVID-19
1-(1-enyl-palmitoyl)-2-palmitoleoyl-GPC (P-16:0/16:1)*	0.917435	0.0266875	0.11	1.74	0.0814594	Pre-COVID-19
1-(1-enyl-palmitoyl)-2-palmitoyl-GPC (P-16:0/16:0)*	0.616342	0.207422	-0.34	1.58	0.355765	Pre-COVID-19
1-stearoyl-2-oleoyl-GPI (18:0/18:1)*	-0.292922	0.410782	-1	0.4	0.566102	Pre-COVID-19
1,2-dipalmitoyl-GPE (16:0/16:0)*	0.380201	0.138208	-0.12	0.88	0.266073	Pre-COVID-19
1-palmitoyl-2-stearoyl-GPE (16:0/18:0)*	0.262673	0.310274	-0.25	0.77	0.469009	Pre-COVID-19
1,2-dilinoleoyl-GPE (18:2/18:2)*	0.495534	0.0335004	0.04	0.95	0.0961616	Pre-COVID-19
1-oleoyl-2-arachidonoyl-GPE (18:1/20:4)*	0.47171	0.134969	-0.15	1.09	0.262326	Pre-COVID-19
1-(1-enyl-stearoyl)-2-linoleoyl-GPE (P-18:0/18:2)*	-0.874704	0.0457336	-1.74	-0.02	0.120301	Pre-COVID-19
1-linoleoyl-GPG (18:2)*	0.168118	0.657123	-0.58	0.91	0.771284	Pre-COVID-19
palmitoylcholine	-0.693299	0.0099196	-1.23	-0.17	0.0408584	Pre-COVID-19
phenylacetylmethionine	0.434561	0.0382875	0.02	0.84	0.108497	Pre-COVID-19
2-methylserine	-0.172555	0.499436	-0.68	0.32	0.650264	Pre-COVID-19
glycocholate glucuronide (1)	0.42471	0.0592937	-0.02	0.87	0.142202	Pre-COVID-19
glycochenodeoxycholate glucuronide (1)	0.309715	0.141087	-0.11	0.72	0.270457	Pre-COVID-19
glycosyl-N-palmitoyl-sphingosine (d18:1/16:0)	0.354587	0.428133	-0.53	1.23	0.584437	Pre-COVID-19
methylsuccinoylcarnitine	0.648598	0.00511746	0.18	1.1	0.0254267	Pre-COVID-19
catechol glucuronide	0.0272258	0.895588	-0.39	0.43	0.937027	Pre-COVID-19
oleoylcholine	-0.630816	0.0189203	-1.17	-0.11	0.0647029	Pre-COVID-19
arachidonoylcholine	-0.828475	0.00158151	-1.35	-0.32	0.010716	Pre-COVID-19
docosahexaenoylcholine	-0.748243	0.00388727	-1.27	-0.25	0.0206081	Pre-COVID-19
palmitoloelycholine	-0.417784	0.0896282	-0.91	0.06	0.192085	Pre-COVID-19
dihomo-linolenoyl-choline	-0.768227	0.00362775	-1.29	-0.26	0.0193787	Pre-COVID-19
eicosapentaenoylcholine	-0.822886	0.000969799	-1.33	-0.35	0.0080101	Pre-COVID-19
1-linoleoyl-2-linolenoyl-GPC (18:2/18:3)*	-0.128755	0.688311	-0.76	0.5	0.793589	Pre-COVID-19
1-palmitoleoyl-2-linolenoyl-GPC (16:1/18:3)*	0.351232	0.23955	-0.23	0.94	0.392537	Pre-COVID-19
hexadecadienoate (16:2n6)	-0.117065	0.660109	-0.65	0.4	0.772843	Pre-COVID-19
palmitoleoylcarnitine (C16:1)*	0.714459	0.0332116	0.05	1.38	0.0955804	Pre-COVID-19
indolepropionylglycine	0.0122979	0.958781	-0.47	0.47	0.970164	Pre-COVID-19
2'-O-methylcytidine	0.402119	0.46451	-0.67	1.49	0.617187	Pre-COVID-19
2'-O-methyluridine	0.0932923	0.798212	-0.62	0.82	0.880018	Pre-COVID-19
phenylacetylthreonine	0.381157	0.0748046	-0.04	0.8	0.168121	Pre-COVID-19
gamma-glutamyl-alpha-lysine	-0.0387246	0.934072	-0.96	0.88	0.962745	Pre-COVID-19
palmitoyl-oleoyl-glycerol (16:0/18:1) [1]*	0.0832348	0.722107	-0.38	0.54	0.819769	Pre-COVID-19
palmitoyl-oleoyl-glycerol (16:0/18:1) [2]*	-0.0419011	0.873386	-0.56	0.47	0.924271	Pre-COVID-19
palmitoyl-arachidonoyl-glycerol (16:0/20:4) [2]*	0.0547962	0.815406	-0.41	0.51	0.889242	Pre-COVID-19
palmitoleoyl-linoleoyl-glycerol (16:1/18:2) [1]*	0.295526	0.19421	-0.15	0.74	0.340275	Pre-COVID-19
oleoyl-arachidonoyl-glycerol (18:1/20:4) [1]*	0.145571	0.578304	-0.37	0.66	0.712868	Pre-COVID-19
oleoyl-arachidonoyl-glycerol (18:1/20:4) [2]*	-0.29036	0.322774	-0.88	0.27	0.479827	Pre-COVID-19
diacylglycerol (16:1/18:2 [2], 16:0/18:3 [1])*	-0.0230942	0.92797	-0.53	0.48	0.959133	Pre-COVID-19
stearoyl-arachidonoyl-glycerol (18:0/20:4) [1]*	0.372308	0.1441	-0.13	0.87	0.273395	Pre-COVID-19
stearoyl-arachidonoyl-glycerol (18:0/20:4) [2]*	0.158324	0.545181	-0.36	0.67	0.686433	Pre-COVID-19
N-palmitoyl-sphingadienine (d18:2/16:0)*	-0.199571	0.578401	-0.91	0.5	0.712868	Pre-COVID-19
lactosyl-N-nervonoyl-sphingosine (d18:1/24:1)*	0.631518	0.108321	-0.14	1.4	0.222236	Pre-COVID-19
lactosyl-N-behenoyl-sphingosine (d18:1/22:0)*	0.61854	0.143011	-0.21	1.45	0.272069	Pre-COVID-19
N-stearoyl-sphingadienine (d18:2/18:0)*	0.0910651	0.809521	-0.65	0.84	0.884227	Pre-COVID-19
2-hydroxybehenate	-0.588169	0.101368	-1.31	0.11	0.210724	Pre-COVID-19
N-palmitoylserine	0.354112	0.282786	-0.29	1.01	0.437916	Pre-COVID-19
N-oleoylserine	0.0279581	0.941836	-0.73	0.78	0.964521	Pre-COVID-19
sphingadienine	-0.393854	0.237628	-1.05	0.26	0.390799	Pre-COVID-19
hexadecasphingosine (d16:1)*	0.380601	0.237724	-0.25	1.02	0.390799	Pre-COVID-19
N-palmitoyl-heptadecasphingosine (d17:1/16:0)*	0.269435	0.406043	-0.36	0.92	0.561667	Pre-COVID-19
ceramide (d18:1/14:0, d16:1/16:0)*	-0.602874	0.0392749	-1.18	-0.03	0.10989	Pre-COVID-19
ceramide (d18:1/17:0, d17:1/18:0)*	0.124043	0.681621	-0.47	0.72	0.786705	Pre-COVID-19
ceramide (d18:2/24:1, d18:1/24:2)*	0.630961	0.126531	-0.17	1.45	0.250799	Pre-COVID-19
glycosyl ceramide (d18:2/24:1, d18:1/24:2)*	0.800656	0.0318902	0.08	1.55	0.0927411	Pre-COVID-19
stearoylcholine*	-0.706133	0.00656086	-1.22	-0.2	0.0302893	Pre-COVID-19
linoleoylcholine*	-0.624437	0.0183831	-1.15	-0.11	0.0636516	Pre-COVID-19
docosatrienoate (22:3n6)*	-0.204057	0.374506	-0.66	0.24	0.529953	Pre-COVID-19
1-cerotoyl-GPC (26:0)*	-0.372399	0.207908	-0.95	0.21	0.356046	Pre-COVID-19
nisinate (24:6n3)	-0.558251	0.0180495	-1.03	-0.11	0.0636404	Pre-COVID-19
sphingomyelin (d18:0/20:0, d16:0/22:0)*	-0.922596	0.0139765	-1.67	-0.19	0.052853	Pre-COVID-19
sphingomyelin (d18:1/19:0, d19:1/18:0)*	-0.539066	0.203804	-1.38	0.29	0.351736	Pre-COVID-19
sphingomyelin (d18:2/18:1)*	0.0652396	0.885235	-0.82	0.95	0.929706	Pre-COVID-19
sphingomyelin (d18:2/24:2)*	1.02343	0.0173659	0.18	1.87	0.0620691	Pre-COVID-19
sphingomyelin (d18:2/21:0, d16:2/23:0)*	-0.18527	0.674664	-1.06	0.68	0.782752	Pre-COVID-19
sphingomyelin (d18:2/23:1)*	0.513706	0.240085	-0.34	1.38	0.392537	Pre-COVID-19
sphingomyelin (d18:1/25:0, d19:0/24:1, d20:1/23:0, d19:1/24:0)*	-0.980554	0.0131802	-1.77	-0.21	0.0505316	Pre-COVID-19
sphingomyelin (d17:2/16:0, d18:2/15:0)*	-0.422958	0.301292	-1.24	0.38	0.460324	Pre-COVID-19
heneicosapentaenoate (21:5n3)	-0.22441	0.330518	-0.69	0.22	0.486242	Pre-COVID-19
linolenoylcarnitine (C18:3)*	0.401774	0.258712	-0.3	1.1	0.414238	Pre-COVID-19
behenoylcarnitine (C22)*	-0.413226	0.150333	-0.99	0.14	0.28042	Pre-COVID-19
arachidoylcarnitine (C20)*	-0.487659	0.182552	-1.21	0.23	0.324146	Pre-COVID-19
lignoceroylcarnitine (C24)*	-0.463006	0.195862	-1.18	0.23	0.341756	Pre-COVID-19
cerotoylcarnitine (C26)*	0.0209395	0.952781	-0.68	0.72	0.968515	Pre-COVID-19
ximenoylcarnitine (C26:1)*	0.747452	0.0506532	0	1.5	0.125838	Pre-COVID-19
arachidonoylcarnitine (C20:4)	-0.167997	0.635851	-0.87	0.52	0.755231	Pre-COVID-19
eicosenoylcarnitine (C20:1)*	0.361885	0.307984	-0.33	1.06	0.466288	Pre-COVID-19
dihomo-linoleoylcarnitine (C20:2)*	0.464317	0.22288	-0.29	1.21	0.374168	Pre-COVID-19
dihomo-linolenoylcarnitine (C20:3n3 or 6)*	0.0257609	0.945784	-0.73	0.76	0.964521	Pre-COVID-19
docosahexaenoylcarnitine (C22:6)*	-0.330753	0.25123	-0.91	0.23	0.404597	Pre-COVID-19
nervonoylcarnitine (C24:1)*	0.26981	0.473527	-0.47	1.01	0.628344	Pre-COVID-19
adrenoylcarnitine (C22:4)*	0.257513	0.427544	-0.38	0.89	0.584437	Pre-COVID-19
docosapentaenoylcarnitine (C22:5n3)*	0.0179299	0.954488	-0.6	0.63	0.96936	Pre-COVID-19
glycosyl ceramide (d18:1/20:0, d16:1/22:0)*	-0.108492	0.810009	-1	0.78	0.884227	Pre-COVID-19
carotene diol (1)	-1.66784	3.17701e-05	-2.47	-0.9	0.000640023	Pre-COVID-19
carotene diol (2)	-1.62981	2.57192e-05	-2.41	-0.89	0.000551639	Pre-COVID-19
carotene diol (3)	-0.306947	0.313673	-0.91	0.29	0.471574	Pre-COVID-19
cortolone glucuronide (1)	0.576767	0.0699808	-0.06	1.19	0.159874	Pre-COVID-19
5-dodecenoylcarnitine (C12:1)	0.349113	0.226304	-0.22	0.91	0.379341	Pre-COVID-19
2-butenoylglycine	0.581518	0.0388934	0.03	1.13	0.109375	Pre-COVID-19
hydroxy-CMPF*	-0.639585	0.00293953	-1.07	-0.23	0.0161237	Pre-COVID-19
3-hydroxyoleoylcarnitine	0.313742	0.313554	-0.3	0.92	0.471574	Pre-COVID-19
3-hydroxyphenylacetoylglutamine	0.486999	0.0198391	0.07	0.89	0.0666112	Pre-COVID-19
trans-2-hexenoylglycine	0.317689	0.147676	-0.12	0.75	0.276237	Pre-COVID-19
2-hydroxyarachidate*	-0.550065	0.0429066	-1.1	-0.03	0.115952	Pre-COVID-19
N-stearoylserine*	-0.734763	0.0469535	-1.46	-0.01	0.121642	Pre-COVID-19
dodecenedioate (C12:1-DC)*	-0.0859564	0.754858	-0.64	0.45	0.844831	Pre-COVID-19
nonenedioate (C9:1-DC)*	0.442901	0.0873581	-0.07	0.95	0.188777	Pre-COVID-19
hexadecenedioate (C16:1-DC)*	0.361621	0.280974	-0.3	1.02	0.436633	Pre-COVID-19
octadecenedioate (C18:1-DC)	0.345556	0.282986	-0.29	0.98	0.437916	Pre-COVID-19
heptenedioate (C7:1-DC)*	0.596049	0.0181501	0.1	1.09	0.0636404	Pre-COVID-19
octadecadienedioate (C18:2-DC)*	0.118383	0.630699	-0.37	0.6	0.752223	Pre-COVID-19
glucuronide of C12H22O4 (1)*	0.539291	0.0100586	0.12	0.95	0.0412774	Pre-COVID-19
glucuronide of C12H22O4 (2)*	0.6	0.00456066	0.18	1.02	0.0232867	Pre-COVID-19
glucuronide of C14H26O4 (1)*	0.684136	0.00126117	0.27	1.1	0.00918073	Pre-COVID-19
glucuronide of C10H18O2 (1)*	0.32302	0.0601962	-0.02	0.66	0.143744	Pre-COVID-19
3-carboxy-4-methyl-5-pentyl-2-furanpropionate (3-CMPFP)**	0.568261	0.108511	-0.13	1.26	0.222236	Pre-COVID-19
glucuronide of C10H18O2 (7)*	0.410794	0.00469186	0.12	0.7	0.0238467	Pre-COVID-19
glucuronide of C10H18O2 (8)*	0.379457	0.0408459	0.01	0.74	0.113143	Pre-COVID-19
N-acetyl-2-aminooctanoate*	0.338098	0.285748	-0.29	0.95	0.441574	Pre-COVID-19
hydroxyasparagine**	1.76304	1.58429e-07	1.12	2.45	3.4713e-05	Pre-COVID-19
3-hydroxybutyroylglycine**	0.530683	0.025533	0.06	1	0.079024	Pre-COVID-19
glyco-beta-muricholate**	0.358584	0.059569	-0.02	0.73	0.142554	Pre-COVID-19
N-methylhydroxyproline**	0.203499	0.17938	-0.1	0.5	0.320053	Pre-COVID-19
glycine conjugate of C10H12O2*	0.53406	0.0196032	0.08	0.98	0.0666112	Pre-COVID-19
glycine conjugate of C10H14O2 (1)*	0.346672	0.200644	-0.19	0.87	0.347909	Pre-COVID-19
glutamine conjugate of C6H10O2 (1)*	0.897736	2.8493e-05	0.48	1.33	0.000584635	Pre-COVID-19
glutamine conjugate of C6H10O2 (2)*	0.764123	5.88102e-05	0.39	1.14	0.000972563	Pre-COVID-19
sphingomyelin (d17:1/14:0, d16:1/15:0)*	-0.873706	0.038762	-1.71	-0.05	0.109283	Pre-COVID-19
tetradecadienoate (14:2)*	-0.12918	0.597293	-0.62	0.34	0.724204	Pre-COVID-19
8-methoxykynurenate	0.497513	0.0239766	0.06	0.93	0.0756867	Pre-COVID-19
3-amino-2-piperidone	1.15346	0.00471364	0.35	1.95	0.023848	Pre-COVID-19
N,N-dimethylalanine	0.563949	0.0401288	0.03	1.11	0.111715	Pre-COVID-19
2-hydroxysebacate	0.521968	0.0744776	-0.05	1.1	0.167726	Pre-COVID-19
6-bromotryptophan	0.155655	0.75103	-0.81	1.12	0.843397	Pre-COVID-19
delta-CEHC	0.320154	0.256025	-0.23	0.87	0.411125	Pre-COVID-19
N6,N6-dimethyllysine	0.52779	0.132858	-0.16	1.22	0.259624	Pre-COVID-19
dodecadienoate (12:2)*	-0.596895	0.0391327	-1.17	-0.04	0.10977	Pre-COVID-19
indoleacetoylcarnitine*	-0.615455	0.022931	-1.16	-0.1	0.0730101	Pre-COVID-19
gamma-CEHC sulfate	0.486559	0.00926207	0.11	0.86	0.0391694	Pre-COVID-19
5-hydroxyindole glucuronide	0.585553	0.0116435	0.12	1.04	0.0464065	Pre-COVID-19
11beta-hydroxyandrosterone glucuronide	0.32484	0.192095	-0.18	0.81	0.33838	Pre-COVID-19
11beta-hydroxyetiocholanolone glucuronide*	0.299129	0.162793	-0.13	0.72	0.29473	Pre-COVID-19
N2-acetyl,N6,N6-dimethyllysine	0.114856	0.644091	-0.38	0.6	0.761636	Pre-COVID-19
N2-acetyl,N6-methyllysine	-0.166121	0.483113	-0.64	0.29	0.635736	Pre-COVID-19
cholic acid glucuronide	0.0255233	0.909493	-0.42	0.46	0.946215	Pre-COVID-19
deoxycholic acid glucuronide	0.333168	0.107571	-0.08	0.74	0.22113	Pre-COVID-19
4-methylhexanoylglutamine	0.443675	0.0479351	0	0.88	0.122899	Pre-COVID-19
glycoursodeoxycholic acid sulfate (1)	0.675832	0.000227149	0.32	1.04	0.00273567	Pre-COVID-19
lithocholate sulfate (1)	-0.315877	0.175488	-0.78	0.14	0.314121	Pre-COVID-19
lithocholic acid sulfate (2)	-0.313207	0.205225	-0.81	0.16	0.352541	Pre-COVID-19
3-hydroxyhexanoylcarnitine (1)	1.24988	9.1244e-05	0.62	1.88	0.00131297	Pre-COVID-19
2-ketocaprylate	-0.68089	0.0878018	-1.47	0.09	0.189221	Pre-COVID-19
hydroxypalmitoyl sphingomyelin (d18:1/16:0(OH))**	1.93002	2.48139e-05	1.04	2.84	0.000549876	Pre-COVID-19
taurochenodeoxycholic acid 3-sulfate	0.657263	0.0021496	0.25	1.09	0.013015	Pre-COVID-19
tetradecadienedioate (C14:2-DC)*	0.119726	0.630275	-0.37	0.61	0.752223	Pre-COVID-19
pregnenetriol sulfate*	-0.911239	0.0094294	-1.61	-0.23	0.0395749	Pre-COVID-19
pregnenetriol disulfate*	0.269495	0.305574	-0.25	0.78	0.465077	Pre-COVID-19
eicosenedioate (C20:1-DC)*	-0.492845	0.115838	-1.11	0.12	0.235502	Pre-COVID-19
undecenoylcarnitine (C11:1)	0.286123	0.408249	-0.4	0.96	0.564014	Pre-COVID-19
3-decenoylcarnitine	0.438212	0.129517	-0.13	1.01	0.255232	Pre-COVID-19
3-hydroxydecanoylcarnitine	0.357566	0.214227	-0.21	0.92	0.364054	Pre-COVID-19
palmitoyl-sphingosine-phosphoethanolamine (d18:1/16:0)	1.34455	0.00615243	0.39	2.31	0.029257	Pre-COVID-19
picolinoylglycine	0.437077	0.0684649	-0.04	0.91	0.157297	Pre-COVID-19
leucylhydroxyproline*	0.549725	0.0492583	0	1.1	0.123206	Pre-COVID-19
isoleucylhydroxyproline*	0.59871	0.0936707	-0.1	1.3	0.198446	Pre-COVID-19
metabolonic lactone sulfate	-0.265764	0.318144	-0.79	0.25	0.475072	Pre-COVID-19
2-hydroxy-4-(methylthio)butanoic acid	0.671663	0.0161632	0.12	1.22	0.0585758	Pre-COVID-19
branched chain 14:0 dicarboxylic acid**	-0.254667	0.253053	-0.7	0.18	0.406941	Pre-COVID-19
pentose acid*	0.392654	0.0632877	-0.03	0.8	0.149197	Pre-COVID-19
1-methyl-5-imidazolelactate	0.543584	0.00832094	0.14	0.95	0.0358739	Pre-COVID-19
(2 or 3)-decenoate (10:1n7 or n8)	-0.637622	0.0150767	-1.16	-0.13	0.0555443	Pre-COVID-19
S-carboxyethylcysteine	0.561805	0.0201177	0.09	1.04	0.0673425	Pre-COVID-19
branched-chain, straight-chain, or cyclopropyl 10:1 fatty acid (1)*	-0.196515	0.461312	-0.73	0.32	0.614344	Pre-COVID-19
branched-chain, straight-chain, or cyclopropyl 10:1 fatty acid (2)*	0.198777	0.446655	-0.32	0.71	0.600414	Pre-COVID-19
branched-chain, straight-chain, or cyclopropyl 12:1 fatty acid*	-0.506554	0.0407964	-1	-0.03	0.113143	Pre-COVID-19
GlcNAc sulfate conjugate of C21H34O2 steroid**	0.0303801	0.908054	-0.49	0.54	0.945605	Pre-COVID-19
cis-3,4-methyleneheptanoate	-0.0384129	0.905393	-0.68	0.59	0.943831	Pre-COVID-19
cis-3,4-methyleneheptanoylcarnitine	0.424573	0.195381	-0.22	1.06	0.341455	Pre-COVID-19
N-acetyl-2-aminoadipate	0.493145	0.0822726	-0.07	1.05	0.181952	Pre-COVID-19
3-hydroxyoctanoylcarnitine (1)	0.55007	0.07157	-0.05	1.15	0.162499	Pre-COVID-19
3-hydroxyoctanoylcarnitine (2)	0.290342	0.33357	-0.3	0.88	0.488594	Pre-COVID-19
cis-3,4-methyleneheptanoylglycine	0.320819	0.234359	-0.22	0.84	0.386988	Pre-COVID-19
bilirubin degradation product, C16H18N2O5 (1)**	-0.329163	0.217114	-0.86	0.19	0.368396	Pre-COVID-19
bilirubin degradation product, C16H18N2O5 (2)**	-0.501857	0.0842118	-1.08	0.06	0.184337	Pre-COVID-19
bilirubin degradation product, C17H18N2O4 (1)**	-0.950335	0.00762627	-1.66	-0.26	0.033665	Pre-COVID-19
bilirubin degradation product, C17H18N2O4 (2)**	-0.80197	0.0189829	-1.48	-0.14	0.064717	Pre-COVID-19
bilirubin degradation product, C17H18N2O4 (3)**	-1.04186	0.00293472	-1.74	-0.36	0.0161237	Pre-COVID-19
bilirubin degradation product, C17H20N2O5 (1)**	-0.584309	0.0250828	-1.1	-0.08	0.0780667	Pre-COVID-19
bilirubin degradation product, C17H20N2O5 (2)**	-0.589854	0.0259715	-1.12	-0.08	0.0801573	Pre-COVID-19
bilirubin degradation product, C16H18N2O5 (3)**	-0.448877	0.121946	-1.03	0.11	0.243892	Pre-COVID-19
bilirubin degradation product, C16H18N2O5 (4)**	-0.509019	0.0646834	-1.06	0.02	0.151201	Pre-COVID-19
oxindolylalanine	1.22629	0.00333781	0.4	2.05	0.0179529	Pre-COVID-19
tetrahydrocortisone glucuronide (5)	0.203328	0.527364	-0.44	0.83	0.669269	Pre-COVID-19
X-07765	0.286922	0.200326	-0.15	0.73	0.347902	Pre-COVID-19
X-11299	0.0514207	0.816694	-0.39	0.48	0.889771	Pre-COVID-19
X-11308	-1.0729	0.00177631	-1.76	-0.41	0.0114675	Pre-COVID-19
X-11315	-0.943458	0.00824515	-1.65	-0.25	0.035826	Pre-COVID-19
X-11372	-1.17595	0.000539222	-1.85	-0.52	0.00524086	Pre-COVID-19
X-11381	-1.12894	0.00652008	-1.95	-0.32	0.0302589	Pre-COVID-19
X-11444	0.187951	0.52699	-0.41	0.76	0.669269	Pre-COVID-19
X-11470	0.179005	0.554704	-0.42	0.77	0.6929	Pre-COVID-19
X-11478	0.0879854	0.777069	-0.53	0.69	0.863584	Pre-COVID-19
X-11483	-0.0109663	0.963304	-0.48	0.45	0.973852	Pre-COVID-19
X-11632	-0.832724	0.0493144	-1.67	-0.01	0.123206	Pre-COVID-19
X-11787	0.0835668	0.861484	-0.85	1.03	0.917812	Pre-COVID-19
X-11795	0.198296	0.523024	-0.43	0.8	0.669269	Pre-COVID-19
X-11843	-0.0828289	0.589307	-0.39	0.21	0.719235	Pre-COVID-19
X-11847	-0.0767444	0.640834	-0.4	0.24	0.758594	Pre-COVID-19
X-11849	0.0357444	0.847292	-0.33	0.4	0.90959	Pre-COVID-19
X-11850	-0.073297	0.636856	-0.38	0.23	0.755231	Pre-COVID-19
X-11852	0.0871731	0.593231	-0.24	0.4	0.720723	Pre-COVID-19
X-11858	-0.144564	0.394658	-0.49	0.18	0.547971	Pre-COVID-19
X-11861	0.204115	0.451723	-0.33	0.73	0.60448	Pre-COVID-19
X-11880	-0.779725	0.0180073	-1.43	-0.14	0.0636404	Pre-COVID-19
X-12007	0.439536	0.0197277	0.07	0.81	0.0666112	Pre-COVID-19
X-12013	-0.131241	0.428306	-0.46	0.19	0.584437	Pre-COVID-19
X-12026	1.74933	3.16385e-07	1.09	2.43	3.85269e-05	Pre-COVID-19
X-12027	0.197943	0.275214	-0.16	0.55	0.432886	Pre-COVID-19
X-12104	1.30888	5.74257e-06	0.75	1.89	0.000205251	Pre-COVID-19
X-12111	0.412126	0.0424466	0.01	0.81	0.115336	Pre-COVID-19
X-12112	-0.0522046	0.843728	-0.58	0.46	0.907201	Pre-COVID-19
X-12117	1.05549	1.29227e-06	0.64	1.5	9.32255e-05	Pre-COVID-19
X-12127	1.11375	0.000260392	0.52	1.72	0.00300857	Pre-COVID-19
X-12193	0.549289	0.0463119	0.01	1.09	0.120738	Pre-COVID-19
X-12216	0.145089	0.513024	-0.3	0.58	0.660965	Pre-COVID-19
X-12221	0.417505	0.0608354	-0.02	0.85	0.144647	Pre-COVID-19
X-12261	-0.034229	0.854915	-0.41	0.33	0.912568	Pre-COVID-19
X-12262	-0.0254341	0.905499	-0.46	0.39	0.943831	Pre-COVID-19
X-12283	0.346318	0.0870677	-0.06	0.74	0.188777	Pre-COVID-19
X-12306	-0.347774	0.128376	-0.81	0.09	0.254	Pre-COVID-19
X-12407	0.299878	0.0965525	-0.06	0.65	0.203384	Pre-COVID-19
X-12411	0.541971	0.0161771	0.09	0.98	0.0585758	Pre-COVID-19
X-12456	0.278056	0.273429	-0.22	0.78	0.432886	Pre-COVID-19
X-12462	0.0261806	0.947887	-0.77	0.81	0.965311	Pre-COVID-19
X-12544	-0.135945	0.400875	-0.47	0.17	0.555907	Pre-COVID-19
X-12680	0.526805	0.0310484	0.05	1.01	0.0910097	Pre-COVID-19
X-12701	0.308404	0.105621	-0.07	0.68	0.218336	Pre-COVID-19
X-12707	0.557227	0.0220068	0.07	1.03	0.070991	Pre-COVID-19
X-12714	0.382921	0.04893	0	0.76	0.123206	Pre-COVID-19
X-12718	0.550348	0.0151095	0.1	0.99	0.0555443	Pre-COVID-19
X-12726	0.236274	0.34789	-0.26	0.73	0.501903	Pre-COVID-19
X-12729	0.249954	0.274747	-0.21	0.69	0.432886	Pre-COVID-19
X-12730	-0.0945267	0.619295	-0.47	0.27	0.743422	Pre-COVID-19
X-12731	0.258217	0.173039	-0.12	0.63	0.310741	Pre-COVID-19
X-12738	0.100827	0.613567	-0.3	0.49	0.738146	Pre-COVID-19
X-12740	0.0553664	0.748556	-0.29	0.39	0.842031	Pre-COVID-19
X-12798	-0.546465	0.106931	-1.22	0.12	0.220222	Pre-COVID-19
X-12812	0.248684	0.159117	-0.1	0.59	0.28997	Pre-COVID-19
X-12816	-0.351674	0.104797	-0.79	0.07	0.217037	Pre-COVID-19
X-12818	0.544472	0.0019128	0.2	0.89	0.0120419	Pre-COVID-19
X-12822	0.492339	0.0766978	-0.07	1.03	0.172027	Pre-COVID-19
X-12830	-0.187279	0.375097	-0.61	0.22	0.530112	Pre-COVID-19
X-12839	0.628119	0.00431498	0.2	1.06	0.0222372	Pre-COVID-19
X-12844	-0.28635	0.440591	-1.02	0.44	0.593887	Pre-COVID-19
X-12847	0.225936	0.238996	-0.16	0.6	0.392308	Pre-COVID-19
X-12849	0.162703	0.292117	-0.14	0.46	0.448913	Pre-COVID-19
X-12851	0.169597	0.362801	-0.2	0.53	0.51802	Pre-COVID-19
X-12906	0.725336	0.00108211	0.29	1.17	0.00847911	Pre-COVID-19
X-13007	-0.178771	0.512124	-0.72	0.35	0.660575	Pre-COVID-19
X-13431	0.0404343	0.898204	-0.58	0.66	0.938877	Pre-COVID-19
X-13507	0.431651	0.0899786	-0.08	0.92	0.192464	Pre-COVID-19
X-13658	0.190451	0.375896	-0.23	0.61	0.530467	Pre-COVID-19
X-13684	0.590057	0.0641429	-0.04	1.22	0.150573	Pre-COVID-19
X-13695	0.313332	0.109489	-0.08	0.69	0.223827	Pre-COVID-19
X-13723	0.289253	0.159032	-0.12	0.69	0.28997	Pre-COVID-19
X-13726	0.408708	0.0370316	0.02	0.8	0.105478	Pre-COVID-19
X-13728	-0.127964	0.589409	-0.6	0.33	0.719235	Pre-COVID-19
X-13729	0.495984	0.0437165	0.01	0.98	0.117115	Pre-COVID-19
X-13844	0.122272	0.524877	-0.26	0.49	0.669269	Pre-COVID-19
X-13846	0.334057	0.0711467	-0.04	0.69	0.16187	Pre-COVID-19
X-13866	0.0717677	0.766967	-0.41	0.54	0.85579	Pre-COVID-19
X-14056	0.117121	0.821683	-0.9	1.15	0.892433	Pre-COVID-19
X-14904	-0.0788337	0.754514	-0.58	0.41	0.844831	Pre-COVID-19
X-14939	-0.625455	0.0926607	-1.37	0.09	0.196682	Pre-COVID-19
X-15220	0.284076	0.350716	-0.32	0.88	0.504667	Pre-COVID-19
X-15245	-0.310861	0.279686	-0.89	0.24	0.436633	Pre-COVID-19
X-15486	0.674717	0.00606415	0.19	1.16	0.029046	Pre-COVID-19
X-15674	-0.276475	0.334725	-0.85	0.28	0.488594	Pre-COVID-19
X-15728	-0.55589	0.0156105	-1.02	-0.11	0.057084	Pre-COVID-19
X-16124	-0.206327	0.141387	-0.49	0.06	0.270564	Pre-COVID-19
X-16397	0.633558	0.0275354	0.07	1.2	0.0831313	Pre-COVID-19
X-16935	-0.294236	0.231002	-0.78	0.18	0.383733	Pre-COVID-19
X-16938	0.241197	0.402511	-0.32	0.81	0.557478	Pre-COVID-19
X-16964	0.276824	0.352877	-0.31	0.86	0.507118	Pre-COVID-19
X-17010	0.285672	0.450786	-0.46	1.03	0.6041	Pre-COVID-19
X-17146	-0.0449644	0.822009	-0.44	0.34	0.892433	Pre-COVID-19
X-17162	0.276954	0.230882	-0.18	0.74	0.383733	Pre-COVID-19
X-17304	0.395358	0.0416705	0.01	0.77	0.114284	Pre-COVID-19
X-17306	0.14786	0.450894	-0.24	0.53	0.6041	Pre-COVID-19
X-17325	-0.0568316	0.805241	-0.51	0.39	0.882926	Pre-COVID-19
X-17335	0.178077	0.598866	-0.49	0.84	0.724392	Pre-COVID-19
X-17343	0.345369	0.0492996	0	0.69	0.123206	Pre-COVID-19
X-17346	0.334972	0.145195	-0.12	0.78	0.273598	Pre-COVID-19
X-17348	0.371244	0.0361998	0.02	0.72	0.103375	Pre-COVID-19
X-17351	0.302307	0.151756	-0.12	0.71	0.282123	Pre-COVID-19
X-17357	0.295021	0.341699	-0.33	0.89	0.495553	Pre-COVID-19
X-17361	-0.00462864	0.979655	-0.37	0.34	0.984989	Pre-COVID-19
X-17365	0.511353	0.00274003	0.18	0.85	0.0154109	Pre-COVID-19
X-17367	-0.0148265	0.945016	-0.44	0.4	0.964521	Pre-COVID-19
X-17438	0.171215	0.464561	-0.29	0.63	0.617187	Pre-COVID-19
X-17653	-0.293816	0.385468	-0.96	0.37	0.539265	Pre-COVID-19
X-17654	-0.0741716	0.801217	-0.65	0.5	0.880703	Pre-COVID-19
X-17673	0.586087	0.0016655	0.22	0.95	0.0109194	Pre-COVID-19
X-17676	0.593519	0.0291921	0.05	1.12	0.0869746	Pre-COVID-19
X-17685	0.218833	0.275214	-0.18	0.61	0.432886	Pre-COVID-19
X-17686	0.466294	0.014987	0.09	0.84	0.055537	Pre-COVID-19
X-17690	-0.0921508	0.653383	-0.5	0.3	0.768857	Pre-COVID-19
X-18240	0.210965	0.275956	-0.17	0.59	0.433087	Pre-COVID-19
X-18345	0.422067	0.0377548	0.02	0.82	0.107262	Pre-COVID-19
X-18779	-1.53049	0.0020449	-2.53	-0.58	0.0125875	Pre-COVID-19
X-18838	0.568066	0.0141702	0.1	1.02	0.0532224	Pre-COVID-19
X-18886	0.60831	0.013854	0.11	1.09	0.0525736	Pre-COVID-19
X-18887	1.08137	0.000137193	0.53	1.65	0.00190013	Pre-COVID-19
X-18888	0.530592	0.0198018	0.08	0.98	0.0666112	Pre-COVID-19
X-18899	-1.08435	0.00590334	-1.86	-0.32	0.0286881	Pre-COVID-19
X-18901	-0.428624	0.0853598	-0.94	0.05	0.186178	Pre-COVID-19
X-18913	0.170471	0.571552	-0.43	0.76	0.707575	Pre-COVID-19
X-18921	-0.199313	0.495871	-0.78	0.37	0.647143	Pre-COVID-19
X-18922	0.116091	0.741468	-0.58	0.8	0.836605	Pre-COVID-19
X-18935	0.379359	0.0653165	-0.03	0.78	0.152359	Pre-COVID-19
X-19141	0.672812	0.00877203	0.16	1.17	0.0373823	Pre-COVID-19
X-19183	0.148688	0.495156	-0.28	0.57	0.646973	Pre-COVID-19
X-19299	0.0880309	0.620923	-0.27	0.43	0.743765	Pre-COVID-19
X-21258	-0.841779	0.000797982	-1.35	-0.36	0.00696192	Pre-COVID-19
X-21285	0.357002	0.217882	-0.21	0.93	0.368704	Pre-COVID-19
X-21286	-0.349371	0.241143	-0.94	0.23	0.392895	Pre-COVID-19
X-21310	-0.758377	0.0794713	-1.61	0.09	0.177529	Pre-COVID-19
X-21312	0.202026	0.3317	-0.21	0.61	0.486786	Pre-COVID-19
X-21319	0.188234	0.542349	-0.42	0.79	0.684422	Pre-COVID-19
X-21327	-0.0644655	0.822079	-0.63	0.5	0.892433	Pre-COVID-19
X-21339	-0.689961	0.0294998	-1.32	-0.07	0.0876295	Pre-COVID-19
X-21353	-0.0251276	0.925568	-0.56	0.5	0.957544	Pre-COVID-19
X-21364	0.359163	0.230048	-0.23	0.95	0.383733	Pre-COVID-19
X-21383	0.51124	0.0228561	0.07	0.95	0.0729814	Pre-COVID-19
X-21441	0.635157	0.0149699	0.12	1.15	0.055537	Pre-COVID-19
X-21467	0.612884	0.0184535	0.1	1.13	0.0636964	Pre-COVID-19
X-21471	0.497488	0.0485863	0.01	1	0.123206	Pre-COVID-19
X-21733	0.0908808	0.713683	-0.4	0.57	0.81354	Pre-COVID-19
X-21752	0.181462	0.371892	-0.22	0.58	0.527601	Pre-COVID-19
X-21788	0.954154	0.000586702	0.41	1.5	0.00560402	Pre-COVID-19
X-21796	0.190744	0.632957	-0.6	0.97	0.754103	Pre-COVID-19
X-21803	-0.0375342	0.829003	-0.39	0.29	0.895258	Pre-COVID-19
X-21807	0.290695	0.161234	-0.12	0.69	0.292386	Pre-COVID-19
X-21815	0.0072409	0.976356	-0.48	0.48	0.982564	Pre-COVID-19
X-21816	0.274274	0.14501	-0.1	0.64	0.273598	Pre-COVID-19
X-21821	0.435302	0.0289901	0.04	0.83	0.0868135	Pre-COVID-19
X-21834	-0.587705	0.0203967	-1.1	-0.1	0.0680709	Pre-COVID-19
X-21840	0.138705	0.435408	-0.22	0.48	0.590492	Pre-COVID-19
X-21959	0.330568	0.248197	-0.23	0.89	0.400295	Pre-COVID-19
X-22776	-0.41978	0.17242	-1.03	0.18	0.310132	Pre-COVID-19
X-22834	0.142861	0.505766	-0.28	0.56	0.65466	Pre-COVID-19
X-23276	-0.0582741	0.851933	-0.67	0.55	0.911924	Pre-COVID-19
X-23587	-0.232599	0.286434	-0.67	0.19	0.442018	Pre-COVID-19
X-23593	1.40276	0.00121155	0.56	2.26	0.00909082	Pre-COVID-19
X-23636	0.0322208	0.946108	-0.91	0.96	0.964521	Pre-COVID-19
X-23639	-0.592357	0.116221	-1.34	0.14	0.235848	Pre-COVID-19
X-23641	0.486304	0.0512484	0	0.98	0.127032	Pre-COVID-19
X-23644	-0.212088	0.247225	-0.58	0.14	0.399308	Pre-COVID-19
X-23648	0.643389	0.00188278	0.23	1.05	0.0119795	Pre-COVID-19
X-23654	0.76151	0.0266033	0.06	1.42	0.0814267	Pre-COVID-19
X-23655	-0.231708	0.327622	-0.7	0.23	0.483217	Pre-COVID-19
X-23659	1.057	0.000148754	0.51	1.62	0.00196213	Pre-COVID-19
X-23662	-0.212335	0.323494	-0.64	0.2	0.479827	Pre-COVID-19
X-23665	0.481535	0.0871914	-0.07	1.03	0.188777	Pre-COVID-19
X-23678	0.119498	0.654399	-0.41	0.64	0.768901	Pre-COVID-19
X-23680	0.778869	0.0175341	0.13	1.42	0.0624687	Pre-COVID-19
X-23739	1.48798	5.55206e-05	0.77	2.22	0.000946413	Pre-COVID-19
X-23767	0.460295	0.0632189	-0.03	0.95	0.149197	Pre-COVID-19
X-23780	-0.160796	0.558983	-0.71	0.37	0.695885	Pre-COVID-19
X-23782	-0.319469	0.358777	-1.01	0.36	0.514631	Pre-COVID-19
X-23787	0.0875683	0.751293	-0.46	0.63	0.843397	Pre-COVID-19
X-23974	0.197255	0.59221	-0.52	0.92	0.720723	Pre-COVID-19
X-23997	0.495642	0.0480283	0	0.99	0.122899	Pre-COVID-19
X-24307	-0.633697	0.0493712	-1.28	-0.01	0.123206	Pre-COVID-19
X-24328	0.8845	0.000989681	0.36	1.41	0.00806299	Pre-COVID-19
X-24334	0.838372	0.0017266	0.31	1.36	0.0112534	Pre-COVID-19
X-24341	0.959067	7.64194e-05	0.49	1.44	0.0011599	Pre-COVID-19
X-24344	-0.175764	0.447059	-0.64	0.27	0.600414	Pre-COVID-19
X-24411	0.677232	0.0096061	0.16	1.19	0.0401644	Pre-COVID-19
X-24431	0.0649034	0.809718	-0.47	0.59	0.884227	Pre-COVID-19
X-24456	0.877635	0.000284439	0.41	1.36	0.00318342	Pre-COVID-19
X-24475	0.329695	0.125232	-0.1	0.75	0.249821	Pre-COVID-19
X-24518	0.956744	1.67225e-05	0.52	1.4	0.000430896	Pre-COVID-19
X-24531	0.419865	0.0808571	-0.05	0.89	0.179538	Pre-COVID-19
X-24541	0.30965	0.116594	-0.09	0.69	0.236173	Pre-COVID-19
X-24544	-0.193442	0.551482	-0.83	0.44	0.691225	Pre-COVID-19
X-24546	-0.15372	0.582587	-0.71	0.39	0.714846	Pre-COVID-19
X-24571	0.248456	0.232633	-0.17	0.65	0.385287	Pre-COVID-19
X-24576	0.111321	0.552286	-0.29	0.48	0.69145	Pre-COVID-19
X-24588	0.305779	0.338965	-0.33	0.93	0.492232	Pre-COVID-19
X-24669	0.940165	0.000217973	0.45	1.45	0.00265401	Pre-COVID-19
X-24736	0.345618	0.153867	-0.13	0.82	0.284141	Pre-COVID-19
X-24757	-0.224335	0.315266	-0.67	0.21	0.472651	Pre-COVID-19
X-24762	1.08581	0.000945852	0.44	1.74	0.00796559	Pre-COVID-19
X-24947	0.0163737	0.949359	-0.5	0.52	0.965922	Pre-COVID-19
X-24949	0.571187	0.0542742	-0.01	1.15	0.13275	Pre-COVID-19
X-24951	-1.39923	3.25415e-06	-2	-0.82	0.00014695	Pre-COVID-19
X-24953	-1.09837	1.88058e-05	-1.61	-0.61	0.000461038	Pre-COVID-19
X-24970	0.320911	0.079958	-0.04	0.68	0.178151	Pre-COVID-19
X-25109	0.839115	0.00509427	0.26	1.43	0.0254255	Pre-COVID-19
X-25172	0.053183	0.880092	-0.64	0.74	0.92761	Pre-COVID-19
X-25217	-0.23024	0.263846	-0.65	0.16	0.420635	Pre-COVID-19
X-25265	-1.02535	0.0800713	-2.17	0.14	0.178151	Pre-COVID-19
X-25267	-0.462587	0.138319	-1.08	0.14	0.266073	Pre-COVID-19
X-25271	0.270181	0.10583	-0.06	0.6	0.21836	Pre-COVID-19
X-25279	-0.000240965	0.998701	-0.3	0.29	0.999	Pre-COVID-19
X-25343	-1.16699	0.00709831	-2.05	-0.35	0.0318544	Pre-COVID-19
X-25371	0.683284	0.00161577	0.26	1.12	0.0107848	Pre-COVID-19
X-25417	-0.168751	0.430346	-0.6	0.24	0.586499	Pre-COVID-19
X-25419	-0.785843	0.00138418	-1.28	-0.31	0.00962773	Pre-COVID-19
X-25420	0.559761	0.0681488	-0.04	1.16	0.156983	Pre-COVID-19
X-25433	0.311819	0.156663	-0.12	0.75	0.287865	Pre-COVID-19
X-25454	0.746885	0.000260671	0.35	1.15	0.00300857	Pre-COVID-19
X-25457	0.40507	0.0916134	-0.09	0.86	0.195583	Pre-COVID-19
X-25511	0.225172	0.325446	-0.23	0.67	0.480792	Pre-COVID-19
X-25519	0.629474	0.0209884	0.09	1.17	0.0685994	Pre-COVID-19
X-25520	0.266755	0.306281	-0.25	0.78	0.465514	Pre-COVID-19
X-25656	0.674358	0.0437596	0.02	1.35	0.117115	Pre-COVID-19
X-25790	1.26097	5.88345e-07	0.78	1.78	5.43239e-05	Pre-COVID-19
X-25810	-0.0164807	0.946241	-0.51	0.45	0.964521	Pre-COVID-19
X-25855	1.17923	8.54034e-05	0.6	1.79	0.00127874	Pre-COVID-19
X-25937	0.355052	0.157157	-0.14	0.85	0.288235	Pre-COVID-19
X-25957	0.509432	0.0492021	0	1.02	0.123206	Pre-COVID-19
X-25991	0.290118	0.314847	-0.28	0.86	0.472651	Pre-COVID-19
X-26058	0.390455	0.0517372	-0.01	0.78	0.127672	Pre-COVID-19
X-26062	0.0968439	0.560814	-0.24	0.42	0.696616	Pre-COVID-19
X-26097	1.1669	0.00107258	0.46	1.88	0.00847911	Pre-COVID-19
X-26106	0.42267	0.144402	-0.15	0.99	0.273499	Pre-COVID-19
X-26107	0.790865	0.0208603	0.12	1.46	0.0683824	Pre-COVID-19
X-26108	0.159514	0.647038	-0.52	0.84	0.764305	Pre-COVID-19
X-26109	-0.241526	0.323261	-0.73	0.23	0.479827	Pre-COVID-19
X-26111	-0.243104	0.32796	-0.74	0.24	0.483217	Pre-COVID-19
X-26119	0.657666	0.022072	0.09	1.23	0.070991	Pre-COVID-19
S-1-pyrroline-5-carboxylate	0.102139	0.856318	-1.01	1.21	0.900111	During COVID-19
spermidine	0.605607	0.187283	-0.26	1.57	0.32172	During COVID-19
1-methylnicotinamide	1.30831	0.0299849	0.13	2.52	0.0840274	During COVID-19
12,13-DiHOME	0.857924	0.0107061	0.2	1.54	0.0380204	During COVID-19
2-oxoadipate	1.13652	0.00943031	0.29	2.01	0.0348293	During COVID-19
alpha-ketoglutarate	1.06624	0.0412338	0.05	2.11	0.106745	During COVID-19
3-hydroxyisobutyrate	0.322688	0.51812	-0.67	1.3	0.653952	During COVID-19
3-hydroxy-3-methylglutarate	0.334395	0.34617	-0.36	1.05	0.49237	During COVID-19
homovanillate (HVA)	2.07925	0.000190606	1.06	3.25	0.0032491	During COVID-19
3-phosphoglycerate	0.607387	0.192662	-0.34	1.54	0.32791	During COVID-19
cholate	0.685391	0.11179	-0.17	1.54	0.227272	During COVID-19
4-hydroxynonenal	-0.16871	0.821303	-1.64	1.3	0.875004	During COVID-19
4-hydroxyphenylacetate	1.06128	0.00246317	0.38	1.77	0.0137146	During COVID-19
5,6-dihydrothymine	1.0938	0.00894675	0.32	2	0.0337978	During COVID-19
hypoxanthine	0.441872	0.434306	-0.63	1.65	0.579773	During COVID-19
9,10-DiHOME	0.856305	0.0045904	0.27	1.47	0.0211044	During COVID-19
linoleate (18:2n6)	2.56857	2.21125e-05	1.43	3.84	0.00197617	During COVID-19
laurate (12:0)	0.874802	0.21153	-0.49	2.27	0.353678	During COVID-19
N6,N6,N6-trimethyllysine	2.45401	5.31339e-05	1.31	3.71	0.00197617	During COVID-19
N-acetylputrescine	1.9645	0.000761142	0.83	3.14	0.00659165	During COVID-19
S-adenosylhomocysteine (SAH)	2.16656	0.000329153	1.02	3.4	0.00405224	During COVID-19
adenosine 3',5'-cyclic monophosphate (cAMP)	3.24453	0.000368835	1.51	5.1	0.00408669	During COVID-19
adenosine 5'-monophosphate (AMP)	0.161355	0.70307	-0.67	1.02	0.800618	During COVID-19
N6-methyladenosine	2.53511	0.000352058	1.17	3.97	0.00406334	During COVID-19
arachidonate (20:4n6)	1.08859	0.0824964	-0.12	2.35	0.178527	During COVID-19
arginine	-1.33881	0.0507456	-2.7	0	0.124688	During COVID-19
aspartate	0.106586	0.863119	-1.11	1.35	0.90431	During COVID-19
2-hydroxyphenylacetate	0.956206	0.0186076	0.18	1.79	0.0575898	During COVID-19
3-(4-hydroxyphenyl)lactate	1.70511	0.00135216	0.7	2.81	0.00936373	During COVID-19
phenylpyruvate	-0.200787	0.718044	-1.3	0.89	0.812658	During COVID-19
beta-alanine	-0.548855	0.431591	-1.93	0.82	0.576843	During COVID-19
carnosine	0.254899	0.502025	-0.48	1.05	0.640833	During COVID-19
biliverdin	0.467862	0.214644	-0.26	1.24	0.354964	During COVID-19
succinate	0.850539	0.117765	-0.2	1.94	0.235318	During COVID-19
3-hydroxybutyrate (BHBA)	0.58634	0.0638058	-0.03	1.22	0.147593	During COVID-19
7-dehydrocholesterol	0.740702	0.0708904	-0.06	1.57	0.157408	During COVID-19
cholesterol	1.01014	0.206508	-0.56	2.6	0.347737	During COVID-19
choline phosphate	0.075811	0.913304	-1.31	1.44	0.936983	During COVID-19
corticosterone	0.871859	0.0401398	0.04	1.73	0.104369	During COVID-19
cortisone	-0.375213	0.562077	-1.64	0.91	0.686639	During COVID-19
cysteinylglycine	0.389623	0.54818	-0.92	1.65	0.675622	During COVID-19
cystine	0.138275	0.796416	-0.92	1.2	0.856727	During COVID-19
sphingosine	0.345922	0.466215	-0.58	1.31	0.609159	During COVID-19
deoxycholate	-1.0292	0.062282	-2.14	0.04	0.145226	During COVID-19
cystathionine	0.691341	0.0814714	-0.08	1.48	0.176654	During COVID-19
sphinganine	0.199179	0.703969	-0.83	1.25	0.800789	During COVID-19
fumarate	0.03951	0.931434	-0.86	0.95	0.950303	During COVID-19
gamma-glutamylglutamate	0.692104	0.29202	-0.58	2.01	0.439617	During COVID-19
glutarate (C5-DC)	0.166782	0.692364	-0.67	1	0.793318	During COVID-19
glycine	-0.0685285	0.920339	-1.42	1.28	0.941584	During COVID-19
glycocholate	0.227115	0.457691	-0.38	0.84	0.598727	During COVID-19
guanidinoacetate	-0.642368	0.181126	-1.6	0.29	0.313575	During COVID-19
histidine	-1.18707	0.145148	-2.82	0.39	0.270748	During COVID-19
cortisol	0.198565	0.745097	-1	1.41	0.828522	During COVID-19
hypotaurine	0.427061	0.389423	-0.54	1.42	0.539464	During COVID-19
inosine	1.40902	0.0363429	0.16	2.8	0.0969293	During COVID-19
inosine 5'-monophosphate (IMP)	-0.47584	0.281755	-1.36	0.38	0.429415	During COVID-19
isoleucine	-1.26959	0.132928	-2.97	0.37	0.255702	During COVID-19
2-aminoadipate	0.849824	0.130924	-0.24	1.98	0.254498	During COVID-19
citrulline	-0.0901231	0.898727	-1.49	1.3	0.925455	During COVID-19
lactose	1.01387	0.00626079	0.3	1.77	0.0268874	During COVID-19
leucine	-1.32804	0.0975993	-2.93	0.23	0.203653	During COVID-19
lysine	-0.717434	0.332946	-2.19	0.73	0.479719	During COVID-19
methionine	-0.889155	0.188795	-2.23	0.43	0.323316	During COVID-19
methylmalonate (MMA)	1.01558	0.0320921	0.09	1.96	0.0884297	During COVID-19
palmitate (16:0)	3.08902	0.00193774	1.17	5.1	0.0114203	During COVID-19
nicotinamide	0.723677	0.284878	-0.57	2.11	0.431799	During COVID-19
stearate (18:0)	3.74792	0.000537535	1.67	5.96	0.00517904	During COVID-19
ornithine	-0.831073	0.3072	-2.44	0.76	0.453233	During COVID-19
palmitoleate (16:1n7)	1.35854	0.00926572	0.35	2.41	0.0343359	During COVID-19
phenylalanine	0.599043	0.438895	-0.91	2.16	0.582501	During COVID-19
phosphate	1.12201	0.138636	-0.34	2.66	0.26348	During COVID-19
pristanate	0.980962	0.119099	-0.24	2.24	0.236379	During COVID-19
proline	0.0100064	0.987223	-1.23	1.24	0.9908	During COVID-19
lactate	0.896483	0.181654	-0.38	2.3	0.313998	During COVID-19
retinol (Vitamin A)	0.280219	0.578118	-0.72	1.27	0.697727	During COVID-19
serine	-1.47631	0.0347134	-2.88	-0.12	0.0933556	During COVID-19
serotonin	-0.662804	0.151427	-1.6	0.23	0.277783	During COVID-19
spermine	0.834385	0.0635427	0	1.78	0.147291	During COVID-19
taurine	-1.3404	0.0553065	-2.75	0.01	0.13264	During COVID-19
myristate (14:0)	1.79477	0.00977489	0.46	3.2	0.0356269	During COVID-19
urea	2.1881	0.000106494	1.11	3.33	0.00268347	During COVID-19
2'-deoxyuridine	-0.145685	0.753724	-1.08	0.76	0.83346	During COVID-19
trans-urocanate	0.980148	0.0282514	0.13	1.93	0.0806766	During COVID-19
glutamate	0.388702	0.607231	-1.09	1.89	0.719585	During COVID-19
glutamine	-0.602058	0.495453	-2.35	1.13	0.635372	During COVID-19
threonine	-0.641	0.232189	-1.71	0.4	0.373932	During COVID-19
tryptophan	-2.15246	0.00166733	-3.54	-0.84	0.0106917	During COVID-19
valine	-1.1438	0.0698278	-2.41	0.08	0.156321	During COVID-19
glucose	0.975458	0.221285	-0.59	2.56	0.362755	During COVID-19
alpha-ketobutyrate	-0.00246586	0.99613	-1	1	0.99613	During COVID-19
adenosine	0.110791	0.83965	-0.96	1.2	0.887722	During COVID-19
betaine	1.40495	0.0808488	-0.14	3.04	0.175993	During COVID-19
cysteine	0.93843	0.232684	-0.59	2.51	0.374185	During COVID-19
mannose	0.518998	0.337711	-0.54	1.6	0.481575	During COVID-19
dimethylglycine	1.75191	0.00919108	0.47	3.13	0.0341735	During COVID-19
alanine	-1.12836	0.146457	-2.69	0.37	0.271816	During COVID-19
tyrosine	-0.792348	0.229765	-2.13	0.48	0.370567	During COVID-19
malonate	0.671377	0.453552	-1.08	2.46	0.596128	During COVID-19
pseudouridine	2.40331	3.13008e-05	1.32	3.6	0.00197617	During COVID-19
pyruvate	0.290197	0.671939	-1.06	1.69	0.776338	During COVID-19
uracil	0.838764	0.0237327	0.14	1.62	0.0701222	During COVID-19
xylose	0.243636	0.598656	-0.67	1.16	0.712382	During COVID-19
cytidine	1.29372	0.00954394	0.35	2.31	0.0351319	During COVID-19
fructose	-0.322273	0.518794	-1.33	0.65	0.653952	During COVID-19
adenine	-0.490252	0.430096	-1.73	0.72	0.575539	During COVID-19
cytosine	1.12805	0.00292053	0.4	1.9	0.0157085	During COVID-19
caprate (10:0)	0.468556	0.295264	-0.4	1.38	0.441888	During COVID-19
margarate (17:0)	2.14479	0.00111558	0.87	3.48	0.0084086	During COVID-19
nonadecanoate (19:0)	2.97928	0.000196284	1.45	4.63	0.00329519	During COVID-19
arachidate (20:0)	1.58898	0.00214142	0.64	2.77	0.0122305	During COVID-19
maltose	0.880792	0.0179907	0.16	1.63	0.0563099	During COVID-19
asparagine	0.10117	0.882969	-1.26	1.47	0.916897	During COVID-19
N-stearoyl-sphinganine (d18:0/18:0)*	0.402007	0.411129	-0.55	1.4	0.560308	During COVID-19
dihydroorotate	0.598255	0.169978	-0.25	1.48	0.301337	During COVID-19
heptanoate (7:0)	1.03636	0.0623895	-0.03	2.16	0.145226	During COVID-19
caproate (6:0)	0.160602	0.777975	-0.96	1.28	0.850095	During COVID-19
caprylate (8:0)	0.207697	0.563001	-0.49	0.93	0.68701	During COVID-19
pentadecanoate (15:0)	0.343165	0.678928	-1.28	1.98	0.78278	During COVID-19
trans-4-hydroxyproline	0.36453	0.547666	-0.82	1.58	0.675622	During COVID-19
allantoin	1.30625	0.0449321	0.01	2.59	0.113664	During COVID-19
xanthine	0.381889	0.413831	-0.54	1.31	0.562607	During COVID-19
5-oxoproline	0.580365	0.169524	-0.19	1.57	0.301013	During COVID-19
picolinate	0.943385	0.0308688	0.1	1.83	0.0859361	During COVID-19
sarcosine	0.496494	0.492942	-0.93	1.92	0.63425	During COVID-19
pantothenate	0.747108	0.21277	-0.43	1.95	0.353678	During COVID-19
pipecolate	-0.0308687	0.956302	-1.15	1.08	0.970314	During COVID-19
phosphoethanolamine	-0.410159	0.517382	-1.68	0.83	0.653952	During COVID-19
glycerate	0.746582	0.296643	-0.65	2.17	0.442369	During COVID-19
3-ureidopropionate	0.444787	0.277471	-0.35	1.27	0.426404	During COVID-19
N-acetylleucine	2.43732	0.00170063	0.95	4.01	0.0107062	During COVID-19
erucate (22:1n9)	1.86664	0.000204511	0.91	2.9	0.00335083	During COVID-19
bilirubin (Z,Z)	-0.208609	0.664499	-1.19	0.72	0.769347	During COVID-19
thyroxine	-1.37108	0.0640765	-2.84	0.08	0.14783	During COVID-19
gamma-glutamyltyrosine	0.158349	0.788156	-1.01	1.32	0.853757	During COVID-19
alpha-tocopherol	-0.116061	0.883903	-1.69	1.44	0.917008	During COVID-19
N-acetylalanine	2.65227	3.3163e-05	1.45	3.97	0.00197617	During COVID-19
4-acetamidobutanoate	1.32957	0.000832252	0.58	2.15	0.00693335	During COVID-19
3-aminoisobutyrate	1.92196	0.000257845	0.93	3.01	0.00352707	During COVID-19
chenodeoxycholate	0.354036	0.398445	-0.47	1.18	0.546382	During COVID-19
citrate	1.00643	0.196667	-0.52	2.55	0.333702	During COVID-19
5,6-dihydrouracil	0.80935	0.0597406	-0.02	1.69	0.141136	During COVID-19
2-aminobutyrate	-0.438442	0.426666	-1.53	0.64	0.572332	During COVID-19
urate	0.464842	0.532479	-0.99	1.94	0.6644	During COVID-19
ursodeoxycholate	-0.0621043	0.87854	-0.87	0.74	0.914871	During COVID-19
oleoyl ethanolamide	2.0727	0.000245968	1	3.23	0.00351043	During COVID-19
gamma-glutamylglutamine	-0.54082	0.370992	-1.74	0.64	0.519582	During COVID-19
4-hydroxyphenylpyruvate	0.217272	0.555821	-0.51	0.94	0.682761	During COVID-19
butyrate/isobutyrate (4:0)	0.306316	0.585846	-0.8	1.42	0.702508	During COVID-19
N-acetylglucosaminylasparagine	1.4453	0.0276842	0.17	2.76	0.0794667	During COVID-19
acetoacetate	0.342731	0.301404	-0.31	1	0.447266	During COVID-19
creatine	1.31593	0.0322259	0.12	2.55	0.0884297	During COVID-19
cys-gly, oxidized	0.315429	0.520824	-0.68	1.28	0.654277	During COVID-19
estrone 3-sulfate	0.284348	0.612739	-0.82	1.4	0.725336	During COVID-19
dihomo-linoleate (20:2n6)	2.36209	4.75433e-05	1.26	3.57	0.00197617	During COVID-19
gamma-glutamylhistidine	-0.830234	0.295922	-2.41	0.72	0.441888	During COVID-19
2-hydroxystearate	0.676915	0.450601	-1.08	2.47	0.594364	During COVID-19
N1-methyladenosine	2.29058	0.00159556	0.9	3.76	0.0103385	During COVID-19
glycerol	1.38183	0.000973672	0.64	2.27	0.00770592	During COVID-19
choline	2.83455	0.000220888	1.38	4.41	0.00335265	During COVID-19
anthranilate	1.80769	0.00114515	0.76	2.95	0.00857314	During COVID-19
gamma-glutamylleucine	-0.0347343	0.961775	-1.46	1.4	0.974083	During COVID-19
3-methoxytyrosine	0.201794	0.590994	-0.52	1.03	0.70715	During COVID-19
beta-hydroxyisovalerate	0.825615	0.0350684	0.07	1.66	0.0940819	During COVID-19
arachidonoyl ethanolamide	0.576191	0.312722	-0.54	1.71	0.458935	During COVID-19
palmitoyl ethanolamide	3.04501	0.0117886	0.75	5.51	0.0404388	During COVID-19
N-linoleoylglycine	1.7944	0.00159386	0.7	2.94	0.0103385	During COVID-19
N-palmitoyl-sphingosine (d18:1/16:0)	1.47315	0.00981033	0.36	2.62	0.0356388	During COVID-19
1-palmitoyl-2-oleoyl-GPE (16:0/18:1)	1.37044	0.00298947	0.5	2.34	0.0159247	During COVID-19
1-palmitoyl-2-linoleoyl-GPI (16:0/18:2)	-0.520627	0.477059	-1.97	0.92	0.618947	During COVID-19
1-palmitoyl-2-linoleoyl-GPC (16:0/18:2)	1.41553	0.180953	-0.67	3.51	0.313575	During COVID-19
stearoyl sphingomyelin (d18:1/18:0)	-1.11086	0.0696546	-2.33	0.09	0.156321	During COVID-19
1-palmitoyl-2-oleoyl-GPC (16:0/18:1)	3.5808	0.000403633	1.68	5.69	0.00434199	During COVID-19
N-stearoyl-sphingosine (d18:1/18:0)*	0.694957	0.18045	-0.31	1.74	0.313383	During COVID-19
glycochenodeoxycholate	0.31349	0.233629	-0.2	0.85	0.374618	During COVID-19
taurochenodeoxycholate	0.284692	0.218054	-0.16	0.77	0.360066	During COVID-19
taurocholate	0.220357	0.389991	-0.29	0.73	0.539464	During COVID-19
taurodeoxycholate	-0.18011	0.615472	-0.9	0.53	0.727018	During COVID-19
azelate (C9-DC)	1.11451	0.0287645	0.13	2.15	0.0817206	During COVID-19
eicosapentaenoate (EPA; 20:5n3)	0.836458	0.0382395	0.06	1.65	0.100164	During COVID-19
methylsuccinate	0.704754	0.147109	-0.25	1.67	0.272104	During COVID-19
ethylmalonate	0.669065	0.0944091	-0.11	1.47	0.198688	During COVID-19
carnitine	-0.68966	0.321905	-2.07	0.68	0.469304	During COVID-19
phenylacetate	-0.382922	0.370037	-1.23	0.45	0.518988	During COVID-19
xanthurenate	0.517034	0.349774	-0.59	1.6	0.496859	During COVID-19
3-methyl-2-oxovalerate	-1.0794	0.104564	-2.41	0.21	0.214153	During COVID-19
methionine sulfoxide	0.944882	0.117831	-0.22	2.17	0.235318	During COVID-19
3-methylhistidine	-0.136351	0.690305	-0.82	0.53	0.791778	During COVID-19
5-hydroxylysine	1.51565	0.0499129	0.02	3.07	0.123999	During COVID-19
4-guanidinobutanoate	0.870591	0.0612075	-0.05	1.81	0.143682	During COVID-19
glucuronate	1.51931	0.000243322	0.74	2.37	0.00351043	During COVID-19
glycerol 3-phosphate	1.99409	0.00418521	0.64	3.39	0.0199127	During COVID-19
imidazole lactate	1.90834	0.00076149	0.83	3.08	0.00659165	During COVID-19
kynurenine	0.784565	0.130533	-0.23	1.82	0.254184	During COVID-19
glycerophosphorylcholine (GPC)	-0.922696	0.144803	-2.19	0.3	0.270559	During COVID-19
glycodeoxycholate	-0.23855	0.542561	-1.03	0.52	0.670934	During COVID-19
gentisate	0.402644	0.39916	-0.57	1.33	0.546687	During COVID-19
indolelactate	0.349647	0.601319	-0.97	1.68	0.714107	During COVID-19
3-indoxyl sulfate	0.234683	0.535187	-0.53	0.98	0.664784	During COVID-19
4-methyl-2-oxopentanoate	-1.3274	0.0336096	-2.58	-0.12	0.0912731	During COVID-19
1,5-anhydroglucitol (1,5-AG)	-1.01685	0.0603507	-2.1	0.03	0.141971	During COVID-19
2-arachidonoylglycerol (20:4)	1.60549	0.00119002	0.66	2.61	0.00870381	During COVID-19
1-stearoyl-2-arachidonoyl-GPI (18:0/20:4)	0.521259	0.49648	-1	2.03	0.635953	During COVID-19
sphingosine 1-phosphate	-1.68412	0.0621385	-3.49	0.07	0.145226	During COVID-19
1-stearoyl-2-oleoyl-GPS (18:0/18:1)	-0.334937	0.515524	-1.36	0.67	0.653418	During COVID-19
1-stearoyl-GPI (18:0)	0.614243	0.334375	-0.64	1.87	0.479906	During COVID-19
1,2-dipalmitoyl-GPC (16:0/16:0)	0.19049	0.762244	-1.06	1.44	0.840364	During COVID-19
docosahexaenoate (DHA; 22:6n3)	1.41098	0.00769554	0.4	2.49	0.0306714	During COVID-19
1-myristoyl-2-palmitoyl-GPC (14:0/16:0)	-0.82452	0.180449	-2.05	0.37	0.313383	During COVID-19
alpha-hydroxyisocaproate	-0.985522	0.0879057	-2.15	0.13	0.187307	During COVID-19
maleate	0.564321	0.306862	-0.46	1.73	0.453233	During COVID-19
isovalerate (i5:0)	-0.863668	0.117871	-1.97	0.21	0.235318	During COVID-19
2-hydroxyoctanoate	-0.0754027	0.892207	-1.21	1	0.920523	During COVID-19
3-hydroxyoctanoate	0.963582	0.0863792	-0.12	2.1	0.185122	During COVID-19
phenyllactate (PLA)	0.83179	0.0441472	0.03	1.67	0.112708	During COVID-19
palmitoylcarnitine (C16)	0.870054	0.207975	-0.46	2.27	0.349676	During COVID-19
hexanoylcarnitine (C6)	1.4852	0.00662749	0.44	2.59	0.0279757	During COVID-19
N-acetylaspartate (NAA)	0.583851	0.28159	-0.45	1.71	0.429415	During COVID-19
dehydroepiandrosterone sulfate (DHEA-S)	-0.550956	0.389527	-1.84	0.69	0.539464	During COVID-19
acetylcarnitine (C2)	1.68314	0.013009	0.38	3.05	0.0432852	During COVID-19
cysteine s-sulfate	0.34371	0.333954	-0.39	1.07	0.479906	During COVID-19
oxalate (ethanedioate)	0.766146	0.332489	-0.78	2.34	0.479685	During COVID-19
1-oleoylglycerol (18:1)	1.21825	0.000267437	0.59	1.91	0.00357013	During COVID-19
3-methyl-2-oxobutyrate	-1.18852	0.109508	-2.67	0.25	0.223864	During COVID-19
2-oleoylglycerol (18:1)	1.27414	0.000299877	0.61	2	0.00390899	During COVID-19
homoarginine	-1.46227	0.0214732	-2.74	-0.24	0.0644779	During COVID-19
2-linoleoylglycerol (18:2)	1.41507	6.81881e-05	0.76	2.15	0.00197617	During COVID-19
3-hydroxydecanoate	0.78193	0.21411	-0.44	2.05	0.354964	During COVID-19
citramalate	0.992311	0.00671675	0.29	1.74	0.0279782	During COVID-19
N-acetylglycine	1.15496	0.0257756	0.16	2.2	0.0743733	During COVID-19
threonate	1.73298	0.00659895	0.51	3.02	0.0279757	During COVID-19
galactonate	0.0981092	0.795892	-0.66	0.84	0.856727	During COVID-19
beta-sitosterol	1.60744	1.42216e-05	0.9	2.37	0.00197617	During COVID-19
indoleacetate	-0.0586419	0.911322	-1.11	0.97	0.935816	During COVID-19
1-linoleoylglycerol (18:2)	1.329	3.04208e-05	0.73	1.99	0.00197617	During COVID-19
butyrylcarnitine (C4)	0.652773	0.211647	-0.37	1.69	0.353678	During COVID-19
isobutyrylcarnitine (C4)	0.489681	0.30016	-0.43	1.44	0.446412	During COVID-19
glycolithocholate	-0.209186	0.757168	-1.59	1.1	0.8356	During COVID-19
androsterone sulfate	-0.218307	0.645327	-1.18	0.69	0.752656	During COVID-19
indolepropionate	-1.41357	0.0189711	-2.64	-0.26	0.0582271	During COVID-19
trigonelline (N'-methylnicotinate)	-0.0320735	0.939736	-0.89	0.79	0.957011	During COVID-19
dodecanedioate (C12-DC)	0.849688	0.147237	-0.29	2.04	0.272104	During COVID-19
3-hydroxylaurate	1.1334	0.0762785	-0.1	2.42	0.167692	During COVID-19
gamma-glutamylvaline	1.11103	0.157716	-0.4	2.7	0.287417	During COVID-19
5-hydroxyhexanoate	1.0039	0.00913663	0.26	1.78	0.0341735	During COVID-19
propionylglycine	0.151418	0.745115	-0.77	1.07	0.828522	During COVID-19
butyrylglycine	0.711251	0.158752	-0.27	1.72	0.288581	During COVID-19
2-methylbutyrylglycine	1.12305	0.00517246	0.36	1.94	0.0230164	During COVID-19
propionylcarnitine (C3)	0.377106	0.53471	-0.82	1.57	0.664784	During COVID-19
pro-hydroxy-pro	1.95622	0.00122663	0.81	3.2	0.00888304	During COVID-19
3-hydroxy-2-ethylpropionate	2.90816	6.28136e-05	1.53	4.4	0.00197617	During COVID-19
3-carboxy-4-methyl-5-propyl-2-furanpropanoate (CMPF)	0.0696678	0.853719	-0.68	0.82	0.899164	During COVID-19
2-hydroxymyristate	0.466309	0.498612	-0.88	1.84	0.637211	During COVID-19
docosapentaenoate (n3 DPA; 22:5n3)	1.74118	0.000349122	0.81	2.73	0.00406334	During COVID-19
docosadienoate (22:2n6)	2.75849	2.00205e-05	1.56	4.13	0.00197617	During COVID-19
adrenate (22:4n6)	2.30938	6.91645e-05	1.2	3.49	0.00197617	During COVID-19
docosatrienoate (22:3n3)	2.41123	5.90738e-05	1.28	3.64	0.00197617	During COVID-19
10-undecenoate (11:1n1)	-0.481781	0.449235	-1.75	0.76	0.593269	During COVID-19
1-methyl-4-imidazoleacetate	1.50539	0.000816271	0.66	2.44	0.00693214	During COVID-19
sebacate (C10-DC)	1.09494	0.0219928	0.21	2.08	0.0658594	During COVID-19
guanidinosuccinate	0.988848	0.00725534	0.29	1.74	0.0291398	During COVID-19
delta-tocopherol	0.861576	0.0108282	0.21	1.55	0.038331	During COVID-19
I-urobilinogen	0.35594	0.275177	-0.28	1.01	0.423467	During COVID-19
stearidonate (18:4n3)	0.827035	0.084407	-0.08	1.8	0.181951	During COVID-19
5-dodecenoate (12:1n7)	1.18531	0.0232177	0.18	2.24	0.0691539	During COVID-19
octanoylcarnitine (C8)	1.39599	0.0145234	0.29	2.55	0.0470813	During COVID-19
tauro-beta-muricholate	0.0355668	0.927149	-0.74	0.84	0.946803	During COVID-19
decanoylcarnitine (C10)	1.18802	0.0335879	0.09	2.3	0.0912731	During COVID-19
N-acetylglutamine	1.77719	0.000489802	0.83	2.85	0.00488919	During COVID-19
N-acetyltryptophan	0.346573	0.410983	-0.48	1.24	0.560308	During COVID-19
1-palmitoyl-GPC (16:0)	-1.42569	0.0669605	-3	0.07	0.152345	During COVID-19
N-acetylarginine	-0.226234	0.649682	-1.22	0.75	0.75535	During COVID-19
campesterol	1.80544	0.000124463	0.9	2.76	0.0027581	During COVID-19
myristoylcarnitine (C14)	1.07909	0.0862116	-0.11	2.41	0.185121	During COVID-19
1-oleoyl-GPC (18:1)	0.655204	0.331093	-0.67	1.98	0.478293	During COVID-19
phenylacetylglycine	0.460039	0.225552	-0.3	1.22	0.366981	During COVID-19
N-acetylisoleucine	2.25523	0.00294401	0.8	3.79	0.0157583	During COVID-19
10-nonadecenoate (19:1n9)	2.18349	0.000145249	1.09	3.37	0.00287385	During COVID-19
10-heptadecenoate (17:1n7)	1.77451	0.00203083	0.67	2.94	0.0117809	During COVID-19
hyocholate	0.476174	0.300043	-0.43	1.4	0.446412	During COVID-19
epiandrosterone sulfate	-0.255868	0.560322	-1.14	0.59	0.68525	During COVID-19
N-acetylhistidine	2.119	6.38087e-05	1.12	3.21	0.00197617	During COVID-19
gamma-glutamylglycine	-0.123433	0.856486	-1.47	1.22	0.900111	During COVID-19
gamma-glutamyltryptophan	-0.693661	0.244523	-1.87	0.48	0.386506	During COVID-19
alpha-hydroxyisovalerate	0.0223341	0.961279	-0.89	0.94	0.974083	During COVID-19
gamma-glutamylmethionine	-0.836029	0.14995	-2	0.29	0.276447	During COVID-19
gamma-glutamylthreonine	-0.102573	0.863502	-1.28	1.07	0.90431	During COVID-19
erythronate*	2.05867	4.61189e-05	1.1	3.1	0.00197617	During COVID-19
eicosenoate (20:1)	2.19714	6.95583e-05	1.18	3.37	0.00197617	During COVID-19
linolenate [alpha or gamma; (18:3n3 or 6)]	1.91025	5.75437e-05	1.03	2.92	0.00197617	During COVID-19
aconitate [cis or trans]	1.46659	0.0314969	0.14	2.84	0.0872464	During COVID-19
heme	0.32362	0.504932	-0.64	1.27	0.643694	During COVID-19
stearoylcarnitine (C18)	0.676174	0.320974	-0.66	2.03	0.468563	During COVID-19
laurylcarnitine (C12)	1.40017	0.0194084	0.27	2.64	0.0592411	During COVID-19
isovalerylcarnitine (C5)	0.288514	0.520045	-0.6	1.17	0.654277	During COVID-19
1-linoleoyl-GPC (18:2)	-0.0378777	0.951228	-1.26	1.18	0.967824	During COVID-19
indolebutyrate	0.656036	0.145402	-0.23	1.55	0.270765	During COVID-19
N1-methylinosine	1.68871	0.000117494	0.87	2.61	0.00271215	During COVID-19
N2,N2-dimethylguanosine	1.59249	0.000454309	0.75	2.55	0.00470443	During COVID-19
N4-acetylcytidine	1.53392	0.00220636	0.58	2.56	0.0125367	During COVID-19
N6-carbamoylthreonyladenosine	1.80902	4.70774e-05	0.99	2.74	0.00197617	During COVID-19
orotidine	1.56002	3.70009e-05	0.86	2.36	0.00197617	During COVID-19
phenylacetylglutamine	0.790358	0.036668	0.07	1.59	0.0974295	During COVID-19
5,6-dihydrouridine	2.23753	1.47723e-05	1.27	3.31	0.00197617	During COVID-19
1-arachidonylglycerol (20:4)	1.39753	0.000365326	0.65	2.2	0.00408669	During COVID-19
1-linolenoylglycerol (18:3)	1.08377	0.000900779	0.48	1.77	0.00729548	During COVID-19
cysteine-glutathione disulfide	-1.14976	0.0381569	-2.29	-0.11	0.100164	During COVID-19
5-methyluridine (ribothymidine)	-0.347488	0.614871	-1.71	1.01	0.727018	During COVID-19
isovalerylglycine	0.49808	0.142546	-0.17	1.18	0.268999	During COVID-19
3-hydroxydodecanedioate*	1.23612	0.0096763	0.34	2.21	0.0355011	During COVID-19
1-stearoyl-GPE (18:0)	0.311534	0.536651	-0.72	1.3	0.665856	During COVID-19
1-stearoyl-GPG (18:0)	-0.511268	0.480134	-1.97	0.89	0.622209	During COVID-19
3-methylcytidine	-0.251707	0.705388	-1.57	1.06	0.800789	During COVID-19
N1-Methyl-2-pyridone-5-carboxamide	1.78786	0.000466971	0.82	2.84	0.00474682	During COVID-19
mead acid (20:3n9)	0.605107	0.185521	-0.28	1.53	0.319685	During COVID-19
1-docosahexaenoylglycerol (22:6)	0.983465	0.0116361	0.23	1.77	0.0401917	During COVID-19
oleoylcarnitine (C18:1)	0.835828	0.160164	-0.3	2.06	0.290445	During COVID-19
2-methylbutyrylcarnitine (C5)	1.33036	0.00499623	0.41	2.28	0.0224122	During COVID-19
phenol sulfate	0.450334	0.233344	-0.28	1.21	0.374618	During COVID-19
1-palmitoleoyl-GPC (16:1)*	-0.374593	0.557355	-1.64	0.88	0.683886	During COVID-19
hexanoylglycine	0.722879	0.0988346	-0.12	1.61	0.205843	During COVID-19
glutamine_degradant*	0.940121	0.153012	-0.35	2.25	0.279848	During COVID-19
2-hydroxy-3-methylvalerate	0.217483	0.701206	-0.89	1.35	0.800141	During COVID-19
1-arachidonoyl-GPC (20:4n6)*	-0.00976577	0.985851	-1.1	1.07	0.99032	During COVID-19
2-palmitoyl-GPC (16:0)*	-0.170132	0.798566	-1.5	1.13	0.857675	During COVID-19
1-palmitoyl-GPE (16:0)	0.19458	0.712282	-0.88	1.22	0.807788	During COVID-19
1-oleoyl-GPE (18:1)	0.998011	0.0101427	0.24	1.78	0.0367259	During COVID-19
1-linoleoyl-GPE (18:2)*	0.94734	0.0295162	0.08	1.81	0.0834285	During COVID-19
1-arachidonoyl-GPE (20:4n6)*	1.32258	0.00315162	0.44	2.22	0.0163177	During COVID-19
N-acetylcitrulline	1.16258	0.002657	0.42	1.96	0.0145022	During COVID-19
2-hydroxypalmitate	1.20355	0.11286	-0.26	2.74	0.227992	During COVID-19
docosapentaenoate (n6 DPA; 22:5n6)	1.7814	0.00604001	0.55	3.1	0.0261816	During COVID-19
isobutyrylglycine	0.602376	0.150984	-0.21	1.45	0.277431	During COVID-19
glutarylcarnitine (C5-DC)	1.53328	0.00918095	0.4	2.72	0.0341735	During COVID-19
beta-hydroxyisovaleroylcarnitine	0.952868	0.138631	-0.34	2.21	0.26348	During COVID-19
tiglylcarnitine (C5:1-DC)	1.90491	0.000956475	0.79	3.07	0.00762427	During COVID-19
cholesterol sulfate	0.262619	0.766989	-1.5	1.99	0.843917	During COVID-19
7-alpha-hydroxy-3-oxo-4-cholestenoate (7-Hoca)	0.533355	0.162996	-0.2	1.33	0.293657	During COVID-19
N-acetyl-aspartyl-glutamate (NAAG)	2.94717	1.65466e-05	1.66	4.35	0.00197617	During COVID-19
tetradecanedioate (C14-DC)	0.627222	0.237723	-0.39	1.72	0.378989	During COVID-19
hexadecanedioate (C16-DC)	1.2298	0.0122232	0.31	2.23	0.0412906	During COVID-19
octadecanedioate (C18-DC)	1.38617	0.0067888	0.42	2.43	0.0281722	During COVID-19
undecanedioate (C11-DC)	2.41664	0.00139566	0.97	3.95	0.00960491	During COVID-19
glycerophosphoethanolamine	0.404292	0.474692	-0.73	1.5	0.616599	During COVID-19
1-arachidonoyl-GPI (20:4)*	1.70252	0.00229967	0.61	2.83	0.012916	During COVID-19
1-palmitoyl-GPI (16:0)	0.531676	0.33354	-0.55	1.61	0.479906	During COVID-19
glycolithocholate sulfate*	-0.042888	0.907351	-0.78	0.67	0.932602	During COVID-19
taurolithocholate 3-sulfate	0.0727488	0.819012	-0.56	0.7	0.873403	During COVID-19
deoxycarnitine	1.24273	0.102675	-0.23	2.77	0.211065	During COVID-19
N6-succinyladenosine	1.93063	2.81886e-05	1.07	2.89	0.00197617	During COVID-19
1-ribosyl-imidazoleacetate*	1.09177	0.00842336	0.29	1.94	0.0328109	During COVID-19
N2-acetyllysine	1.34507	0.00371833	0.45	2.28	0.0184652	During COVID-19
indoleacetylglutamine	0.510449	0.110248	-0.11	1.15	0.224963	During COVID-19
dihomo-linolenate (20:3n3 or n6)	1.53986	0.0201442	0.26	2.87	0.0609829	During COVID-19
mannitol/sorbitol	0.678991	0.0660897	-0.04	1.43	0.150674	During COVID-19
tryptophan betaine	-0.632268	0.185485	-1.6	0.29	0.319685	During COVID-19
3-methyladipate	1.00275	0.00557176	0.31	1.74	0.0244012	During COVID-19
1-oleoyl-GPI (18:1)	1.32497	0.00725865	0.35	2.33	0.0291398	During COVID-19
1-linoleoyl-GPI (18:2)*	2.13816	0.000523617	1.02	3.47	0.00508919	During COVID-19
gamma-glutamylalanine	-1.69013	0.0127246	-3.07	-0.39	0.0427239	During COVID-19
N-acetylserine	2.09102	3.73318e-05	1.14	3.14	0.00197617	During COVID-19
1-stearoyl-2-oleoyl-GPE (18:0/18:1)	1.14337	0.00526587	0.37	2.02	0.0233383	During COVID-19
chiro-inositol	0.738559	0.0702455	-0.05	1.56	0.156321	During COVID-19
1-stearoyl-2-arachidonoyl-GPC (18:0/20:4)	0.243536	0.786854	-1.53	2.04	0.853757	During COVID-19
1-palmitoyl-2-linoleoyl-GPE (16:0/18:2)	1.11183	0.0419419	0.05	2.21	0.108326	During COVID-19
1-stearoyl-2-arachidonoyl-GPS (18:0/20:4)	-0.134769	0.732524	-0.92	0.64	0.821494	During COVID-19
sphinganine-1-phosphate	-2.24133	0.00694346	-3.91	-0.64	0.0284584	During COVID-19
glycosyl-N-stearoyl-sphingosine (d18:1/18:0)	1.49717	0.0234961	0.2	2.82	0.0696089	During COVID-19
cyclo(leu-pro)	0.064844	0.872849	-0.75	0.86	0.910656	During COVID-19
cyclo(gly-pro)	1.01567	0.0320318	0.11	1.99	0.0884297	During COVID-19
bilirubin (E,E)*	0.817043	0.0582766	-0.02	1.69	0.138266	During COVID-19
bilirubin (E,Z or Z,E)*	-0.0207714	0.96667	-1.01	0.95	0.978146	During COVID-19
N-methylproline	0.418595	0.212902	-0.24	1.09	0.353678	During COVID-19
beta-cryptoxanthin	-0.518842	0.284876	-1.51	0.41	0.431799	During COVID-19
5alpha-androstan-3beta,17beta-diol disulfate	-0.137402	0.803094	-1.24	0.94	0.861402	During COVID-19
5alpha-pregnan-3beta,20alpha-diol disulfate	0.2802	0.530747	-0.6	1.17	0.662984	During COVID-19
glycocholenate sulfate*	1.20404	0.0135379	0.26	2.18	0.0446427	During COVID-19
taurocholenate sulfate*	0.562314	0.143286	-0.19	1.33	0.269087	During COVID-19
androstenediol (3beta,17beta) disulfate (1)	0.277597	0.626927	-0.84	1.42	0.736622	During COVID-19
pregnenediol disulfate (C21H34O8S2)*	1.04167	0.0587032	-0.03	2.14	0.138981	During COVID-19
androstenediol (3beta,17beta) disulfate (2)	0.965982	0.139888	-0.31	2.27	0.264951	During COVID-19
21-hydroxypregnenolone disulfate	0.999746	0.0373896	0.06	1.96	0.0988727	During COVID-19
5alpha-pregnan-3beta,20beta-diol monosulfate (1)	0.0707722	0.885891	-0.9	1.04	0.918211	During COVID-19
5alpha-pregnan-3beta,20alpha-diol monosulfate (2)	-0.585673	0.310629	-1.72	0.55	0.457074	During COVID-19
5alpha-pregnan-diol disulfate	0.167279	0.638951	-0.54	0.87	0.746004	During COVID-19
5alpha-androstan-3alpha,17beta-diol disulfate	0.380369	0.422385	-0.55	1.32	0.56834	During COVID-19
5alpha-androstan-3alpha,17beta-diol monosulfate (1)	-0.299055	0.497972	-1.2	0.55	0.637128	During COVID-19
5alpha-androstan-3beta,17alpha-diol disulfate	-0.0110101	0.978954	-0.85	0.8	0.986073	During COVID-19
5alpha-androstan-3beta,17beta-diol monosulfate (2)	-0.399996	0.452714	-1.48	0.62	0.595733	During COVID-19
androstenediol (3alpha, 17alpha) monosulfate (2)	-0.620113	0.31005	-1.85	0.56	0.456829	During COVID-19
androstenediol (3alpha, 17alpha) monosulfate (3)	-0.656662	0.240487	-1.78	0.42	0.381747	During COVID-19
androstenediol (3beta,17beta) monosulfate (1)	0.0981897	0.838789	-0.87	1.04	0.887658	During COVID-19
androstenediol (3beta,17beta) monosulfate (2)	-0.461614	0.417597	-1.6	0.64	0.564002	During COVID-19
5alpha-pregnan-3beta-ol,20-one sulfate	-1.73011	0.177292	-4.38	0.95	0.309791	During COVID-19
pregnenediol sulfate (C21H34O5S)*	0.154868	0.794563	-1.02	1.33	0.856396	During COVID-19
2-hydroxyglutarate	0.869465	0.132065	-0.23	2.09	0.255371	During COVID-19
gamma-CEHC	2.15933	0.000253782	1.03	3.36	0.00351489	During COVID-19
N-acetyl-beta-alanine	2.57497	0.000215251	1.28	4.03	0.00335083	During COVID-19
sphingomyelin (d18:1/18:1, d18:2/18:0)	-1.63939	0.044572	-3.28	-0.06	0.113101	During COVID-19
palmitoyl sphingomyelin (d18:1/16:0)	0.928999	0.389228	-1.18	3.09	0.539464	During COVID-19
cysteine sulfinic acid	-0.707006	0.272853	-1.99	0.56	0.42106	During COVID-19
16a-hydroxy DHEA 3-sulfate	0.621441	0.193239	-0.31	1.57	0.328389	During COVID-19
pregnenolone sulfate	0.574315	0.315669	-0.55	1.7	0.462647	During COVID-19
andro steroid monosulfate C19H28O6S (1)*	0.864798	0.0602558	-0.03	1.79	0.141971	During COVID-19
S-methylmethionine	-0.85097	0.135577	-1.99	0.25	0.259447	During COVID-19
indole-3-carboxylate	-0.0238709	0.972752	-1.4	1.36	0.982076	During COVID-19
13-HODE + 9-HODE	1.56432	0.00102291	0.7	2.62	0.00796395	During COVID-19
tridecenedioate (C13:1-DC)*	0.558809	0.284177	-0.47	1.6	0.431799	During COVID-19
N-acetyl-3-methylhistidine*	0.304675	0.302585	-0.28	0.88	0.448214	During COVID-19
4-cholesten-3-one	0.615287	0.312289	-0.58	1.82	0.458908	During COVID-19
N-acetyl-cadaverine	1.4509	0.00146665	0.57	2.39	0.00992937	During COVID-19
stearoyl ethanolamide	1.18604	0.366521	-1.38	3.81	0.515362	During COVID-19
cis-4-decenoylcarnitine (C10:1)	2.15961	0.000173098	1.06	3.34	0.00310197	During COVID-19
(12 or 13)-methylmyristate (a15:0 or i15:0)	2.31452	0.00230809	0.86	3.86	0.012916	During COVID-19
(16 or 17)-methylstearate (a19:0 or i19:0)	1.98247	0.0128363	0.47	3.61	0.0428392	During COVID-19
2R,3R-dihydroxybutyrate	1.1812	0.0250445	0.15	2.23	0.0728518	During COVID-19
alpha-ketoglutaramate*	1.71633	0.000894035	0.74	2.78	0.00729548	During COVID-19
5-(galactosylhydroxy)-L-lysine	1.55546	0.000521771	0.71	2.48	0.00508919	During COVID-19
cysteinylglycine disulfide*	-0.907804	0.256668	-2.5	0.66	0.401678	During COVID-19
isoursodeoxycholate	-0.131284	0.729618	-0.89	0.61	0.820728	During COVID-19
formiminoglutamate	1.09856	0.0470377	0.04	2.22	0.117647	During COVID-19
4-hydroxy-2-oxoglutaric acid	0.124462	0.818137	-0.94	1.19	0.87331	During COVID-19
4-hydroxyglutamate	0.830595	0.143657	-0.28	1.96	0.269327	During COVID-19
L-urobilin	0.15069	0.579591	-0.39	0.68	0.697727	During COVID-19
S-methylcysteine	-0.0968256	0.888493	-1.46	1.27	0.919188	During COVID-19
androsterone glucuronide	0.687123	0.0916339	-0.11	1.5	0.193954	During COVID-19
argininate*	0.917276	0.12038	-0.24	2.09	0.23818	During COVID-19
2-oxoarginine*	0.223892	0.716203	-1	1.43	0.811403	During COVID-19
cis-4-decenoate (10:1n6)*	1.1046	0.0525922	0.01	2.26	0.128071	During COVID-19
4-oxo-retinoic acid	-1.4117	0.034586	-2.75	-0.11	0.0933556	During COVID-19
1-lignoceroyl-GPC (24:0)	-0.780395	0.191684	-1.97	0.38	0.327757	During COVID-19
1-(1-enyl-palmitoyl)-GPC (P-16:0)*	-0.941445	0.101583	-2.09	0.17	0.209658	During COVID-19
1-methyl-5-imidazoleacetate	0.462876	0.131281	-0.14	1.07	0.254745	During COVID-19
glycoursodeoxycholate	0.554778	0.113643	-0.14	1.25	0.228938	During COVID-19
tauroursodeoxycholate	0.575704	0.101612	-0.12	1.28	0.209658	During COVID-19
S-methylcysteine sulfoxide	0.0194924	0.971622	-1.07	1.09	0.982076	During COVID-19
(14 or 15)-methylpalmitate (a17:0 or i17:0)	1.53989	0.0199735	0.26	2.87	0.060632	During COVID-19
eicosanedioate (C20-DC)	-0.196756	0.779783	-1.6	1.18	0.850393	During COVID-19
docosadioate (C22-DC)	0.220674	0.778797	-1.32	1.77	0.850154	During COVID-19
16-hydroxypalmitate	2.33393	0.000690439	1.08	3.84	0.00632236	During COVID-19
oleoyl-linoleoyl-glycerol (18:1/18:2) [1]	0.746379	0.209985	-0.42	1.93	0.35216	During COVID-19
oleoyl-linoleoyl-glycerol (18:1/18:2) [2]	1.13991	0.0534975	-0.01	2.32	0.129705	During COVID-19
1-(1-enyl-palmitoyl)-GPE (P-16:0)*	-0.712844	0.236338	-1.92	0.45	0.377868	During COVID-19
1-(1-enyl-stearoyl)-GPE (P-18:0)*	-0.933748	0.12164	-2.14	0.23	0.240245	During COVID-19
alpha-CEHC glucuronide*	0.982735	0.0253793	0.16	1.9	0.0736133	During COVID-19
N-oleoyltaurine	1.40978	0.00303309	0.5	2.38	0.0160031	During COVID-19
linoleoylcarnitine (C18:2)*	0.838874	0.17183	-0.32	2.12	0.304134	During COVID-19
isoleucylglycine	0.251706	0.729364	-1.18	1.69	0.820728	During COVID-19
leucylalanine	0.334071	0.506381	-0.67	1.32	0.644168	During COVID-19
leucylglycine	0.342018	0.43812	-0.52	1.23	0.582501	During COVID-19
N-stearoyltaurine	0.287808	0.604386	-0.81	1.39	0.71698	During COVID-19
carboxyethyl-GABA	0.879841	0.0702599	-0.08	1.85	0.156321	During COVID-19
beta-citrylglutamate	1.75524	0.0016787	0.7	2.91	0.0106917	During COVID-19
trimethylamine N-oxide	0.803383	0.0501499	0.01	1.63	0.124032	During COVID-19
N6-methyllysine	0.646703	0.259338	-0.47	1.79	0.404144	During COVID-19
imidazole propionate	0.296868	0.329015	-0.3	0.9	0.476534	During COVID-19
pregnanediol-3-glucuronide	0.418485	0.325415	-0.42	1.26	0.473175	During COVID-19
valylglycine	0.131396	0.776966	-0.8	1.04	0.850095	During COVID-19
prolylglycine	0.722526	0.192423	-0.36	1.82	0.32791	During COVID-19
N-palmitoylglycine	2.08194	0.00420017	0.69	3.56	0.0199127	During COVID-19
2-stearoyl-GPE (18:0)*	0.787036	0.112967	-0.19	1.78	0.227992	During COVID-19
(R)-3-hydroxybutyrylcarnitine	0.510241	0.144028	-0.17	1.21	0.269566	During COVID-19
N-octanoylglycine	0.359084	0.46792	-0.6	1.35	0.610666	During COVID-19
N-acetylcarnosine	1.30276	0.0109256	0.31	2.33	0.0385528	During COVID-19
margaroylcarnitine (C17)*	0.619301	0.35395	-0.7	1.94	0.500864	During COVID-19
N-methyltaurine	-0.0888263	0.877083	-1.25	1.03	0.914213	During COVID-19
glycohyocholate	-0.00957495	0.974099	-0.6	0.57	0.982076	During COVID-19
retinal	0.72706	0.167959	-0.31	1.77	0.299193	During COVID-19
2-hydroxydecanoate	0.240436	0.677871	-0.94	1.33	0.782376	During COVID-19
3b-hydroxy-5-cholenoic acid	-0.48674	0.177543	-1.21	0.21	0.309791	During COVID-19
2-aminooctanoate	-0.309657	0.52047	-1.28	0.63	0.654277	During COVID-19
gamma-CEHC glucuronide*	1.28816	0.000127962	0.66	1.99	0.00278004	During COVID-19
1-stearoyl-GPS (18:0)*	-0.299647	0.579229	-1.37	0.76	0.697727	During COVID-19
sphingomyelin (d18:1/14:0, d16:1/16:0)*	-1.26734	0.0993631	-2.81	0.22	0.206169	During COVID-19
sphingomyelin (d18:2/16:0, d18:1/16:1)*	0.198373	0.817658	-1.49	1.9	0.87331	During COVID-19
3-hydroxyadipate	0.596163	0.0829469	-0.07	1.29	0.179152	During COVID-19
6-oxopiperidine-2-carboxylate	0.734573	0.0568033	-0.01	1.52	0.135935	During COVID-19
N-delta-acetylornithine	0.421972	0.41778	-0.61	1.45	0.564002	During COVID-19
2-aminoheptanoate	-0.640788	0.257246	-1.76	0.46	0.402015	During COVID-19
N-formylanthranilic acid	0.446585	0.288705	-0.37	1.29	0.436406	During COVID-19
3-methoxytyramine sulfate	0.361547	0.269999	-0.29	1.05	0.41782	During COVID-19
1-linolenoyl-GPC (18:3)*	-0.411696	0.494005	-1.61	0.76	0.63425	During COVID-19
1-(1-enyl-oleoyl)-GPE (P-18:1)*	-0.865273	0.117422	-1.97	0.21	0.235318	During COVID-19
fructosyllysine	-0.372354	0.570261	-1.67	0.91	0.693544	During COVID-19
11-ketoetiocholanolone glucuronide	0.310096	0.329682	-0.3	0.97	0.476877	During COVID-19
etiocholanolone glucuronide	0.299602	0.35661	-0.33	0.97	0.503985	During COVID-19
9-hydroxystearate	0.592286	0.204949	-0.32	1.53	0.346692	During COVID-19
alpha-CEHC sulfate	0.816909	0.0507528	0.01	1.67	0.124688	During COVID-19
sphingomyelin (d18:2/14:0, d18:1/14:1)*	-0.319263	0.634642	-1.66	0.97	0.743228	During COVID-19
sphingomyelin (d18:1/24:1, d18:2/24:0)*	0.263754	0.769195	-1.5	2.04	0.844666	During COVID-19
octadecenedioylcarnitine (C18:1-DC)*	2.02265	2.51453e-05	1.12	3.02	0.00197617	During COVID-19
5alpha-androstan-3alpha,17beta-diol monosulfate (2)	-0.383832	0.533515	-1.61	0.82	0.664784	During COVID-19
myristoleoylcarnitine (C14:1)*	1.61032	0.00488585	0.5	2.77	0.0221866	During COVID-19
N-formylphenylalanine	0.842606	0.164022	-0.32	2.07	0.294548	During COVID-19
tyramine O-sulfate	0.984462	0.00174442	0.38	1.63	0.0108585	During COVID-19
m-tyramine sulfate	1.23252	0.0115601	0.29	2.23	0.0401522	During COVID-19
phenylacetylcarnitine	0.157248	0.688089	-0.61	0.93	0.790055	During COVID-19
arabonate/xylonate	1.58941	9.55053e-05	0.82	2.43	0.00258097	During COVID-19
1-dihomo-linolenylglycerol (20:3)	1.305	0.00198438	0.51	2.17	0.0115721	During COVID-19
vanillic alcohol sulfate	0.841186	0.0525239	0.01	1.72	0.128071	During COVID-19
vanillactate	1.0165	0.00664044	0.32	1.81	0.0279757	During COVID-19
pregnanolone/allopregnanolone sulfate	-0.390134	0.620777	-1.94	1.17	0.731724	During COVID-19
p-cresol glucuronide*	0.634423	0.0338101	0.05	1.24	0.091593	During COVID-19
sphingomyelin (d18:1/20:0, d16:1/22:0)*	-1.65706	0.029945	-3.19	-0.18	0.0840274	During COVID-19
sphingomyelin (d18:1/20:1, d18:2/20:0)*	-2.13396	0.00420963	-3.65	-0.7	0.0199127	During COVID-19
sphingomyelin (d18:1/20:2, d18:2/20:1, d16:1/22:2)*	-1.2621	0.070033	-2.66	0.09	0.156321	During COVID-19
behenoyl sphingomyelin (d18:1/22:0)*	0.679499	0.438978	-1.04	2.41	0.582501	During COVID-19
sphingomyelin (d18:1/22:1, d18:2/22:0, d16:1/24:1)*	-1.97664	0.0177681	-3.65	-0.36	0.0559292	During COVID-19
sphingomyelin (d18:1/22:2, d18:2/22:1, d16:1/24:2)*	-1.30392	0.0628482	-2.7	0.06	0.145987	During COVID-19
lignoceroyl sphingomyelin (d18:1/24:0)	-0.264811	0.738805	-1.82	1.31	0.82603	During COVID-19
sphingomyelin (d17:1/16:0, d18:1/15:0, d16:1/17:0)*	-0.847645	0.253382	-2.36	0.57	0.398223	During COVID-19
dopamine 4-sulfate	-0.0807164	0.857056	-0.99	0.8	0.900111	During COVID-19
dopamine 3-O-sulfate	0.172249	0.748702	-0.93	1.22	0.830897	During COVID-19
3-hydroxyhexanoate	2.38555	0.000139516	1.21	3.68	0.00281061	During COVID-19
N-carbamoylalanine	0.554917	0.174752	-0.26	1.37	0.306369	During COVID-19
3beta-hydroxy-5-cholestenoate	1.19819	0.00696049	0.35	2.1	0.0284584	During COVID-19
N-acetylkynurenine (2)	0.739578	0.0712019	-0.07	1.56	0.157784	During COVID-19
C-glycosyltryptophan	1.68256	0.00131752	0.7	2.76	0.00918124	During COVID-19
citraconate/glutaconate	0.360976	0.540033	-0.83	1.52	0.668555	During COVID-19
adipoylcarnitine (C6-DC)	1.32031	0.000251945	0.63	2.06	0.00351489	During COVID-19
4-hydroxyphenylacetoylcarnitine	1.10629	0.00129125	0.44	1.82	0.00911277	During COVID-19
nonanoylcarnitine (C9)	0.814395	0.165994	-0.33	1.99	0.297127	During COVID-19
suberoylcarnitine (C8-DC)	1.71725	1.05724e-05	0.99	2.53	0.00197617	During COVID-19
glycochenodeoxycholate 3-sulfate	0.430778	0.236967	-0.28	1.17	0.378327	During COVID-19
glycodeoxycholate 3-sulfate	0.115668	0.787268	-0.74	0.95	0.853757	During COVID-19
taurodeoxycholic acid 3-sulfate	0.206257	0.597452	-0.57	0.97	0.711803	During COVID-19
phenol glucuronide	0.38228	0.210088	-0.22	1	0.35216	During COVID-19
linoleoyl ethanolamide	2.1715	6.73812e-05	1.14	3.3	0.00197617	During COVID-19
1,2-dilinoleoyl-GPC (18:2/18:2)	-0.411261	0.512028	-1.66	0.81	0.649859	During COVID-19
1-stearoyl-2-oleoyl-GPC (18:0/18:1)	1.64331	0.00904305	0.43	2.93	0.0339651	During COVID-19
1-palmitoyl-2-arachidonoyl-GPC (16:0/20:4n6)	0.195899	0.832753	-1.62	2.06	0.882957	During COVID-19
1-palmitoyl-2-docosahexaenoyl-GPC (16:0/22:6)	0.357407	0.635659	-1.11	1.87	0.743228	During COVID-19
1-stearoyl-2-docosahexaenoyl-GPC (18:0/22:6)	-0.183493	0.79393	-1.57	1.2	0.856396	During COVID-19
1-(1-enyl-stearoyl)-2-oleoyl-GPE (P-18:0/18:1)	1.02294	0.0693259	-0.1	2.12	0.156321	During COVID-19
sphingomyelin (d18:1/17:0, d17:1/18:0, d19:1/16:0)	-1.15567	0.099081	-2.57	0.2	0.20597	During COVID-19
1-palmitoyl-2-stearoyl-GPC (16:0/18:0)	0.351457	0.683439	-1.37	2.04	0.786345	During COVID-19
2-hydroxybutyrate/2-hydroxyisobutyrate	0.743962	0.174482	-0.32	1.84	0.306369	During COVID-19
2-methylcitrate/homocitrate	0.352915	0.391215	-0.46	1.16	0.539809	During COVID-19
oleate/vaccenate (18:1)	2.6107	0.000133518	1.31	4.02	0.00280684	During COVID-19
indoxyl glucuronide	0.904354	0.00509948	0.32	1.62	0.0227832	During COVID-19
3-hydroxystearate	-2.74538	0.00396918	-4.68	-0.92	0.0191814	During COVID-19
2-hydroxylaurate	0.202723	0.749308	-1.05	1.46	0.830897	During COVID-19
1-palmitoleoylglycerol (16:1)*	1.11599	0.00104801	0.47	1.81	0.00800826	During COVID-19
palmitoyl dihydrosphingomyelin (d18:0/16:0)*	0.230285	0.745521	-1.17	1.63	0.828522	During COVID-19
tricosanoyl sphingomyelin (d18:1/23:0)*	-0.845364	0.224296	-2.24	0.51	0.366549	During COVID-19
sphingomyelin (d18:2/23:0, d18:1/23:1, d17:1/24:1)*	-1.10209	0.138893	-2.59	0.35	0.263517	During COVID-19
sphingomyelin (d18:2/24:1, d18:1/24:2)*	0.144768	0.870939	-1.61	1.91	0.90952	During COVID-19
1-stearoyl-2-linoleoyl-GPE (18:0/18:2)*	1.06504	0.0683198	-0.09	2.23	0.15512	During COVID-19
1-stearoyl-2-arachidonoyl-GPE (18:0/20:4)	1.35195	0.0314824	0.14	2.62	0.0872464	During COVID-19
1-stearoyl-2-linoleoyl-GPC (18:0/18:2)*	-1.28443	0.229135	-3.44	0.78	0.370567	During COVID-19
1-palmitoyl-2-palmitoleoyl-GPC (16:0/16:1)*	0.857901	0.214578	-0.51	2.22	0.354964	During COVID-19
1-palmitoyl-2-dihomo-linolenoyl-GPC (16:0/20:3n3 or 6)*	-2.3074	0.01577	-4.23	-0.46	0.050794	During COVID-19
1-palmitoyl-2-arachidonoyl-GPE (16:0/20:4)*	1.00515	0.0954724	-0.15	2.23	0.199591	During COVID-19
1-palmitoyl-2-docosahexaenoyl-GPE (16:0/22:6)*	0.658454	0.23932	-0.43	1.77	0.380986	During COVID-19
1-stearoyl-2-docosahexaenoyl-GPE (18:0/22:6)*	0.187617	0.754802	-0.99	1.38	0.833819	During COVID-19
1-palmitoyl-2-arachidonoyl-GPI (16:0/20:4)*	-0.486027	0.48725	-1.88	0.87	0.62849	During COVID-19
1-stearoyl-2-linoleoyl-GPI (18:0/18:2)	1.14038	0.153058	-0.42	2.72	0.279848	During COVID-19
gamma-tocopherol/beta-tocopherol	0.647298	0.161641	-0.27	1.56	0.292643	During COVID-19
1-(1-enyl-palmitoyl)-2-arachidonoyl-GPE (P-16:0/20:4)*	-1.70996	0.00891589	-3.03	-0.45	0.0337978	During COVID-19
1-(1-enyl-palmitoyl)-2-oleoyl-GPE (P-16:0/18:1)*	1.35081	0.0115454	0.3	2.41	0.0401522	During COVID-19
1-(1-enyl-palmitoyl)-2-oleoyl-GPC (P-16:0/18:1)*	1.46432	0.055183	-0.02	2.99	0.132631	During COVID-19
1-(1-enyl-palmitoyl)-2-linoleoyl-GPC (P-16:0/18:2)*	-0.820128	0.288441	-2.36	0.68	0.436406	During COVID-19
1-(1-enyl-palmitoyl)-2-arachidonoyl-GPC (P-16:0/20:4)*	-1.61037	0.0443902	-3.21	-0.05	0.113067	During COVID-19
sphingomyelin (d18:1/21:0, d17:1/22:0, d16:1/23:0)*	-1.45503	0.0363922	-2.86	-0.11	0.0969293	During COVID-19
behenoyl dihydrosphingomyelin (d18:0/22:0)*	-0.566374	0.363641	-1.8	0.65	0.512613	During COVID-19
sphingomyelin (d18:0/18:0, d19:0/17:0)*	-0.185325	0.702685	-1.15	0.77	0.800618	During COVID-19
N-palmitoyl-sphinganine (d18:0/16:0)	1.59459	0.00437505	0.51	2.72	0.0202827	During COVID-19
lactosyl-N-palmitoyl-sphingosine (d18:1/16:0)	1.23814	0.0950605	-0.22	2.72	0.199483	During COVID-19
myristoyl dihydrosphingomyelin (d18:0/14:0)*	-1.37744	0.0577638	-2.84	0.02	0.137639	During COVID-19
5-hydroxyindole sulfate	-0.365191	0.413282	-1.26	0.5	0.562551	During COVID-19
phenylacetylglutamate	0.559586	0.0614956	-0.01	1.18	0.144053	During COVID-19
1-palmitoyl-2-oleoyl-GPI (16:0/18:1)*	-0.422609	0.592882	-1.98	1.14	0.707478	During COVID-19
1-(1-enyl-palmitoyl)-2-linoleoyl-GPE (P-16:0/18:2)*	-1.04423	0.0877954	-2.26	0.15	0.187307	During COVID-19
1-oleoyl-2-linoleoyl-GPE (18:1/18:2)*	0.684442	0.222271	-0.42	1.79	0.363775	During COVID-19
1-oleoyl-2-docosahexaenoyl-GPC (18:1/22:6)*	-0.174406	0.829361	-1.78	1.41	0.881047	During COVID-19
1-linoleoyl-2-arachidonoyl-GPC (18:2/20:4n6)*	-1.20111	0.0641755	-2.5	0.05	0.14783	During COVID-19
1-myristoyl-2-arachidonoyl-GPC (14:0/20:4)*	-1.39633	0.0401363	-2.76	-0.07	0.104369	During COVID-19
1-(1-enyl-palmitoyl)-2-palmitoleoyl-GPC (P-16:0/16:1)*	0.644221	0.254329	-0.46	1.78	0.399145	During COVID-19
1-(1-enyl-palmitoyl)-2-palmitoyl-GPC (P-16:0/16:0)*	0.72099	0.290585	-0.62	2.07	0.438052	During COVID-19
1-stearoyl-2-oleoyl-GPI (18:0/18:1)*	0.230849	0.741275	-1.16	1.6	0.827956	During COVID-19
1,2-dipalmitoyl-GPE (16:0/16:0)*	1.08655	0.0773294	-0.1	2.33	0.169665	During COVID-19
1-palmitoyl-2-stearoyl-GPE (16:0/18:0)*	0.734238	0.129463	-0.22	1.69	0.25343	During COVID-19
1,2-dilinoleoyl-GPE (18:2/18:2)*	0.128895	0.80982	-0.92	1.19	0.866937	During COVID-19
1-oleoyl-2-arachidonoyl-GPE (18:1/20:4)*	0.903448	0.146338	-0.31	2.15	0.271816	During COVID-19
1-(1-enyl-stearoyl)-2-linoleoyl-GPE (P-18:0/18:2)*	-0.472854	0.44683	-1.69	0.75	0.590797	During COVID-19
1-linoleoyl-GPG (18:2)*	1.68034	0.00119403	0.76	2.83	0.00870381	During COVID-19
palmitoylcholine	0.288607	0.57262	-0.72	1.3	0.694161	During COVID-19
phenylacetylmethionine	0.825821	0.0179207	0.16	1.56	0.0562496	During COVID-19
2-methylserine	0.496268	0.246553	-0.34	1.36	0.389147	During COVID-19
glycocholate glucuronide (1)	-0.342218	0.31952	-1.03	0.33	0.467056	During COVID-19
glycochenodeoxycholate glucuronide (1)	0.251252	0.537387	-0.54	1.07	0.666024	During COVID-19
glycosyl-N-palmitoyl-sphingosine (d18:1/16:0)	0.697615	0.358589	-0.8	2.2	0.506135	During COVID-19
methylsuccinoylcarnitine	0.868083	0.0159279	0.19	1.64	0.051154	During COVID-19
catechol glucuronide	0.208934	0.592997	-0.56	0.99	0.707478	During COVID-19
oleoylcholine	0.426118	0.377101	-0.52	1.39	0.525569	During COVID-19
arachidonoylcholine	0.160079	0.752577	-0.84	1.16	0.833023	During COVID-19
docosahexaenoylcholine	-0.0755114	0.879529	-1.07	0.9	0.915041	During COVID-19
palmitoloelycholine	0.219342	0.791609	-1.42	1.85	0.854876	During COVID-19
dihomo-linolenoyl-choline	-0.634692	0.281259	-1.81	0.51	0.429415	During COVID-19
eicosapentaenoylcholine	-0.0799288	0.915903	-1.6	1.4	0.93878	During COVID-19
1-linoleoyl-2-linolenoyl-GPC (18:2/18:3)*	0.383632	0.471761	-0.69	1.41	0.614232	During COVID-19
1-palmitoleoyl-2-linolenoyl-GPC (16:1/18:3)*	0.96985	0.0945023	-0.19	2.12	0.198688	During COVID-19
hexadecadienoate (16:2n6)	1.69842	0.000746979	0.75	2.77	0.00656867	During COVID-19
palmitoleoylcarnitine (C16:1)*	1.18183	0.039017	0.09	2.36	0.101959	During COVID-19
indolepropionylglycine	0.00537091	0.99122	-1.04	0.94	0.993911	During COVID-19
2'-O-methylcytidine	-0.363063	0.576505	-1.67	0.92	0.696585	During COVID-19
2'-O-methyluridine	0.834251	0.198018	-0.37	2.21	0.33548	During COVID-19
phenylacetylthreonine	0.533583	0.132331	-0.15	1.26	0.255439	During COVID-19
gamma-glutamyl-alpha-lysine	-0.262843	0.66084	-1.45	0.91	0.765911	During COVID-19
palmitoyl-oleoyl-glycerol (16:0/18:1) [1]*	0.40211	0.470653	-0.69	1.51	0.61351	During COVID-19
palmitoyl-oleoyl-glycerol (16:0/18:1) [2]*	0.798087	0.212761	-0.45	2.08	0.353678	During COVID-19
palmitoyl-arachidonoyl-glycerol (16:0/20:4) [2]*	0.29729	0.521508	-0.61	1.22	0.654326	During COVID-19
palmitoleoyl-linoleoyl-glycerol (16:1/18:2) [1]*	-0.658522	0.263518	-1.83	0.49	0.409506	During COVID-19
oleoyl-arachidonoyl-glycerol (18:1/20:4) [1]*	0.115727	0.822214	-0.9	1.13	0.875132	During COVID-19
oleoyl-arachidonoyl-glycerol (18:1/20:4) [2]*	0.0813541	0.864837	-0.86	1.04	0.904853	During COVID-19
diacylglycerol (16:1/18:2 [2], 16:0/18:3 [1])*	1.40901	0.0145323	0.29	2.57	0.0470813	During COVID-19
stearoyl-arachidonoyl-glycerol (18:0/20:4) [1]*	0.324549	0.518611	-0.66	1.32	0.653952	During COVID-19
stearoyl-arachidonoyl-glycerol (18:0/20:4) [2]*	0.710798	0.205397	-0.39	1.82	0.3469	During COVID-19
N-palmitoyl-sphingadienine (d18:2/16:0)*	1.58036	0.00866809	0.42	2.79	0.0332327	During COVID-19
lactosyl-N-nervonoyl-sphingosine (d18:1/24:1)*	1.08235	0.102552	-0.21	2.41	0.211065	During COVID-19
lactosyl-N-behenoyl-sphingosine (d18:1/22:0)*	0.355318	0.55885	-0.83	1.57	0.684962	During COVID-19
N-stearoyl-sphingadienine (d18:2/18:0)*	0.19463	0.731033	-0.92	1.31	0.821486	During COVID-19
2-hydroxybehenate	0.0710686	0.891929	-0.96	1.1	0.920523	During COVID-19
N-palmitoylserine	-0.461076	0.41591	-1.59	0.64	0.56336	During COVID-19
N-oleoylserine	0.591901	0.25097	-0.41	1.62	0.394992	During COVID-19
sphingadienine	-0.129643	0.777313	-1.04	0.78	0.850095	During COVID-19
hexadecasphingosine (d16:1)*	-1.15504	0.142754	-2.74	0.37	0.268999	During COVID-19
N-palmitoyl-heptadecasphingosine (d17:1/16:0)*	1.18031	0.0698697	-0.08	2.49	0.156321	During COVID-19
ceramide (d18:1/14:0, d16:1/16:0)*	0.920757	0.104282	-0.18	2.05	0.213971	During COVID-19
ceramide (d18:1/17:0, d17:1/18:0)*	0.466134	0.424802	-0.67	1.63	0.570523	During COVID-19
ceramide (d18:2/24:1, d18:1/24:2)*	1.54893	0.00873128	0.41	2.74	0.0333595	During COVID-19
glycosyl ceramide (d18:2/24:1, d18:1/24:2)*	1.43047	0.0579632	-0.04	2.94	0.137818	During COVID-19
stearoylcholine*	-0.143049	0.786765	-1.2	0.89	0.853757	During COVID-19
linoleoylcholine*	0.139084	0.790014	-0.9	1.17	0.853985	During COVID-19
docosatrienoate (22:3n6)*	1.69793	0.00151473	0.68	2.79	0.0101103	During COVID-19
1-cerotoyl-GPC (26:0)*	-0.419504	0.509409	-1.68	0.82	0.647277	During COVID-19
nisinate (24:6n3)	-0.148358	0.781129	-1.21	0.9	0.851023	During COVID-19
sphingomyelin (d18:0/20:0, d16:0/22:0)*	-0.214174	0.705294	-1.34	0.89	0.800789	During COVID-19
sphingomyelin (d18:1/19:0, d19:1/18:0)*	-1.43561	0.0240015	-2.72	-0.21	0.0705401	During COVID-19
sphingomyelin (d18:2/18:1)*	-0.267145	0.694363	-1.62	1.06	0.794787	During COVID-19
sphingomyelin (d18:2/24:2)*	-0.786189	0.295777	-2.29	0.68	0.441888	During COVID-19
sphingomyelin (d18:2/21:0, d16:2/23:0)*	-2.0796	0.00423964	-3.56	-0.69	0.0199127	During COVID-19
sphingomyelin (d18:2/23:1)*	-1.05284	0.128351	-2.44	0.29	0.251705	During COVID-19
sphingomyelin (d18:1/25:0, d19:0/24:1, d20:1/23:0, d19:1/24:0)*	-0.970524	0.136129	-2.28	0.29	0.260054	During COVID-19
sphingomyelin (d17:2/16:0, d18:2/15:0)*	-0.668434	0.306327	-1.98	0.6	0.453151	During COVID-19
heneicosapentaenoate (21:5n3)	0.360312	0.278158	-0.29	1.03	0.426869	During COVID-19
linolenoylcarnitine (C18:3)*	0.687578	0.280014	-0.54	1.99	0.429122	During COVID-19
behenoylcarnitine (C22)*	0.62256	0.280495	-0.51	1.81	0.429266	During COVID-19
arachidoylcarnitine (C20)*	1.30434	0.0284371	0.15	2.5	0.0809981	During COVID-19
lignoceroylcarnitine (C24)*	0.190125	0.809266	-1.37	1.73	0.866937	During COVID-19
cerotoylcarnitine (C26)*	0.480975	0.493521	-0.9	1.87	0.63425	During COVID-19
ximenoylcarnitine (C26:1)*	0.518114	0.369364	-0.61	1.67	0.518702	During COVID-19
arachidonoylcarnitine (C20:4)	-0.332695	0.567143	-1.5	0.8	0.690543	During COVID-19
eicosenoylcarnitine (C20:1)*	0.921103	0.119256	-0.22	2.12	0.236379	During COVID-19
dihomo-linoleoylcarnitine (C20:2)*	0.83446	0.140144	-0.25	1.99	0.264982	During COVID-19
dihomo-linolenoylcarnitine (C20:3n3 or 6)*	-0.494629	0.442997	-1.79	0.76	0.586428	During COVID-19
docosahexaenoylcarnitine (C22:6)*	0.125467	0.769123	-0.72	0.97	0.844666	During COVID-19
nervonoylcarnitine (C24:1)*	0.9401	0.150453	-0.33	2.25	0.276914	During COVID-19
adrenoylcarnitine (C22:4)*	-0.123087	0.831345	-1.28	1.01	0.882309	During COVID-19
docosapentaenoylcarnitine (C22:5n3)*	-0.280558	0.580899	-1.29	0.71	0.698087	During COVID-19
glycosyl ceramide (d18:1/20:0, d16:1/22:0)*	0.404687	0.575067	-1.02	1.83	0.69617	During COVID-19
carotene diol (1)	-0.64345	0.273931	-1.85	0.48	0.422136	During COVID-19
carotene diol (2)	-0.444083	0.375154	-1.46	0.52	0.523515	During COVID-19
carotene diol (3)	-0.871384	0.138584	-2.05	0.27	0.26348	During COVID-19
cortolone glucuronide (1)	1.43103	0.00156747	0.56	2.35	0.0103385	During COVID-19
5-dodecenoylcarnitine (C12:1)	1.54086	0.00593205	0.46	2.67	0.0258768	During COVID-19
2-butenoylglycine	1.24128	0.00424134	0.41	2.13	0.0199127	During COVID-19
hydroxy-CMPF*	-0.287361	0.534229	-1.2	0.62	0.664784	During COVID-19
3-hydroxyoleoylcarnitine	1.67995	0.00791177	0.47	2.96	0.0314202	During COVID-19
3-hydroxyphenylacetoylglutamine	1.12983	0.00687522	0.34	2	0.0283188	During COVID-19
trans-2-hexenoylglycine	1.10297	0.00278799	0.4	1.87	0.0151426	During COVID-19
2-hydroxyarachidate*	0.445945	0.630095	-1.36	2.29	0.739561	During COVID-19
N-stearoylserine*	-0.185917	0.783138	-1.52	1.14	0.852375	During COVID-19
dodecenedioate (C12:1-DC)*	0.967476	0.0380031	0.08	1.92	0.100164	During COVID-19
nonenedioate (C9:1-DC)*	1.36549	0.000566987	0.64	2.21	0.00541571	During COVID-19
hexadecenedioate (C16:1-DC)*	1.16226	0.0281051	0.18	2.25	0.0804662	During COVID-19
octadecenedioate (C18:1-DC)	1.38268	0.00472675	0.47	2.4	0.0216415	During COVID-19
heptenedioate (C7:1-DC)*	1.11667	0.00712452	0.32	1.96	0.0288101	During COVID-19
octadecadienedioate (C18:2-DC)*	2.11137	0.00103755	0.91	3.44	0.0079834	During COVID-19
glucuronide of C12H22O4 (1)*	0.899878	0.0322433	0.1	1.76	0.0884297	During COVID-19
glucuronide of C12H22O4 (2)*	0.851085	0.0689807	-0.03	1.84	0.155981	During COVID-19
glucuronide of C14H26O4 (1)*	0.894933	0.0223326	0.15	1.7	0.0666969	During COVID-19
glucuronide of C10H18O2 (1)*	0.658737	0.173226	-0.29	1.63	0.305142	During COVID-19
3-carboxy-4-methyl-5-pentyl-2-furanpropionate (3-CMPFP)**	0.698254	0.158876	-0.29	1.68	0.288581	During COVID-19
glucuronide of C10H18O2 (7)*	0.557451	0.0918363	-0.09	1.22	0.193954	During COVID-19
glucuronide of C10H18O2 (8)*	1.02798	0.00843962	0.27	1.82	0.0328109	During COVID-19
N-acetyl-2-aminooctanoate*	0.468779	0.325249	-0.48	1.41	0.473175	During COVID-19
hydroxyasparagine**	1.75986	0.000438431	0.81	2.79	0.00458284	During COVID-19
3-hydroxybutyroylglycine**	1.24729	0.000823834	0.54	2.01	0.00693214	During COVID-19
glyco-beta-muricholate**	0.323539	0.415317	-0.45	1.13	0.563245	During COVID-19
N-methylhydroxyproline**	0.449005	0.205698	-0.22	1.18	0.3469	During COVID-19
glycine conjugate of C10H12O2*	0.531974	0.343832	-0.58	1.64	0.489674	During COVID-19
glycine conjugate of C10H14O2 (1)*	1.10351	0.0550265	-0.03	2.25	0.132542	During COVID-19
glutamine conjugate of C6H10O2 (1)*	1.09452	0.00223288	0.42	1.85	0.0126226	During COVID-19
glutamine conjugate of C6H10O2 (2)*	1.034	0.00181621	0.41	1.72	0.0110569	During COVID-19
sphingomyelin (d17:1/14:0, d16:1/15:0)*	-1.24003	0.0459155	-2.49	-0.04	0.115624	During COVID-19
tetradecadienoate (14:2)*	1.54522	0.00319506	0.56	2.63	0.0164657	During COVID-19
8-methoxykynurenate	0.939199	0.00196813	0.37	1.58	0.011538	During COVID-19
3-amino-2-piperidone	1.37868	0.0436803	0.05	2.74	0.111773	During COVID-19
N,N-dimethylalanine	0.940729	0.135328	-0.28	2.2	0.259447	During COVID-19
2-hydroxysebacate	1.61598	0.000738713	0.7	2.61	0.00656867	During COVID-19
6-bromotryptophan	-1.32394	0.0257014	-2.52	-0.18	0.074353	During COVID-19
delta-CEHC	1.79992	0.000106564	0.92	2.76	0.00268347	During COVID-19
N6,N6-dimethyllysine	2.30962	0.000591903	1.08	3.75	0.00555787	During COVID-19
dodecadienoate (12:2)*	0.65417	0.352701	-0.72	2.05	0.499734	During COVID-19
indoleacetoylcarnitine*	-0.293721	0.548888	-1.28	0.66	0.675742	During COVID-19
gamma-CEHC sulfate	0.530358	0.122823	-0.11	1.25	0.242149	During COVID-19
5-hydroxyindole glucuronide	0.398971	0.282775	-0.34	1.15	0.430377	During COVID-19
11beta-hydroxyandrosterone glucuronide	0.863445	0.018445	0.17	1.63	0.0572467	During COVID-19
11beta-hydroxyetiocholanolone glucuronide*	0.463343	0.132015	-0.13	1.09	0.255371	During COVID-19
N2-acetyl,N6,N6-dimethyllysine	1.30567	0.000738981	0.59	2.12	0.00656867	During COVID-19
N2-acetyl,N6-methyllysine	1.11411	0.00313902	0.39	1.89	0.0163177	During COVID-19
cholic acid glucuronide	1.75633	0.00669018	0.58	3.34	0.0279782	During COVID-19
deoxycholic acid glucuronide	0.361653	0.394785	-0.48	1.21	0.542707	During COVID-19
4-methylhexanoylglutamine	0.737104	0.0463313	0.01	1.48	0.116143	During COVID-19
glycoursodeoxycholic acid sulfate (1)	0.788303	0.0454986	0.03	1.58	0.114835	During COVID-19
lithocholate sulfate (1)	-0.0663511	0.845061	-0.74	0.6	0.892591	During COVID-19
lithocholic acid sulfate (2)	0.541487	0.124456	-0.15	1.25	0.244933	During COVID-19
3-hydroxyhexanoylcarnitine (1)	1.96727	6.25359e-05	1.04	2.98	0.00197617	During COVID-19
2-ketocaprylate	-0.361798	0.482775	-1.41	0.63	0.6249	During COVID-19
hydroxypalmitoyl sphingomyelin (d18:1/16:0(OH))**	0.365636	0.560268	-0.86	1.61	0.68525	During COVID-19
taurochenodeoxycholic acid 3-sulfate	0.408112	0.168765	-0.17	1.01	0.300147	During COVID-19
tetradecadienedioate (C14:2-DC)*	0.41506	0.45598	-0.68	1.52	0.597194	During COVID-19
pregnenetriol sulfate*	0.328152	0.564222	-0.8	1.45	0.687743	During COVID-19
pregnenetriol disulfate*	0.825428	0.0421288	0.03	1.64	0.108555	During COVID-19
eicosenedioate (C20:1-DC)*	-1.48264	0.0105883	-2.65	-0.37	0.0378445	During COVID-19
undecenoylcarnitine (C11:1)	1.20067	0.0574274	0.01	2.52	0.137133	During COVID-19
3-decenoylcarnitine	1.17177	0.0373291	0.08	2.29	0.0988727	During COVID-19
3-hydroxydecanoylcarnitine	2.09883	0.000245541	1.02	3.28	0.00351043	During COVID-19
palmitoyl-sphingosine-phosphoethanolamine (d18:1/16:0)	1.26673	0.12599	-0.33	2.95	0.247513	During COVID-19
picolinoylglycine	0.934285	0.0176536	0.19	1.76	0.055727	During COVID-19
leucylhydroxyproline*	1.5544	0.00458124	0.5	2.67	0.0211044	During COVID-19
isoleucylhydroxyproline*	1.67548	0.0122023	0.39	3.03	0.0412906	During COVID-19
metabolonic lactone sulfate	-1.69608	0.0104807	-3.03	-0.42	0.0375814	During COVID-19
2-hydroxy-4-(methylthio)butanoic acid	0.722639	0.110742	-0.15	1.63	0.225555	During COVID-19
branched chain 14:0 dicarboxylic acid**	-1.10657	0.0446075	-2.22	-0.05	0.113101	During COVID-19
pentose acid*	0.15798	0.69881	-0.66	0.96	0.798624	During COVID-19
1-methyl-5-imidazolelactate	0.425113	0.192638	-0.22	1.07	0.32791	During COVID-19
(2 or 3)-decenoate (10:1n7 or n8)	1.29298	0.0471843	0.04	2.61	0.117748	During COVID-19
S-carboxyethylcysteine	1.55839	0.0192031	0.27	2.9	0.0587762	During COVID-19
branched-chain, straight-chain, or cyclopropyl 10:1 fatty acid (1)*	0.325635	0.516011	-0.66	1.33	0.653418	During COVID-19
branched-chain, straight-chain, or cyclopropyl 10:1 fatty acid (2)*	0.0289702	0.954926	-0.98	1.03	0.969806	During COVID-19
branched-chain, straight-chain, or cyclopropyl 12:1 fatty acid*	1.00089	0.114348	-0.23	2.28	0.22994	During COVID-19
GlcNAc sulfate conjugate of C21H34O2 steroid**	0.635715	0.16773	-0.27	1.55	0.299193	During COVID-19
cis-3,4-methyleneheptanoate	0.375333	0.523687	-0.78	1.54	0.654904	During COVID-19
cis-3,4-methyleneheptanoylcarnitine	2.34221	0.000314548	1.1	3.66	0.00396044	During COVID-19
N-acetyl-2-aminoadipate	1.5246	0.00101658	0.64	2.47	0.00796395	During COVID-19
3-hydroxyoctanoylcarnitine (1)	1.8332	0.000421654	0.85	2.91	0.00444946	During COVID-19
3-hydroxyoctanoylcarnitine (2)	1.61788	0.00481599	0.51	2.79	0.0219593	During COVID-19
cis-3,4-methyleneheptanoylglycine	1.07066	0.00798925	0.29	1.89	0.0316146	During COVID-19
bilirubin degradation product, C16H18N2O5 (1)**	0.389066	0.32799	-0.39	1.19	0.476294	During COVID-19
bilirubin degradation product, C16H18N2O5 (2)**	0.149637	0.732422	-0.72	1.02	0.821494	During COVID-19
bilirubin degradation product, C17H18N2O4 (1)**	-0.133784	0.764285	-1.04	0.74	0.841777	During COVID-19
bilirubin degradation product, C17H18N2O4 (2)**	0.144634	0.728975	-0.69	0.97	0.820728	During COVID-19
bilirubin degradation product, C17H18N2O4 (3)**	0.226785	0.593183	-0.62	1.07	0.707478	During COVID-19
bilirubin degradation product, C17H20N2O5 (1)**	0.12093	0.773361	-0.71	0.95	0.8484	During COVID-19
bilirubin degradation product, C17H20N2O5 (2)**	0.196142	0.635903	-0.62	1.02	0.743228	During COVID-19
bilirubin degradation product, C16H18N2O5 (3)**	0.646117	0.147349	-0.21	1.56	0.272104	During COVID-19
bilirubin degradation product, C16H18N2O5 (4)**	0.299692	0.483907	-0.54	1.15	0.625635	During COVID-19
oxindolylalanine	0.0518264	0.926803	-1.07	1.15	0.946803	During COVID-19
tetrahydrocortisone glucuronide (5)	0.899596	0.0541481	-0.02	1.83	0.130996	During COVID-19
X-07765	-1.34928	0.011644	-2.43	-0.32	0.0401917	During COVID-19
X-11299	-0.537531	0.162719	-1.31	0.21	0.293637	During COVID-19
X-11308	-0.820295	0.173053	-2.02	0.35	0.305142	During COVID-19
X-11315	-0.62614	0.293869	-1.82	0.54	0.4418	During COVID-19
X-11372	-0.145261	0.777434	-1.16	0.86	0.850095	During COVID-19
X-11381	0.623556	0.25836	-0.45	1.72	0.403188	During COVID-19
X-11444	0.827715	0.050045	0.01	1.68	0.124032	During COVID-19
X-11470	1.34358	0.00189828	0.51	2.22	0.0113692	During COVID-19
X-11478	-0.321338	0.575534	-1.46	0.8	0.69617	During COVID-19
X-11483	-0.854371	0.0476888	-1.72	-0.03	0.11874	During COVID-19
X-11632	0.296032	0.626503	-0.89	1.5	0.736622	During COVID-19
X-11787	0.196429	0.749907	-1.02	1.41	0.830897	During COVID-19
X-11795	-0.228181	0.544788	-1.03	0.49	0.672937	During COVID-19
X-11843	-0.0914234	0.745102	-0.65	0.46	0.828522	During COVID-19
X-11847	-0.94952	0.0509953	-1.96	-0.05	0.125006	During COVID-19
X-11849	-0.9274	0.0687258	-1.98	0.03	0.155722	During COVID-19
X-11850	0.121452	0.646544	-0.41	0.64	0.753281	During COVID-19
X-11852	-0.368811	0.373341	-1.2	0.44	0.521642	During COVID-19
X-11858	-1.56993	0.025051	-2.99	-0.21	0.0728518	During COVID-19
X-11861	0.0959054	0.886841	-1.25	1.4	0.918336	During COVID-19
X-11880	0.192523	0.656099	-0.66	1.05	0.76201	During COVID-19
X-12007	0.664408	0.0659573	-0.04	1.39	0.150674	During COVID-19
X-12013	-0.421093	0.186497	-1.06	0.2	0.320867	During COVID-19
[truncated: 217 more rows]

## Sheet: Persistent Metabolites
Metabolite	Log Odds	Nominal P-value	95% Confidence Interval Lower Bound	95% Confidence Interval Upper Bound	FDR-Adjusted P-value	Time of Collection	Significant
N-acetylputrescine	1.4617	0.00040044	0.65	2.28	0.00403352	Pre-COVID-19	Significant
S-adenosylhomocysteine (SAH)	0.903762	0.000608617	0.38	1.42	0.0057141	Pre-COVID-19	Significant
lactose	0.908602	8.93381e-06	0.51	1.31	0.000291137	Pre-COVID-19	Significant
dimethylglycine	1.11197	0.0121113	0.24	1.98	0.0477556	Pre-COVID-19	Significant
pseudouridine	2.04776	2.76711e-07	1.29	2.86	3.85269e-05	Pre-COVID-19	Significant
cytidine	0.722312	0.00711505	0.2	1.25	0.0318544	Pre-COVID-19	Significant
N-acetylalanine	1.78415	4.81953e-05	0.92	2.65	0.00083438	Pre-COVID-19	Significant
4-acetamidobutanoate	0.819982	0.000311855	0.38	1.27	0.00345535	Pre-COVID-19	Significant
N1-methyladenosine	2.38347	0.000384785	1.08	3.71	0.00396375	Pre-COVID-19	Significant
glucuronate	1.19086	9.3982e-06	0.66	1.72	0.00029752	Pre-COVID-19	Significant
pro-hydroxy-pro	0.983555	0.0012225	0.39	1.58	0.00909082	Pre-COVID-19	Significant
1-methyl-4-imidazoleacetate	1.09252	0.000340101	0.5	1.7	0.00365856	Pre-COVID-19	Significant
N-acetylglutamine	1.03485	0.00178016	0.38	1.69	0.0114675	Pre-COVID-19	Significant
N-acetylhistidine	0.904819	0.0026019	0.32	1.5	0.0150938	Pre-COVID-19	Significant
erythronate*	1.8959	5.12138e-08	1.23	2.6	2.83725e-05	Pre-COVID-19	Significant
N1-methylinosine	1.26584	1.09291e-05	0.71	1.85	0.000327827	Pre-COVID-19	Significant
N2,N2-dimethylguanosine	1.60569	2.40836e-06	0.96	2.31	0.000133423	Pre-COVID-19	Significant
N4-acetylcytidine	2.10437	5.17479e-09	1.41	2.82	5.73367e-06	Pre-COVID-19	Significant
N6-carbamoylthreonyladenosine	1.25802	3.58775e-05	0.67	1.87	0.000695069	Pre-COVID-19	Significant
orotidine	0.769972	9.34737e-05	0.39	1.17	0.00132781	Pre-COVID-19	Significant
5,6-dihydrouridine	1.64193	3.76391e-05	0.86	2.43	0.000695069	Pre-COVID-19	Significant
N6-succinyladenosine	0.975485	0.000110125	0.48	1.48	0.00154454	Pre-COVID-19	Significant
1-ribosyl-imidazoleacetate*	1.0333	0.000164655	0.49	1.58	0.00209699	Pre-COVID-19	Significant
N-acetylserine	1.69525	1.34622e-06	1.02	2.41	9.32255e-05	Pre-COVID-19	Significant
alpha-ketoglutaramate*	0.821586	0.000613698	0.35	1.3	0.0057141	Pre-COVID-19	Significant
5-(galactosylhydroxy)-L-lysine	1.44764	1.87976e-07	0.91	2.01	3.4713e-05	Pre-COVID-19	Significant
gamma-CEHC glucuronide*	0.73968	0.00114934	0.29	1.19	0.00884353	Pre-COVID-19	Significant
octadecenedioylcarnitine (C18:1-DC)*	1.01451	0.00211341	0.37	1.67	0.0128662	Pre-COVID-19	Significant
arabonate/xylonate	1.13744	2.63871e-05	0.61	1.68	0.000551639	Pre-COVID-19	Significant
C-glycosyltryptophan	1.40989	3.44829e-06	0.82	2.02	0.00014695	Pre-COVID-19	Significant
adipoylcarnitine (C6-DC)	1.18934	5.6174e-06	0.68	1.71	0.000205251	Pre-COVID-19	Significant
4-hydroxyphenylacetoylcarnitine	0.833024	0.000948969	0.34	1.33	0.00796559	Pre-COVID-19	Significant
suberoylcarnitine (C8-DC)	1.18705	6.03705e-06	0.67	1.71	0.000209033	Pre-COVID-19	Significant
hydroxyasparagine**	1.76304	1.58429e-07	1.12	2.45	3.4713e-05	Pre-COVID-19	Significant
glutamine conjugate of C6H10O2 (1)*	0.897736	2.8493e-05	0.48	1.33	0.000584635	Pre-COVID-19	Significant
glutamine conjugate of C6H10O2 (2)*	0.764123	5.88102e-05	0.39	1.14	0.000972563	Pre-COVID-19	Significant
3-hydroxyhexanoylcarnitine (1)	1.24988	9.1244e-05	0.62	1.88	0.00131297	Pre-COVID-19	Significant
X-12026	1.74933	3.16385e-07	1.09	2.43	3.85269e-05	Pre-COVID-19	Significant
X-12104	1.30888	5.74257e-06	0.75	1.89	0.000205251	Pre-COVID-19	Significant
X-12117	1.05549	1.29227e-06	0.64	1.5	9.32255e-05	Pre-COVID-19	Significant
X-12127	1.11375	0.000260392	0.52	1.72	0.00300857	Pre-COVID-19	Significant
X-12839	0.628119	0.00431498	0.2	1.06	0.0222372	Pre-COVID-19	Significant
X-18887	1.08137	0.000137193	0.53	1.65	0.00190013	Pre-COVID-19	Significant
X-23659	1.057	0.000148754	0.51	1.62	0.00196213	Pre-COVID-19	Significant
X-24334	0.838372	0.0017266	0.31	1.36	0.0112534	Pre-COVID-19	Significant
X-24341	0.959067	7.64194e-05	0.49	1.44	0.0011599	Pre-COVID-19	Significant
X-24518	0.956744	1.67225e-05	0.52	1.4	0.000430896	Pre-COVID-19	Significant
X-24762	1.08581	0.000945852	0.44	1.74	0.00796559	Pre-COVID-19	Significant
X-25454	0.746885	0.000260671	0.35	1.15	0.00300857	Pre-COVID-19	Significant
X-25790	1.26097	5.88345e-07	0.78	1.78	5.43239e-05	Pre-COVID-19	Significant
X-25855	1.17923	8.54034e-05	0.6	1.79	0.00127874	Pre-COVID-19	Significant
N-acetylputrescine	1.9645	0.000761142	0.83	3.14	0.00659165	During COVID-19	Significant
S-adenosylhomocysteine (SAH)	2.16656	0.000329153	1.02	3.4	0.00405224	During COVID-19	Significant
lactose	1.01387	0.00626079	0.3	1.77	0.0268874	During COVID-19	Significant
dimethylglycine	1.75191	0.00919108	0.47	3.13	0.0341735	During COVID-19	Significant
pseudouridine	2.40331	3.13008e-05	1.32	3.6	0.00197617	During COVID-19	Significant
cytidine	1.29372	0.00954394	0.35	2.31	0.0351319	During COVID-19	Significant
N-acetylalanine	2.65227	3.3163e-05	1.45	3.97	0.00197617	During COVID-19	Significant
4-acetamidobutanoate	1.32957	0.000832252	0.58	2.15	0.00693335	During COVID-19	Significant
N1-methyladenosine	2.29058	0.00159556	0.9	3.76	0.0103385	During COVID-19	Significant
glucuronate	1.51931	0.000243322	0.74	2.37	0.00351043	During COVID-19	Significant
pro-hydroxy-pro	1.95622	0.00122663	0.81	3.2	0.00888304	During COVID-19	Significant
1-methyl-4-imidazoleacetate	1.50539	0.000816271	0.66	2.44	0.00693214	During COVID-19	Significant
N-acetylglutamine	1.77719	0.000489802	0.83	2.85	0.00488919	During COVID-19	Significant
N-acetylhistidine	2.119	6.38087e-05	1.12	3.21	0.00197617	During COVID-19	Significant
erythronate*	2.05867	4.61189e-05	1.1	3.1	0.00197617	During COVID-19	Significant
N1-methylinosine	1.68871	0.000117494	0.87	2.61	0.00271215	During COVID-19	Significant
N2,N2-dimethylguanosine	1.59249	0.000454309	0.75	2.55	0.00470443	During COVID-19	Significant
N4-acetylcytidine	1.53392	0.00220636	0.58	2.56	0.0125367	During COVID-19	Significant
N6-carbamoylthreonyladenosine	1.80902	4.70774e-05	0.99	2.74	0.00197617	During COVID-19	Significant
orotidine	1.56002	3.70009e-05	0.86	2.36	0.00197617	During COVID-19	Significant
5,6-dihydrouridine	2.23753	1.47723e-05	1.27	3.31	0.00197617	During COVID-19	Significant
N6-succinyladenosine	1.93063	2.81886e-05	1.07	2.89	0.00197617	During COVID-19	Significant
1-ribosyl-imidazoleacetate*	1.09177	0.00842336	0.29	1.94	0.0328109	During COVID-19	Significant
N-acetylserine	2.09102	3.73318e-05	1.14	3.14	0.00197617	During COVID-19	Significant
alpha-ketoglutaramate*	1.71633	0.000894035	0.74	2.78	0.00729548	During COVID-19	Significant
5-(galactosylhydroxy)-L-lysine	1.55546	0.000521771	0.71	2.48	0.00508919	During COVID-19	Significant
gamma-CEHC glucuronide*	1.28816	0.000127962	0.66	1.99	0.00278004	During COVID-19	Significant
octadecenedioylcarnitine (C18:1-DC)*	2.02265	2.51453e-05	1.12	3.02	0.00197617	During COVID-19	Significant
arabonate/xylonate	1.58941	9.55053e-05	0.82	2.43	0.00258097	During COVID-19	Significant
C-glycosyltryptophan	1.68256	0.00131752	0.7	2.76	0.00918124	During COVID-19	Significant
adipoylcarnitine (C6-DC)	1.32031	0.000251945	0.63	2.06	0.00351489	During COVID-19	Significant
4-hydroxyphenylacetoylcarnitine	1.10629	0.00129125	0.44	1.82	0.00911277	During COVID-19	Significant
suberoylcarnitine (C8-DC)	1.71725	1.05724e-05	0.99	2.53	0.00197617	During COVID-19	Significant
hydroxyasparagine**	1.75986	0.000438431	0.81	2.79	0.00458284	During COVID-19	Significant
glutamine conjugate of C6H10O2 (1)*	1.09452	0.00223288	0.42	1.85	0.0126226	During COVID-19	Significant
glutamine conjugate of C6H10O2 (2)*	1.034	0.00181621	0.41	1.72	0.0110569	During COVID-19	Significant
3-hydroxyhexanoylcarnitine (1)	1.96727	6.25359e-05	1.04	2.98	0.00197617	During COVID-19	Significant
X-12026	1.74174	0.000342549	0.81	2.73	0.00406334	During COVID-19	Significant
X-12104	1.14948	0.011099	0.29	2.08	0.0389166	During COVID-19	Significant
X-12117	0.899074	0.00638213	0.27	1.58	0.0271977	During COVID-19	Significant
X-12127	0.829541	0.00193189	0.31	1.37	0.0114203	During COVID-19	Significant
X-12839	1.31131	0.00130215	0.54	2.16	0.00913156	During COVID-19	Significant
X-18887	1.70922	0.000211666	0.85	2.67	0.00335083	During COVID-19	Significant
X-23659	0.900577	0.0106625	0.23	1.64	0.0379873	During COVID-19	Significant
X-24334	1.3323	0.00605354	0.42	2.33	0.0261816	During COVID-19	Significant
X-24341	1.48706	0.000309129	0.72	2.35	0.00396044	During COVID-19	Significant
X-24518	1.1136	0.00188502	0.43	1.85	0.0113511	During COVID-19	Significant
X-24762	0.740265	0.00629035	0.22	1.29	0.0269101	During COVID-19	Significant
X-25454	1.20127	0.00118136	0.52	1.99	0.00870381	During COVID-19	Significant
X-25790	1.12457	0.00177534	0.44	1.86	0.0109282	During COVID-19	Significant
X-25855	1.30762	0.00341023	0.47	2.24	0.0172536	During COVID-19	Significant
N-acetylputrescine	4.55161	1.91583e-06	2.79	6.55	0.00212274	Post-COVID-19	Significant
S-adenosylhomocysteine (SAH)	2.97688	0.000429009	1.42	4.79	0.0163276	Post-COVID-19	Significant
lactose	1.97933	0.000486024	0.9	3.14	0.0163276	Post-COVID-19	Significant
dimethylglycine	2.85584	0.00046162	1.31	4.55	0.0163276	Post-COVID-19	Significant
pseudouridine	3.17897	0.00159588	1.28	5.27	0.0229641	Post-COVID-19	Significant
cytidine	3.07863	0.000144009	1.58	4.77	0.0133392	Post-COVID-19	Significant
N-acetylalanine	3.7882	0.00128735	1.58	6.24	0.0212894	Post-COVID-19	Significant
4-acetamidobutanoate	2.71609	0.000520186	1.25	4.37	0.0164676	Post-COVID-19	Significant
N1-methyladenosine	6.6517	4.10225e-05	3.69	10.09	0.0113632	Post-COVID-19	Significant
glucuronate	2.71754	0.000613269	1.23	4.38	0.016764	Post-COVID-19	Significant
pro-hydroxy-pro	3.95208	1.09498e-05	2.29	5.83	0.00404413	Post-COVID-19	Significant
1-methyl-4-imidazoleacetate	3.65667	0.000413787	1.72	5.83	0.0163276	Post-COVID-19	Significant
N-acetylglutamine	2.16381	0.00534101	0.68	3.77	0.046967	Post-COVID-19	Significant
N-acetylhistidine	2.88208	0.00111816	1.2	4.69	0.0198067	Post-COVID-19	Significant
erythronate*	2.93111	0.00275479	1.06	4.93	0.0324714	Post-COVID-19	Significant
N1-methylinosine	2.94332	0.00559991	0.94	5.19	0.0484742	Post-COVID-19	Significant
N2,N2-dimethylguanosine	4.44861	0.000736491	2.09	7.25	0.0170532	Post-COVID-19	Significant
N4-acetylcytidine	3.7133	6.86782e-06	2.19	5.45	0.00380477	Post-COVID-19	Significant
N6-carbamoylthreonyladenosine	3.41196	0.000575045	1.55	5.49	0.016764	Post-COVID-19	Significant
orotidine	2.44806	0.000342037	1.15	3.86	0.0163276	Post-COVID-19	Significant
5,6-dihydrouridine	2.98901	0.000733971	1.34	4.85	0.0170532	Post-COVID-19	Significant
N6-succinyladenosine	2.42359	0.00264119	0.87	4.06	0.0315807	Post-COVID-19	Significant
1-ribosyl-imidazoleacetate*	2.62874	0.00111026	1.09	4.28	0.0198067	Post-COVID-19	Significant
N-acetylserine	2.76335	0.00512116	0.88	4.79	0.0461321	Post-COVID-19	Significant
alpha-ketoglutaramate*	2.31902	0.00354763	0.8	3.96	0.0389186	Post-COVID-19	Significant
5-(galactosylhydroxy)-L-lysine	1.91375	0.00495081	0.66	3.36	0.0457124	Post-COVID-19	Significant
gamma-CEHC glucuronide*	1.6398	0.00506413	0.52	2.86	0.0459923	Post-COVID-19	Significant
octadecenedioylcarnitine (C18:1-DC)*	1.8403	0.00398838	0.63	3.19	0.0405424	Post-COVID-19	Significant
arabonate/xylonate	2.30788	0.00246939	0.86	3.88	0.0304794	Post-COVID-19	Significant
C-glycosyltryptophan	3.36569	0.00169099	1.34	5.59	0.0240207	Post-COVID-19	Significant
adipoylcarnitine (C6-DC)	1.96256	0.00110309	0.82	3.22	0.0198067	Post-COVID-19	Significant
4-hydroxyphenylacetoylcarnitine	1.91669	0.00493877	0.61	3.31	0.0457124	Post-COVID-19	Significant
suberoylcarnitine (C8-DC)	2.4058	0.000145656	1.22	3.74	0.0133392	Post-COVID-19	Significant
hydroxyasparagine**	3.79363	0.00103758	1.61	6.19	0.0198067	Post-COVID-19	Significant
glutamine conjugate of C6H10O2 (1)*	1.73	0.00523872	0.55	3.01	0.046436	Post-COVID-19	Significant
glutamine conjugate of C6H10O2 (2)*	1.87941	0.000965275	0.79	3.05	0.0194459	Post-COVID-19	Significant
3-hydroxyhexanoylcarnitine (1)	2.29261	0.00459263	0.74	3.95	0.0434926	Post-COVID-19	Significant
X-12026	3.40042	6.43136e-05	1.8	5.16	0.0133392	Post-COVID-19	Significant
X-12104	2.48238	0.00216213	0.94	4.14	0.0285195	Post-COVID-19	Significant
X-12117	2.47214	0.000834931	1.1	4.04	0.0174548	Post-COVID-19	Significant
X-12127	4.50466	9.82885e-05	2.39	6.92	0.0133392	Post-COVID-19	Significant
X-12839	2.0384	0.00149451	0.87	3.42	0.0224121	Post-COVID-19	Significant
X-18887	2.77889	0.000112592	1.43	4.29	0.0133392	Post-COVID-19	Significant
X-23659	2.48517	0.00321583	0.87	4.21	0.0367334	Post-COVID-19	Significant
X-24334	2.99137	0.000156506	1.48	4.61	0.0133392	Post-COVID-19	Significant
X-24341	2.25299	0.00261509	0.83	3.79	0.0315807	Post-COVID-19	Significant
X-24518	2.45225	0.00127967	1.01	4.04	0.0212894	Post-COVID-19	Significant
X-24762	3.63089	0.00107133	1.66	5.97	0.0198067	Post-COVID-19	Significant
X-25454	2.44305	0.000635457	1.08	3.92	0.016764	Post-COVID-19	Significant
X-25790	2.05999	0.00426079	0.69	3.56	0.0425311	Post-COVID-19	Significant
X-25855	2.63244	0.00435696	0.87	4.55	0.0428615	Post-COVID-19	Significant
S-1-pyrroline-5-carboxylate	0.644865	0.0879503	-0.09	1.39	0.189221	Pre-COVID-19
spermidine	0.230048	0.501139	-0.44	0.9	0.651716	Pre-COVID-19
1-methylnicotinamide	-0.211554	0.370517	-0.69	0.25	0.526324	Pre-COVID-19
12,13-DiHOME	-0.179206	0.497933	-0.7	0.33	0.64907	Pre-COVID-19
2-oxoadipate	0.799659	0.0231322	0.11	1.5	0.0732301	Pre-COVID-19
alpha-ketoglutarate	0.631943	0.0994673	-0.12	1.41	0.208336	Pre-COVID-19
kynurenate	0.820312	0.00327757	0.27	1.38	0.0177148	Pre-COVID-19
3-hydroxyisobutyrate	0.461705	0.193771	-0.24	1.16	0.34025	Pre-COVID-19
3-hydroxy-3-methylglutarate	1.30004	0.000186537	0.62	2	0.00232228	Pre-COVID-19
homovanillate (HVA)	0.117564	0.607708	-0.35	0.55	0.733487	Pre-COVID-19
3-phosphoglycerate	-0.149226	0.61623	-0.75	0.42	0.740546	Pre-COVID-19
cholate	-0.254187	0.137558	-0.6	0.07	0.26553	Pre-COVID-19
4-hydroxynonenal	-0.654032	0.0246189	-1.23	-0.09	0.0771656	Pre-COVID-19
4-hydroxyphenylacetate	0.415695	0.0629113	-0.03	0.85	0.148944	Pre-COVID-19
5,6-dihydrothymine	0.945839	0.0255326	0.12	1.79	0.079024	Pre-COVID-19
hypoxanthine	1.0294	0.000511839	0.46	1.62	0.00501874	Pre-COVID-19
9,10-DiHOME	-0.00261725	0.992371	-0.54	0.53	0.995065	Pre-COVID-19
linoleate (18:2n6)	-0.432861	0.155215	-1.04	0.16	0.285678	Pre-COVID-19
laurate (12:0)	-0.302309	0.228521	-0.8	0.18	0.382479	Pre-COVID-19
quinolinate	1.44655	8.12863e-06	0.81	2.09	0.000272925	Pre-COVID-19
N6,N6,N6-trimethyllysine	0.792507	0.0185291	0.13	1.45	0.0637587	Pre-COVID-19
N-formylmethionine	1.73261	2.21355e-05	0.94	2.55	0.000521832	Pre-COVID-19
adenosine 3',5'-cyclic monophosphate (cAMP)	0.673619	0.0457494	0.02	1.34	0.120301	Pre-COVID-19
adenosine 5'-monophosphate (AMP)	0.221832	0.344063	-0.24	0.68	0.497679	Pre-COVID-19
5-methylthioadenosine (MTA)	2.11329	6.99173e-07	1.29	2.96	5.9591e-05	Pre-COVID-19
N6-methyladenosine	0.0500478	0.890477	-0.66	0.77	0.933443	Pre-COVID-19
arachidonate (20:4n6)	-0.943676	0.00421504	-1.6	-0.31	0.0219261	Pre-COVID-19
arginine	0.77317	0.0725584	-0.07	1.62	0.164406	Pre-COVID-19
aspartate	-0.277655	0.525605	-1.15	0.57	0.669269	Pre-COVID-19
2-hydroxyphenylacetate	0.356924	0.136974	-0.12	0.82	0.264864	Pre-COVID-19
3-(4-hydroxyphenyl)lactate	0.698511	0.0738991	-0.07	1.47	0.166762	Pre-COVID-19
phenylpyruvate	0.232775	0.549529	-0.53	1	0.689695	Pre-COVID-19
beta-alanine	0.503789	0.0836021	-0.08	1.07	0.184312	Pre-COVID-19
carnosine	0.236624	0.18093	-0.12	0.58	0.322299	Pre-COVID-19
biliverdin	-0.302873	0.380705	-0.99	0.37	0.535306	Pre-COVID-19
succinate	-0.242803	0.5112	-0.97	0.49	0.660151	Pre-COVID-19
3-hydroxybutyrate (BHBA)	-0.0419141	0.860957	-0.52	0.42	0.917812	Pre-COVID-19
7-dehydrocholesterol	0.330848	0.11908	-0.09	0.75	0.239891	Pre-COVID-19
cholesterol	-0.411151	0.413375	-1.41	0.57	0.568263	Pre-COVID-19
choline phosphate	0.16456	0.671311	-0.6	0.92	0.780496	Pre-COVID-19
corticosterone	0.121884	0.635809	-0.39	0.62	0.755231	Pre-COVID-19
cortisone	-1.05263	0.0112373	-1.87	-0.24	0.045112	Pre-COVID-19
creatinine	1.38479	0.00126774	0.53	2.23	0.00918073	Pre-COVID-19
cysteinylglycine	-1.3255	0.00209529	-2.19	-0.5	0.0128264	Pre-COVID-19
cystine	0.685482	0.0732927	-0.07	1.44	0.165731	Pre-COVID-19
sphingosine	0.387466	0.321086	-0.38	1.17	0.478177	Pre-COVID-19
deoxycholate	-0.122059	0.563074	-0.55	0.28	0.69864	Pre-COVID-19
cystathionine	1.03883	3.70823e-05	0.55	1.54	0.000695069	Pre-COVID-19
sphinganine	-0.0857551	0.837128	-0.94	0.73	0.901398	Pre-COVID-19
fumarate	0.826432	0.0424702	0.03	1.64	0.115336	Pre-COVID-19
gamma-glutamylglutamate	-0.12166	0.775083	-0.96	0.71	0.862241	Pre-COVID-19
glutarate (C5-DC)	0.0953318	0.698452	-0.39	0.58	0.801176	Pre-COVID-19
glycine	0.484755	0.313598	-0.46	1.43	0.471574	Pre-COVID-19
glycocholate	0.656386	0.00097596	0.27	1.05	0.0080101	Pre-COVID-19
guanidinoacetate	-1.09981	0.0206709	-2.04	-0.18	0.0683682	Pre-COVID-19
histidine	-2.05853	0.00276959	-3.43	-0.76	0.0154206	Pre-COVID-19
cortisol	-0.0502541	0.880727	-0.71	0.6	0.92761	Pre-COVID-19
hypotaurine	0.772914	0.0530789	-0.02	1.56	0.130114	Pre-COVID-19
inosine	0.898722	0.000699744	0.39	1.44	0.00640758	Pre-COVID-19
inosine 5'-monophosphate (IMP)	-0.234478	0.437208	-0.84	0.34	0.591058	Pre-COVID-19
myo-inositol	0.770773	0.00412368	0.24	1.3	0.0216542	Pre-COVID-19
isoleucine	-0.561484	0.280198	-1.59	0.45	0.436633	Pre-COVID-19
2-aminoadipate	0.157084	0.591659	-0.42	0.73	0.720723	Pre-COVID-19
citrulline	-0.0682342	0.877499	-0.94	0.8	0.92597	Pre-COVID-19
leucine	-1.18612	0.0280223	-2.26	-0.14	0.0843713	Pre-COVID-19
lysine	-0.33499	0.589007	-1.55	0.88	0.719235	Pre-COVID-19
malate	1.22853	0.00239619	0.44	2.04	0.0141977	Pre-COVID-19
methionine	0.723134	0.121445	-0.19	1.65	0.24333	Pre-COVID-19
methylmalonate (MMA)	0.824287	0.0107754	0.19	1.46	0.0437332	Pre-COVID-19
palmitate (16:0)	-0.604936	0.0610903	-1.24	0.02	0.144942	Pre-COVID-19
nicotinamide	-0.239129	0.391104	-0.8	0.31	0.544401	Pre-COVID-19
stearate (18:0)	-0.823587	0.0120688	-1.47	-0.19	0.0477556	Pre-COVID-19
ornithine	-0.896345	0.0564716	-1.82	0.02	0.136023	Pre-COVID-19
orotate	0.869446	0.000324129	0.4	1.36	0.00352093	Pre-COVID-19
palmitoleate (16:1n7)	-0.0879474	0.705137	-0.55	0.36	0.804626	Pre-COVID-19
phenylalanine	1.03721	0.0925481	-0.16	2.26	0.196682	Pre-COVID-19
phosphate	-0.281413	0.678598	-1.63	1.04	0.785671	Pre-COVID-19
pristanate	-0.345629	0.164757	-0.84	0.14	0.297314	Pre-COVID-19
proline	0.520142	0.193764	-0.27	1.31	0.34025	Pre-COVID-19
lactate	0.380371	0.36519	-0.45	1.21	0.520091	Pre-COVID-19
retinol (Vitamin A)	-0.46645	0.276656	-1.31	0.37	0.433572	Pre-COVID-19
serine	-0.154884	0.764574	-1.17	0.86	0.854842	Pre-COVID-19
serotonin	-0.468048	0.0575889	-0.97	0	0.138413	Pre-COVID-19
spermine	0.539226	0.0887932	-0.08	1.16	0.190664	Pre-COVID-19
taurine	-0.0838802	0.864422	-1.08	0.84	0.919285	Pre-COVID-19
myristate (14:0)	-0.431884	0.0988059	-0.95	0.07	0.207343	Pre-COVID-19
urea	0.597873	0.0637217	-0.04	1.23	0.149902	Pre-COVID-19
uridine	-1.75196	0.000158137	-2.68	-0.85	0.00203739	Pre-COVID-19
2'-deoxyuridine	-0.642526	0.101363	-1.42	0.12	0.210724	Pre-COVID-19
trans-urocanate	-0.234246	0.514785	-0.95	0.46	0.661695	Pre-COVID-19
glutamate	0.495983	0.183659	-0.24	1.23	0.32507	Pre-COVID-19
glutamine	-0.0604793	0.932979	-1.47	1.36	0.962514	Pre-COVID-19
threonine	0.40018	0.44237	-0.62	1.42	0.595561	Pre-COVID-19
tryptophan	-1.16558	0.0549252	-2.36	0.02	0.133459	Pre-COVID-19
valine	-0.733003	0.147628	-1.73	0.26	0.276237	Pre-COVID-19
glucose	0.586389	0.142035	-0.21	1.37	0.270868	Pre-COVID-19
alpha-ketobutyrate	-0.718117	0.0482236	-1.44	-0.01	0.123115	Pre-COVID-19
adenosine	0.0420728	0.882879	-0.52	0.61	0.928993	Pre-COVID-19
betaine	0.443687	0.41141	-0.62	1.5	0.566264	Pre-COVID-19
cysteine	0.181508	0.74483	-0.9	1.29	0.839543	Pre-COVID-19
mannose	0.351969	0.32509	-0.36	1.05	0.480792	Pre-COVID-19
alanine	0.00645534	0.989704	-0.98	0.99	0.99329	Pre-COVID-19
tyrosine	-0.255358	0.582252	-1.17	0.65	0.714846	Pre-COVID-19
malonate	0.0671553	0.826711	-0.55	0.66	0.893654	Pre-COVID-19
pyruvate	-0.526626	0.278173	-1.49	0.42	0.435333	Pre-COVID-19
uracil	0.227908	0.559393	-0.54	1	0.695885	Pre-COVID-19
xylose	0.643617	0.000964268	0.26	1.03	0.0080101	Pre-COVID-19
arabinose	0.948734	0.000559836	0.41	1.49	0.0053939	Pre-COVID-19
fructose	0.313047	0.202276	-0.17	0.79	0.349643	Pre-COVID-19
adenine	1.01763	0.01107	0.24	1.82	0.0446018	Pre-COVID-19
cytosine	0.106794	0.661867	-0.38	0.58	0.773574	Pre-COVID-19
caprate (10:0)	-0.231491	0.384864	-0.76	0.28	0.539101	Pre-COVID-19
margarate (17:0)	-0.556242	0.0514083	-1.12	0	0.127144	Pre-COVID-19
nonadecanoate (19:0)	-0.851979	0.014081	-1.55	-0.18	0.0530671	Pre-COVID-19
arachidate (20:0)	-0.482658	0.125367	-1.11	0.13	0.249821	Pre-COVID-19
maltose	1.12937	1.20759e-05	0.62	1.64	0.000352108	Pre-COVID-19
asparagine	0.387262	0.479238	-0.69	1.46	0.632138	Pre-COVID-19
N-stearoyl-sphinganine (d18:0/18:0)*	0.201683	0.502253	-0.39	0.79	0.6524	Pre-COVID-19
dihydroorotate	0.313068	0.387451	-0.41	1.02	0.54061	Pre-COVID-19
heptanoate (7:0)	-0.739888	0.0160413	-1.35	-0.14	0.0584662	Pre-COVID-19
caproate (6:0)	-1.12577	0.000592474	-1.78	-0.49	0.00561078	Pre-COVID-19
caprylate (8:0)	-0.0965254	0.720012	-0.64	0.42	0.818229	Pre-COVID-19
sucrose	0.941759	7.1617e-05	0.48	1.41	0.00112408	Pre-COVID-19
pentadecanoate (15:0)	-0.558147	0.0553398	-1.14	0.01	0.134172	Pre-COVID-19
trans-4-hydroxyproline	0.0281253	0.932214	-0.63	0.67	0.962514	Pre-COVID-19
allantoin	0.932886	0.0318432	0.09	1.79	0.0927411	Pre-COVID-19
xanthine	0.561318	0.0319882	0.05	1.09	0.0927826	Pre-COVID-19
5-oxoproline	-0.0820341	0.884452	-1.21	1.01	0.929706	Pre-COVID-19
picolinate	0.109481	0.699222	-0.46	0.67	0.801176	Pre-COVID-19
sarcosine	-0.181119	0.689018	-1.07	0.7	0.793589	Pre-COVID-19
pantothenate	0.674694	0.0323802	0.05	1.29	0.0934302	Pre-COVID-19
pipecolate	0.0340789	0.886159	-0.44	0.49	0.929796	Pre-COVID-19
phosphoethanolamine	0.104284	0.78674	-0.66	0.85	0.870837	Pre-COVID-19
glycerate	0.297834	0.431942	-0.44	1.04	0.58659	Pre-COVID-19
3-ureidopropionate	0.97079	0.00727937	0.26	1.69	0.0323917	Pre-COVID-19
N-acetylleucine	0.143842	0.697997	-0.58	0.88	0.801176	Pre-COVID-19
N-acetylmethionine	1.37157	8.86406e-05	0.69	2.07	0.00129229	Pre-COVID-19
N-acetylvaline	1.22254	0.00665984	0.33	2.11	0.0306187	Pre-COVID-19
erucate (22:1n9)	-0.204291	0.475139	-0.78	0.35	0.629614	Pre-COVID-19
bilirubin (Z,Z)	-0.718818	0.0812712	-1.54	0.08	0.180097	Pre-COVID-19
thyroxine	-0.62381	0.237289	-1.67	0.4	0.390799	Pre-COVID-19
gamma-glutamyltyrosine	0.444092	0.257537	-0.33	1.21	0.412954	Pre-COVID-19
alpha-tocopherol	-1.47932	0.00602902	-2.55	-0.43	0.0290442	Pre-COVID-19
vanillylmandelate (VMA)	0.996282	0.000769627	0.42	1.59	0.00687699	Pre-COVID-19
3-aminoisobutyrate	0.641025	0.0607536	-0.03	1.31	0.144647	Pre-COVID-19
chenodeoxycholate	-0.0892643	0.65362	-0.49	0.29	0.768857	Pre-COVID-19
citrate	0.895395	0.158785	-0.34	2.15	0.28997	Pre-COVID-19
5,6-dihydrouracil	-0.161615	0.580843	-0.74	0.41	0.714846	Pre-COVID-19
2-aminobutyrate	-0.846684	0.0644397	-1.75	0.04	0.15095	Pre-COVID-19
urate	1.30837	0.0093575	0.33	2.3	0.0394225	Pre-COVID-19
ursodeoxycholate	0.102547	0.613193	-0.3	0.49	0.738146	Pre-COVID-19
oleoyl ethanolamide	-0.0618574	0.854383	-0.73	0.6	0.912568	Pre-COVID-19
gamma-glutamylglutamine	-1.63922	0.00102036	-2.63	-0.67	0.00825226	Pre-COVID-19
4-hydroxyphenylpyruvate	0.585664	0.0678531	-0.05	1.21	0.156628	Pre-COVID-19
butyrate/isobutyrate (4:0)	-0.0236354	0.943391	-0.68	0.62	0.964521	Pre-COVID-19
N-acetylneuraminate	1.59703	1.69533e-06	0.96	2.27	0.000104357	Pre-COVID-19
N-acetylglucosaminylasparagine	1.82772	3.47716e-07	1.13	2.55	3.85269e-05	Pre-COVID-19
acetoacetate	0.0872248	0.725767	-0.41	0.57	0.821887	Pre-COVID-19
creatine	-0.934854	0.020512	-1.74	-0.15	0.0682503	Pre-COVID-19
cys-gly, oxidized	-0.985573	0.0151393	-1.8	-0.21	0.0555443	Pre-COVID-19
estrone 3-sulfate	-0.270348	0.324768	-0.84	0.24	0.480792	Pre-COVID-19
dihomo-linoleate (20:2n6)	-0.214472	0.437425	-0.76	0.32	0.591058	Pre-COVID-19
gamma-glutamylhistidine	0.334925	0.376785	-0.38	1.11	0.530467	Pre-COVID-19
2-hydroxystearate	-0.846728	0.0272184	-1.61	-0.1	0.0826194	Pre-COVID-19
glycerol	0.437844	0.204997	-0.25	1.11	0.352541	Pre-COVID-19
choline	1.08151	0.044058	0.02	2.13	0.117347	Pre-COVID-19
anthranilate	0.677075	0.026891	0.07	1.28	0.0818549	Pre-COVID-19
gamma-glutamylleucine	0.0693888	0.86827	-0.76	0.89	0.921498	Pre-COVID-19
3-methoxytyrosine	0.136104	0.637311	-0.46	0.75	0.755231	Pre-COVID-19
beta-hydroxyisovalerate	0.818728	0.0130124	0.21	1.55	0.0503567	Pre-COVID-19
arachidonoyl ethanolamide	-0.437374	0.15101	-1.04	0.16	0.281209	Pre-COVID-19
palmitoyl ethanolamide	0.110055	0.526117	-0.24	0.45	0.669269	Pre-COVID-19
N-linoleoylglycine	0.148641	0.5894	-0.4	0.68	0.719235	Pre-COVID-19
N-palmitoyl-sphingosine (d18:1/16:0)	0.968666	0.0546707	0	1.98	0.133132	Pre-COVID-19
1-palmitoyl-2-oleoyl-GPE (16:0/18:1)	0.637662	0.0322593	0.05	1.22	0.0933244	Pre-COVID-19
1-palmitoyl-2-linoleoyl-GPI (16:0/18:2)	0.380317	0.319883	-0.37	1.13	0.477026	Pre-COVID-19
1-palmitoyl-2-linoleoyl-GPC (16:0/18:2)	-0.75848	0.359034	-2.39	0.86	0.514631	Pre-COVID-19
stearoyl sphingomyelin (d18:1/18:0)	-0.541242	0.306819	-1.59	0.49	0.465693	Pre-COVID-19
1-palmitoyl-2-oleoyl-GPC (16:0/18:1)	-0.148506	0.822359	-1.45	1.14	0.892433	Pre-COVID-19
N-stearoyl-sphingosine (d18:1/18:0)*	0.437326	0.24508	-0.3	1.18	0.397001	Pre-COVID-19
glycochenodeoxycholate	0.67933	0.00105817	0.28	1.09	0.00843493	Pre-COVID-19
taurochenodeoxycholate	0.664634	0.000389936	0.3	1.04	0.00396375	Pre-COVID-19
taurocholate	0.578899	0.000748845	0.24	0.92	0.00674569	Pre-COVID-19
taurodeoxycholate	0.211062	0.275126	-0.17	0.59	0.432886	Pre-COVID-19
azelate (C9-DC)	0.142533	0.668022	-0.52	0.79	0.777488	Pre-COVID-19
eicosapentaenoate (EPA; 20:5n3)	-0.68402	0.0165204	-1.26	-0.14	0.0594305	Pre-COVID-19
methylsuccinate	0.695107	0.0292009	0.08	1.33	0.0869746	Pre-COVID-19
ethylmalonate	0.784085	0.00973131	0.2	1.39	0.0403831	Pre-COVID-19
carnitine	-1.10292	0.043059	-2.19	-0.04	0.116081	Pre-COVID-19
phenylacetate	-0.0176948	0.945594	-0.53	0.49	0.964521	Pre-COVID-19
xanthurenate	0.262324	0.316662	-0.26	0.77	0.473498	Pre-COVID-19
suberate (C8-DC)	0.956486	0.000707938	0.41	1.52	0.00642947	Pre-COVID-19
3-methyl-2-oxovalerate	-1.00276	0.026176	-1.9	-0.13	0.080564	Pre-COVID-19
methionine sulfoxide	0.587465	0.0466195	-0.01	1.16	0.121254	Pre-COVID-19
3-methylhistidine	0.31681	0.159558	-0.13	0.76	0.290296	Pre-COVID-19
5-hydroxylysine	0.83115	0.0183265	0.14	1.52	0.0636516	Pre-COVID-19
4-guanidinobutanoate	0.227932	0.361909	-0.27	0.72	0.517413	Pre-COVID-19
glycerol 3-phosphate	0.474539	0.275399	-0.39	1.32	0.432886	Pre-COVID-19
imidazole lactate	0.267659	0.436316	-0.4	0.96	0.591	Pre-COVID-19
kynurenine	1.6929	7.20303e-05	0.85	2.53	0.00112408	Pre-COVID-19
glycerophosphorylcholine (GPC)	-0.767044	0.0920695	-1.67	0.11	0.196179	Pre-COVID-19
N-acetylglutamate	1.04838	0.004144	0.35	1.79	0.0216583	Pre-COVID-19
ribitol	1.9435	0.000141514	0.96	2.97	0.00190401	Pre-COVID-19
glycodeoxycholate	0.194957	0.370235	-0.24	0.62	0.526324	Pre-COVID-19
gentisate	0.124997	0.597403	-0.35	0.59	0.724204	Pre-COVID-19
indolelactate	0.651876	0.0442209	0.01	1.29	0.117498	Pre-COVID-19
3-indoxyl sulfate	0.376987	0.141935	-0.14	0.87	0.270868	Pre-COVID-19
gamma-glutamylphenylalanine	1.45887	0.00124543	0.57	2.35	0.00913862	Pre-COVID-19
4-methyl-2-oxopentanoate	-1.31086	0.00641512	-2.27	-0.38	0.0302466	Pre-COVID-19
1,5-anhydroglucitol (1,5-AG)	-0.47362	0.147842	-1.12	0.17	0.276237	Pre-COVID-19
2-arachidonoylglycerol (20:4)	-0.523138	0.0303451	-1.01	-0.06	0.0896597	Pre-COVID-19
1-stearoyl-2-arachidonoyl-GPI (18:0/20:4)	-1.54875	0.00202305	-2.55	-0.58	0.0125226	Pre-COVID-19
sphingosine 1-phosphate	-0.96456	0.0439653	-1.91	-0.03	0.117347	Pre-COVID-19
1-stearoyl-2-oleoyl-GPS (18:0/18:1)	-0.0193753	0.938578	-0.52	0.47	0.964521	Pre-COVID-19
1-stearoyl-GPI (18:0)	-0.867414	0.0196959	-1.61	-0.15	0.0666112	Pre-COVID-19
1,2-dipalmitoyl-GPC (16:0/16:0)	1.24231	0.0282111	0.14	2.37	0.0847099	Pre-COVID-19
docosahexaenoate (DHA; 22:6n3)	-0.688336	0.0212157	-1.29	-0.11	0.0691381	Pre-COVID-19
1-myristoyl-2-palmitoyl-GPC (14:0/16:0)	0.023155	0.942227	-0.61	0.65	0.964521	Pre-COVID-19
alpha-hydroxyisocaproate	-0.740829	0.0663747	-1.55	0.04	0.153907	Pre-COVID-19
maleate	0.261401	0.2809	-0.22	0.73	0.436633	Pre-COVID-19
isovalerate (i5:0)	-0.430064	0.218294	-1.12	0.25	0.368704	Pre-COVID-19
1-methylguanidine	0.716167	0.000358406	0.32	1.12	0.00380578	Pre-COVID-19
2-hydroxyoctanoate	-0.0914899	0.799661	-0.81	0.6	0.880135	Pre-COVID-19
3-hydroxyoctanoate	0.175346	0.546032	-0.4	0.74	0.686724	Pre-COVID-19
phenyllactate (PLA)	0.566786	0.0704656	-0.05	1.18	0.16065	Pre-COVID-19
palmitoylcarnitine (C16)	0.292206	0.52684	-0.62	1.2	0.669269	Pre-COVID-19
hexanoylcarnitine (C6)	0.223221	0.422188	-0.34	0.76	0.578941	Pre-COVID-19
N-acetylaspartate (NAA)	-0.136286	0.566569	-0.62	0.32	0.70219	Pre-COVID-19
dehydroepiandrosterone sulfate (DHEA-S)	-1.27379	0.000360656	-1.99	-0.58	0.00380578	Pre-COVID-19
acetylcarnitine (C2)	0.479368	0.295019	-0.42	1.37	0.452118	Pre-COVID-19
cysteine s-sulfate	0.483458	0.210308	-0.28	1.24	0.359047	Pre-COVID-19
oxalate (ethanedioate)	0.42266	0.229141	-0.26	1.12	0.382938	Pre-COVID-19
1-oleoylglycerol (18:1)	-0.176144	0.513728	-0.72	0.35	0.661104	Pre-COVID-19
3-methyl-2-oxobutyrate	-1.32554	0.00651158	-2.29	-0.38	0.0302589	Pre-COVID-19
2-oleoylglycerol (18:1)	-0.327235	0.186482	-0.83	0.15	0.329541	Pre-COVID-19
homoarginine	-1.37839	0.00180001	-2.26	-0.52	0.0115284	Pre-COVID-19
homocitrulline	1.01479	1.91405e-05	0.55	1.48	0.000461038	Pre-COVID-19
2-linoleoylglycerol (18:2)	-0.357689	0.194399	-0.92	0.17	0.340275	Pre-COVID-19
3-hydroxydecanoate	-0.124492	0.660544	-0.69	0.43	0.772843	Pre-COVID-19
citramalate	0.0519898	0.844156	-0.48	0.56	0.907201	Pre-COVID-19
N-acetylglycine	-0.082654	0.824702	-0.83	0.64	0.89272	Pre-COVID-19
ribonate	1.41285	1.09473e-05	0.79	2.06	0.000327827	Pre-COVID-19
threonate	0.6682	0.0471516	0.01	1.33	0.121781	Pre-COVID-19
galactonate	0.547511	0.00831174	0.14	0.95	0.0358739	Pre-COVID-19
beta-sitosterol	0.0963983	0.745641	-0.49	0.68	0.839604	Pre-COVID-19
indoleacetate	0.368751	0.220502	-0.23	0.95	0.371462	Pre-COVID-19
1-linoleoylglycerol (18:2)	-0.154634	0.55532	-0.69	0.35	0.6929	Pre-COVID-19
1-methylhistidine	1.08603	0.000139123	0.53	1.65	0.00190307	Pre-COVID-19
butyrylcarnitine (C4)	0.147397	0.623251	-0.46	0.73	0.744943	Pre-COVID-19
isobutyrylcarnitine (C4)	0.146692	0.611613	-0.43	0.71	0.737397	Pre-COVID-19
glycolithocholate	0.0604719	0.75383	-0.32	0.43	0.844831	Pre-COVID-19
androsterone sulfate	-0.600623	0.0458186	-1.2	-0.02	0.120301	Pre-COVID-19
indolepropionate	-0.400787	0.15354	-0.96	0.14	0.284011	Pre-COVID-19
trigonelline (N'-methylnicotinate)	-0.627648	0.0246883	-1.18	-0.09	0.0771656	Pre-COVID-19
dodecanedioate (C12-DC)	-0.00466021	0.98439	-0.48	0.46	0.988852	Pre-COVID-19
N-acetyltyrosine	0.95728	0.00673503	0.26	1.65	0.0308364	Pre-COVID-19
3-hydroxylaurate	-0.247589	0.36009	-0.79	0.28	0.515477	Pre-COVID-19
pyridoxate	0.512293	0.0123502	0.1	0.91	0.0481987	Pre-COVID-19
gamma-glutamylvaline	0.991228	0.0205795	0.15	1.84	0.0682696	Pre-COVID-19
3-hydroxysebacate	0.747272	0.00165336	0.28	1.22	0.0109194	Pre-COVID-19
5-hydroxyhexanoate	0.598573	0.0461314	0.01	1.19	0.120738	Pre-COVID-19
propionylglycine	-0.105593	0.71508	-0.68	0.46	0.814295	Pre-COVID-19
butyrylglycine	-0.577687	0.0427117	-1.15	-0.03	0.115708	Pre-COVID-19
2-methylbutyrylglycine	0.496326	0.0558167	-0.02	1	0.134738	Pre-COVID-19
propionylcarnitine (C3)	-0.0159308	0.969548	-0.84	0.8	0.977488	Pre-COVID-19
3-hydroxy-2-ethylpropionate	0.253891	0.454744	-0.41	0.92	0.607056	Pre-COVID-19
3-carboxy-4-methyl-5-propyl-2-furanpropanoate (CMPF)	-0.190697	0.336588	-0.59	0.19	0.489422	Pre-COVID-19
2-hydroxymyristate	0.215402	0.459849	-0.36	0.79	0.613133	Pre-COVID-19
docosapentaenoate (n3 DPA; 22:5n3)	-0.346058	0.188978	-0.87	0.16	0.33342	Pre-COVID-19
docosadienoate (22:2n6)	0.0670408	0.824003	-0.53	0.66	0.89272	Pre-COVID-19
adrenate (22:4n6)	-0.34775	0.246939	-0.95	0.23	0.399308	Pre-COVID-19
docosatrienoate (22:3n3)	-0.0736055	0.792462	-0.63	0.47	0.875422	Pre-COVID-19
10-undecenoate (11:1n1)	-0.727107	0.0397187	-1.43	-0.04	0.110852	Pre-COVID-19
sebacate (C10-DC)	0.374521	0.208753	-0.21	0.96	0.356942	Pre-COVID-19
guanidinosuccinate	0.419727	0.040968	0.01	0.82	0.113198	Pre-COVID-19
delta-tocopherol	0.0282695	0.911367	-0.48	0.52	0.946574	Pre-COVID-19
I-urobilinogen	0.441787	0.0415953	0.02	0.87	0.114284	Pre-COVID-19
stearidonate (18:4n3)	-0.355706	0.199774	-0.91	0.18	0.347487	Pre-COVID-19
5-dodecenoate (12:1n7)	0.00884372	0.971754	-0.49	0.49	0.978821	Pre-COVID-19
octanoylcarnitine (C8)	0.208899	0.384696	-0.27	0.68	0.539101	Pre-COVID-19
tauro-beta-muricholate	0.272111	0.133723	-0.09	0.63	0.260396	Pre-COVID-19
decanoylcarnitine (C10)	0.104622	0.681296	-0.4	0.6	0.786705	Pre-COVID-19
N-acetyltryptophan	1.55098	0.00597515	0.43	2.66	0.0289103	Pre-COVID-19
N-acetylphenylalanine	1.13785	0.00124212	0.44	1.84	0.00913862	Pre-COVID-19
N-acetylasparagine	0.718657	0.0123542	0.15	1.28	0.0481987	Pre-COVID-19
1-palmitoyl-GPC (16:0)	-1.82433	0.00247351	-3.02	-0.66	0.0145008	Pre-COVID-19
N-acetylarginine	-0.124802	0.719358	-0.81	0.55	0.818229	Pre-COVID-19
campesterol	-0.477897	0.100244	-1.05	0.09	0.209567	Pre-COVID-19
myristoylcarnitine (C14)	0.525005	0.129837	-0.16	1.21	0.255232	Pre-COVID-19
1-stearoyl-GPC (18:0)	-1.62229	0.00161049	-2.64	-0.62	0.0107848	Pre-COVID-19
1-oleoyl-GPC (18:1)	-1.06895	0.0529297	-2.16	0.01	0.130036	Pre-COVID-19
N-acetylthreonine	1.52361	1.46393e-05	0.84	2.23	0.00040551	Pre-COVID-19
phenylacetylglycine	0.643227	0.00243693	0.22	1.06	0.0143623	Pre-COVID-19
N-acetylisoleucine	0.821085	0.0313918	0.08	1.58	0.0917734	Pre-COVID-19
10-nonadecenoate (19:1n9)	-0.414161	0.131542	-0.96	0.12	0.257505	Pre-COVID-19
10-heptadecenoate (17:1n7)	-0.285727	0.261194	-0.79	0.21	0.417609	Pre-COVID-19
hyocholate	0.234177	0.298188	-0.21	0.67	0.456343	Pre-COVID-19
epiandrosterone sulfate	-0.531738	0.0686591	-1.11	0.03	0.157297	Pre-COVID-19
gamma-glutamylglycine	0.825354	0.046209	0.02	1.64	0.120738	Pre-COVID-19
gamma-glutamyltryptophan	0.0236488	0.957236	-0.84	0.89	0.970164	Pre-COVID-19
alpha-hydroxyisovalerate	-0.0172619	0.955876	-0.65	0.58	0.969882	Pre-COVID-19
nicotinamide riboside	0.854918	0.0021949	0.31	1.4	0.0131456	Pre-COVID-19
gamma-glutamylmethionine	0.0661556	0.872432	-0.75	0.87	0.924271	Pre-COVID-19
gamma-glutamylthreonine	1.60167	0.00132746	0.63	2.59	0.00937884	Pre-COVID-19
eicosenoate (20:1)	-0.330208	0.230817	-0.88	0.21	0.383733	Pre-COVID-19
linolenate [alpha or gamma; (18:3n3 or 6)]	-0.156165	0.549639	-0.68	0.35	0.689695	Pre-COVID-19
aconitate [cis or trans]	1.45092	0.00133742	0.57	2.34	0.00937884	Pre-COVID-19
heme	-0.0120486	0.958535	-0.47	0.44	0.970164	Pre-COVID-19
stearoylcarnitine (C18)	-0.358207	0.420695	-1.24	0.51	0.577609	Pre-COVID-19
laurylcarnitine (C12)	0.355393	0.199763	-0.19	0.9	0.347487	Pre-COVID-19
isovalerylcarnitine (C5)	-0.0735962	0.825041	-0.75	0.56	0.89272	Pre-COVID-19
1-linoleoyl-GPC (18:2)	-0.835173	0.087403	-1.8	0.12	0.188777	Pre-COVID-19
indolebutyrate	0.513167	0.0436264	0.01	1.01	0.117115	Pre-COVID-19
phenylacetylglutamine	0.366593	0.147421	-0.13	0.86	0.276237	Pre-COVID-19
3-(3-amino-3-carboxypropyl)uridine*	1.34277	5.1989e-06	0.77	1.94	0.000198667	Pre-COVID-19
1-arachidonylglycerol (20:4)	-0.405322	0.120783	-0.94	0.09	0.242703	Pre-COVID-19
1-linolenoylglycerol (18:3)	-0.242709	0.280647	-0.7	0.19	0.436633	Pre-COVID-19
cysteine-glutathione disulfide	-1.42214	4.58861e-05	-2.12	-0.75	0.000807013	Pre-COVID-19
5-methyluridine (ribothymidine)	-1.45676	0.0063084	-2.51	-0.42	0.0298705	Pre-COVID-19
isovalerylglycine	0.30177	0.220598	-0.19	0.78	0.371462	Pre-COVID-19
3-hydroxydodecanedioate*	0.289722	0.204715	-0.16	0.74	0.352541	Pre-COVID-19
7-methylguanine	1.76605	0.000790423	0.74	2.81	0.00695071	Pre-COVID-19
1-stearoyl-GPE (18:0)	0.0728375	0.864527	-0.77	0.91	0.919285	Pre-COVID-19
1-stearoyl-GPG (18:0)	-0.163904	0.592595	-0.77	0.43	0.720723	Pre-COVID-19
3-methylcytidine	-0.301997	0.480907	-1.14	0.54	0.633584	Pre-COVID-19
N1-Methyl-2-pyridone-5-carboxamide	0.645748	0.0180935	0.11	1.19	0.0636404	Pre-COVID-19
mead acid (20:3n9)	-0.00210068	0.99344	-0.51	0.49	0.995236	Pre-COVID-19
1-docosahexaenoylglycerol (22:6)	-0.206469	0.348544	-0.65	0.22	0.502194	Pre-COVID-19
gamma-glutamylisoleucine*	1.12685	0.00154137	0.43	1.83	0.0105422	Pre-COVID-19
oleoylcarnitine (C18:1)	0.202052	0.623127	-0.61	1.01	0.744943	Pre-COVID-19
2-methylbutyrylcarnitine (C5)	0.569973	0.0687109	-0.04	1.19	0.157297	Pre-COVID-19
phenol sulfate	0.579926	0.0176939	0.1	1.06	0.0628361	Pre-COVID-19
1-palmitoleoyl-GPC (16:1)*	-0.158949	0.704591	-0.99	0.66	0.804626	Pre-COVID-19
hexanoylglycine	-0.289573	0.304554	-0.85	0.26	0.464162	Pre-COVID-19
glutamine_degradant*	0.962783	0.0013185	0.37	1.55	0.00937884	Pre-COVID-19
2-hydroxy-3-methylvalerate	-0.0895135	0.766029	-0.69	0.49	0.855605	Pre-COVID-19
1-arachidonoyl-GPC (20:4n6)*	-1.49679	0.000264888	-2.31	-0.7	0.00302573	Pre-COVID-19
2-palmitoyl-GPC (16:0)*	-0.756089	0.048872	-1.52	-0.01	0.123206	Pre-COVID-19
1-palmitoyl-GPE (16:0)	0.42914	0.33089	-0.44	1.3	0.486242	Pre-COVID-19
1-oleoyl-GPE (18:1)	-0.0648767	0.867131	-0.83	0.69	0.921171	Pre-COVID-19
1-linoleoyl-GPE (18:2)*	0.233725	0.559597	-0.56	1.02	0.695885	Pre-COVID-19
1-arachidonoyl-GPE (20:4n6)*	-0.759768	0.160016	-1.83	0.3	0.290652	Pre-COVID-19
N-acetylcitrulline	0.358256	0.153417	-0.14	0.84	0.284011	Pre-COVID-19
2-hydroxypalmitate	-0.340672	0.38463	-1.12	0.42	0.539101	Pre-COVID-19
docosapentaenoate (n6 DPA; 22:5n6)	-0.323456	0.265046	-0.9	0.24	0.421335	Pre-COVID-19
gulonate*	1.14657	3.33577e-06	0.67	1.65	0.00014695	Pre-COVID-19
isobutyrylglycine	-0.130033	0.652782	-0.71	0.43	0.768857	Pre-COVID-19
glutarylcarnitine (C5-DC)	0.641891	0.0306949	0.06	1.23	0.0904519	Pre-COVID-19
beta-hydroxyisovaleroylcarnitine	0.914638	0.0242005	0.11	1.71	0.0761765	Pre-COVID-19
2-methylmalonylcarnitine (C4-DC)	0.807289	0.0023626	0.28	1.33	0.014074	Pre-COVID-19
tiglylcarnitine (C5:1-DC)	0.422749	0.242803	-0.3	1.13	0.393889	Pre-COVID-19
cholesterol sulfate	-0.66829	0.175438	-1.64	0.29	0.314121	Pre-COVID-19
7-alpha-hydroxy-3-oxo-4-cholestenoate (7-Hoca)	0.503049	0.157385	-0.2	1.2	0.288235	Pre-COVID-19
N-acetyl-aspartyl-glutamate (NAAG)	0.76697	0.0182803	0.13	1.41	0.0636516	Pre-COVID-19
tetradecanedioate (C14-DC)	-0.176961	0.505045	-0.71	0.34	0.65466	Pre-COVID-19
hexadecanedioate (C16-DC)	0.122959	0.680174	-0.47	0.7	0.786673	Pre-COVID-19
octadecanedioate (C18-DC)	0.0770337	0.799906	-0.53	0.67	0.880135	Pre-COVID-19
undecanedioate (C11-DC)	0.428739	0.291349	-0.38	1.22	0.448354	Pre-COVID-19
glycerophosphoethanolamine	-1.12782	0.0384011	-2.21	-0.07	0.108542	Pre-COVID-19
1-arachidonoyl-GPI (20:4)*	-0.844562	0.0272912	-1.61	-0.1	0.0826194	Pre-COVID-19
1-palmitoyl-GPI (16:0)	-0.489804	0.133169	-1.14	0.14	0.259773	Pre-COVID-19
glycolithocholate sulfate*	-0.147678	0.585796	-0.68	0.38	0.717989	Pre-COVID-19
taurolithocholate 3-sulfate	-0.116626	0.636414	-0.61	0.36	0.755231	Pre-COVID-19
deoxycarnitine	-0.325477	0.544392	-1.38	0.72	0.686219	Pre-COVID-19
N2-acetyllysine	0.305768	0.234009	-0.2	0.81	0.386988	Pre-COVID-19
3,4-dihydroxybutyrate	1.54507	0.000273486	0.75	2.41	0.00309207	Pre-COVID-19
indoleacetylglutamine	0.532221	0.00485537	0.16	0.9	0.0243428	Pre-COVID-19
hexanoylglutamine	0.613881	0.0101086	0.14	1.08	0.0413212	Pre-COVID-19
N6-acetyllysine	1.29121	0.00197374	0.49	2.13	0.012286	Pre-COVID-19
dihomo-linolenate (20:3n3 or n6)	-0.766293	0.0186767	-1.42	-0.14	0.0640675	Pre-COVID-19
mannitol/sorbitol	0.511369	0.00270156	0.18	0.85	0.0153579	Pre-COVID-19
tryptophan betaine	-0.129696	0.554282	-0.57	0.3	0.6929	Pre-COVID-19
3-methyladipate	0.440209	0.0502253	-0.01	0.88	0.125055	Pre-COVID-19
1-oleoyl-GPI (18:1)	-0.366147	0.274827	-1.03	0.29	0.432886	Pre-COVID-19
1-linoleoyl-GPI (18:2)*	-0.236409	0.525228	-0.97	0.49	0.669269	Pre-COVID-19
dimethylarginine (SDMA + ADMA)	2.26634	2.30601e-05	1.23	3.34	0.000528014	Pre-COVID-19
gamma-glutamylalanine	-0.0262053	0.92318	-0.56	0.51	0.95686	Pre-COVID-19
1-stearoyl-2-oleoyl-GPE (18:0/18:1)	0.264728	0.376754	-0.33	0.85	0.530467	Pre-COVID-19
chiro-inositol	0.243832	0.120913	-0.07	0.55	0.242703	Pre-COVID-19
1-stearoyl-2-arachidonoyl-GPC (18:0/20:4)	-1.84875	0.00255833	-3.06	-0.66	0.0149191	Pre-COVID-19
1-palmitoyl-2-linoleoyl-GPE (16:0/18:2)	0.94385	0.00217853	0.34	1.55	0.0131185	Pre-COVID-19
1-stearoyl-2-arachidonoyl-GPS (18:0/20:4)	-0.370777	0.154561	-0.89	0.13	0.284947	Pre-COVID-19
sphinganine-1-phosphate	-0.913597	0.034118	-1.77	-0.08	0.0976814	Pre-COVID-19
glycosyl-N-stearoyl-sphingosine (d18:1/18:0)	0.0496305	0.911547	-0.83	0.93	0.946574	Pre-COVID-19
cyclo(leu-pro)	-0.469683	0.125587	-1.08	0.12	0.249821	Pre-COVID-19
cyclo(gly-pro)	0.455222	0.0423698	0.01	0.9	0.115336	Pre-COVID-19
succinylcarnitine (C4-DC)	1.01542	0.00748695	0.27	1.76	0.0331821	Pre-COVID-19
bilirubin (E,E)*	-0.0836595	0.797875	-0.73	0.55	0.880018	Pre-COVID-19
bilirubin (E,Z or Z,E)*	-0.430063	0.241996	-1.16	0.28	0.393155	Pre-COVID-19
N-methylproline	0.0986179	0.575636	-0.25	0.44	0.711043	Pre-COVID-19
beta-cryptoxanthin	-0.32933	0.232373	-0.88	0.2	0.385287	Pre-COVID-19
5alpha-androstan-3beta,17beta-diol disulfate	-0.184972	0.453459	-0.67	0.29	0.60607	Pre-COVID-19
5alpha-pregnan-3beta,20alpha-diol disulfate	0.0663297	0.769196	-0.39	0.5	0.856551	Pre-COVID-19
glycocholenate sulfate*	0.767822	0.0217387	0.11	1.43	0.0704281	Pre-COVID-19
taurocholenate sulfate*	0.511016	0.0557107	-0.01	1.04	0.134738	Pre-COVID-19
androstenediol (3beta,17beta) disulfate (1)	-0.215836	0.387562	-0.72	0.27	0.54061	Pre-COVID-19
pregnenediol disulfate (C21H34O8S2)*	0.338876	0.213109	-0.2	0.87	0.36271	Pre-COVID-19
androstenediol (3beta,17beta) disulfate (2)	0.184	0.574149	-0.46	0.83	0.709997	Pre-COVID-19
21-hydroxypregnenolone disulfate	0.314558	0.313426	-0.3	0.93	0.471574	Pre-COVID-19
5alpha-pregnan-3beta,20beta-diol monosulfate (1)	-0.374163	0.183392	-0.96	0.15	0.32507	Pre-COVID-19
5alpha-pregnan-3beta,20alpha-diol monosulfate (2)	-0.440908	0.0972169	-0.99	0.06	0.204395	Pre-COVID-19
5alpha-pregnan-diol disulfate	0.0354244	0.87603	-0.44	0.46	0.925301	Pre-COVID-19
5alpha-androstan-3alpha,17beta-diol disulfate	0.00953319	0.968327	-0.47	0.48	0.977146	Pre-COVID-19
5alpha-androstan-3alpha,17beta-diol monosulfate (1)	-0.594933	0.0310465	-1.14	-0.06	0.0910097	Pre-COVID-19
5alpha-androstan-3beta,17alpha-diol disulfate	-0.0451295	0.834787	-0.48	0.38	0.899751	Pre-COVID-19
5alpha-androstan-3beta,17beta-diol monosulfate (2)	-0.496067	0.0663967	-1.03	0.03	0.153907	Pre-COVID-19
androstenediol (3alpha, 17alpha) monosulfate (2)	-0.590661	0.084349	-1.27	0.07	0.184337	Pre-COVID-19
androstenediol (3alpha, 17alpha) monosulfate (3)	-0.545647	0.0839144	-1.17	0.07	0.184312	Pre-COVID-19
androstenediol (3beta,17beta) monosulfate (1)	-1.00295	0.00149812	-1.63	-0.39	0.01031	Pre-COVID-19
androstenediol (3beta,17beta) monosulfate (2)	-0.175325	0.527925	-0.73	0.37	0.669269	Pre-COVID-19
5alpha-pregnan-3beta-ol,20-one sulfate	-0.107882	0.660379	-0.62	0.34	0.772843	Pre-COVID-19
pregnenediol sulfate (C21H34O5S)*	-0.889116	0.0122179	-1.6	-0.2	0.0480049	Pre-COVID-19
2-hydroxyglutarate	0.397543	0.30162	-0.37	1.15	0.460324	Pre-COVID-19
gamma-CEHC	0.238569	0.426199	-0.36	0.82	0.583719	Pre-COVID-19
N-acetyl-beta-alanine	0.972463	0.0262584	0.11	1.83	0.0805935	Pre-COVID-19
5-methylthioribose**	1.16594	1.9616e-06	0.69	1.65	0.000114392	Pre-COVID-19
sphingomyelin (d18:1/18:1, d18:2/18:0)	-0.317782	0.526455	-1.3	0.67	0.669269	Pre-COVID-19
palmitoyl sphingomyelin (d18:1/16:0)	0.41495	0.536163	-0.9	1.74	0.677388	Pre-COVID-19
cysteine sulfinic acid	0.633946	0.135188	-0.19	1.48	0.262326	Pre-COVID-19
16a-hydroxy DHEA 3-sulfate	0.224265	0.394017	-0.3	0.74	0.547768	Pre-COVID-19
pregnenolone sulfate	-0.310778	0.335594	-0.95	0.32	0.488618	Pre-COVID-19
andro steroid monosulfate C19H28O6S (1)*	0.287484	0.282763	-0.24	0.81	0.437916	Pre-COVID-19
S-methylmethionine	-0.0715579	0.704395	-0.45	0.29	0.804626	Pre-COVID-19
indole-3-carboxylate	0.108297	0.704837	-0.45	0.67	0.804626	Pre-COVID-19
13-HODE + 9-HODE	-0.173857	0.581455	-0.8	0.44	0.714846	Pre-COVID-19
tridecenedioate (C13:1-DC)*	0.0769008	0.784287	-0.48	0.63	0.86899	Pre-COVID-19
N-acetyl-3-methylhistidine*	0.473517	0.01312	0.1	0.85	0.0504755	Pre-COVID-19
4-cholesten-3-one	0.0776575	0.84802	-0.73	0.86	0.90959	Pre-COVID-19
N-acetyl-cadaverine	-0.264726	0.294297	-0.77	0.22	0.451636	Pre-COVID-19
stearoyl ethanolamide	0.0474227	0.768232	-0.28	0.36	0.856339	Pre-COVID-19
cis-4-decenoylcarnitine (C10:1)	0.409586	0.14491	-0.15	0.96	0.273598	Pre-COVID-19
2S,3R-dihydroxybutyrate	0.797834	0.00986737	0.19	1.4	0.0407949	Pre-COVID-19
(12 or 13)-methylmyristate (a15:0 or i15:0)	-0.364099	0.125955	-0.84	0.1	0.250104	Pre-COVID-19
(16 or 17)-methylstearate (a19:0 or i19:0)	-0.60872	0.0480244	-1.22	-0.01	0.122899	Pre-COVID-19
2R,3R-dihydroxybutyrate	1.08553	0.00118348	0.43	1.75	0.00904342	Pre-COVID-19
3-methylglutaconate	0.734488	0.00268892	0.25	1.22	0.0153579	Pre-COVID-19
cysteinylglycine disulfide*	-0.235931	0.663575	-1.31	0.82	0.773938	Pre-COVID-19
isoursodeoxycholate	0.0884512	0.662872	-0.32	0.48	0.773933	Pre-COVID-19
formiminoglutamate	0.674607	0.00608183	0.23	1.21	0.029046	Pre-COVID-19
hydantoin-5-propionate	0.846211	4.4133e-05	0.44	1.26	0.000788699	Pre-COVID-19
4-hydroxy-2-oxoglutaric acid	-0.233621	0.476448	-0.88	0.41	0.629958	Pre-COVID-19
4-hydroxyglutamate	0.508565	0.0413138	0.02	1	0.11387	Pre-COVID-19
L-urobilin	0.0453689	0.80563	-0.33	0.4	0.882926	Pre-COVID-19
pantoate	0.577883	0.00448309	0.18	0.98	0.0229966	Pre-COVID-19
gamma-carboxyglutamate	1.23151	7.48755e-05	0.63	1.86	0.00115225	Pre-COVID-19
S-methylcysteine	-0.24147	0.432002	-0.86	0.35	0.58659	Pre-COVID-19
androsterone glucuronide	0.462488	0.065986	-0.04	0.95	0.153598	Pre-COVID-19
argininate*	0.0730437	0.784246	-0.46	0.59	0.86899	Pre-COVID-19
2-oxoarginine*	-0.1525	0.600065	-0.74	0.41	0.725052	Pre-COVID-19
cis-4-decenoate (10:1n6)*	0.0820138	0.738692	-0.41	0.56	0.834323	Pre-COVID-19
4-oxo-retinoic acid	-0.639228	0.0836732	-1.37	0.08	0.184312	Pre-COVID-19
1-lignoceroyl-GPC (24:0)	-0.619204	0.0865507	-1.33	0.09	0.188405	Pre-COVID-19
1-(1-enyl-palmitoyl)-GPC (P-16:0)*	-1.05133	0.0207894	-1.95	-0.17	0.0683824	Pre-COVID-19
1-methyl-5-imidazoleacetate	0.80354	4.40396e-05	0.42	1.19	0.000788699	Pre-COVID-19
glycoursodeoxycholate	0.494997	0.00843203	0.12	0.86	0.036212	Pre-COVID-19
tauroursodeoxycholate	0.608789	0.00166108	0.23	0.99	0.0109194	Pre-COVID-19
S-methylcysteine sulfoxide	0.0261413	0.920296	-0.5	0.53	0.954764	Pre-COVID-19
(14 or 15)-methylpalmitate (a17:0 or i17:0)	-0.553805	0.0423775	-1.1	-0.02	0.115336	Pre-COVID-19
eicosanedioate (C20-DC)	-0.414812	0.261657	-1.15	0.3	0.417747	Pre-COVID-19
docosadioate (C22-DC)	-0.311944	0.28922	-0.9	0.26	0.445697	Pre-COVID-19
16-hydroxypalmitate	0.167664	0.598384	-0.48	0.78	0.724392	Pre-COVID-19
oleoyl-linoleoyl-glycerol (18:1/18:2) [1]	0.233536	0.47823	-0.41	0.88	0.63156	Pre-COVID-19
oleoyl-linoleoyl-glycerol (18:1/18:2) [2]	-0.0611846	0.849379	-0.7	0.57	0.910166	Pre-COVID-19
1-(1-enyl-palmitoyl)-GPE (P-16:0)*	-1.19076	0.0125136	-2.14	-0.27	0.0486493	Pre-COVID-19
1-(1-enyl-stearoyl)-GPE (P-18:0)*	-1.37379	0.00272526	-2.29	-0.49	0.015406	Pre-COVID-19
alpha-CEHC glucuronide*	0.444973	0.0469879	0	0.88	0.121642	Pre-COVID-19
N-oleoyltaurine	-0.0594428	0.831208	-0.61	0.48	0.896765	Pre-COVID-19
linoleoylcarnitine (C18:2)*	0.364628	0.36427	-0.43	1.15	0.519448	Pre-COVID-19
isoleucylglycine	-0.141111	0.665556	-0.79	0.5	0.775432	Pre-COVID-19
leucylalanine	0.000327537	0.999	-0.52	0.51	0.999	Pre-COVID-19
leucylglycine	0.165676	0.653668	-0.56	0.89	0.768857	Pre-COVID-19
N-stearoyltaurine	-0.452255	0.163606	-1.09	0.18	0.295718	Pre-COVID-19
2-O-methylascorbic acid	1.79128	1.48506e-07	1.13	2.48	3.4713e-05	Pre-COVID-19
carboxyethyl-GABA	0.855993	0.00270288	0.3	1.42	0.0153579	Pre-COVID-19
beta-citrylglutamate	0.734277	0.0840048	-0.11	1.56	0.184312	Pre-COVID-19
trimethylamine N-oxide	0.584351	0.0164536	0.1	1.06	0.0593829	Pre-COVID-19
N6-methyllysine	-0.380737	0.169103	-0.93	0.16	0.30466	Pre-COVID-19
imidazole propionate	0.94818	3.72379e-05	0.5	1.41	0.000695069	Pre-COVID-19
pregnanediol-3-glucuronide	0.0375469	0.874937	-0.45	0.49	0.925029	Pre-COVID-19
valylglycine	-0.0580195	0.803009	-0.53	0.39	0.881797	Pre-COVID-19
prolylglycine	0.413047	0.118659	-0.11	0.93	0.23948	Pre-COVID-19
N-palmitoylglycine	0.223166	0.523945	-0.47	0.91	0.669269	Pre-COVID-19
lanthionine	0.934765	0.000152921	0.45	1.42	0.00199337	Pre-COVID-19
2-stearoyl-GPE (18:0)*	-0.428527	0.218124	-1.12	0.25	0.368704	Pre-COVID-19
(R)-3-hydroxybutyrylcarnitine	0.425897	0.0940166	-0.08	0.92	0.198799	Pre-COVID-19
N-octanoylglycine	0.0364978	0.893066	-0.5	0.57	0.935272	Pre-COVID-19
N-acetylcarnosine	0.72957	0.0138551	0.13	1.31	0.0525736	Pre-COVID-19
margaroylcarnitine (C17)*	-0.263436	0.530605	-1.09	0.56	0.671897	Pre-COVID-19
N-methyltaurine	0.170078	0.34665	-0.2	0.52	0.500766	Pre-COVID-19
glycohyocholate	0.497124	0.0165854	0.09	0.91	0.0594714	Pre-COVID-19
retinal	0.330811	0.241482	-0.22	0.89	0.392895	Pre-COVID-19
2-hydroxydecanoate	0.0727846	0.808764	-0.53	0.66	0.884227	Pre-COVID-19
3b-hydroxy-5-cholenoic acid	-0.566436	0.0474554	-1.14	-0.01	0.122281	Pre-COVID-19
2-aminooctanoate	-0.153117	0.674252	-0.87	0.56	0.782752	Pre-COVID-19
N-acetyl-1-methylhistidine*	0.576776	0.00550915	0.16	0.98	0.0270094	Pre-COVID-19
1-stearoyl-GPS (18:0)*	-0.00983865	0.966611	-0.48	0.44	0.976303	Pre-COVID-19
sphingomyelin (d18:1/14:0, d16:1/16:0)*	0.0641227	0.904939	-0.99	1.12	0.943831	Pre-COVID-19
sphingomyelin (d18:2/16:0, d18:1/16:1)*	0.160094	0.78229	-0.98	1.3	0.868514	Pre-COVID-19
3-hydroxyadipate	0.497915	0.0216456	0.07	0.92	0.0703322	Pre-COVID-19
6-oxopiperidine-2-carboxylate	1.01015	0.00689696	0.28	1.75	0.0311912	Pre-COVID-19
N-delta-acetylornithine	0.466115	0.0671874	-0.04	0.97	0.155415	Pre-COVID-19
acisoga	1.13339	0.000204914	0.54	1.74	0.00252272	Pre-COVID-19
2-aminoheptanoate	0.610702	0.103971	-0.13	1.35	0.215729	Pre-COVID-19
N-formylanthranilic acid	0.308851	0.200994	-0.2	0.77	0.347972	Pre-COVID-19
N2,N5-diacetylornithine	0.818274	0.00108667	0.33	1.31	0.00847911	Pre-COVID-19
3-methoxytyramine sulfate	0.113615	0.698925	-0.48	0.7	0.801176	Pre-COVID-19
methionine sulfone	1.51475	1.84377e-05	0.83	2.22	0.000461038	Pre-COVID-19
1-linolenoyl-GPC (18:3)*	-0.541533	0.145872	-1.28	0.18	0.274408	Pre-COVID-19
1-(1-enyl-oleoyl)-GPE (P-18:1)*	-1.31041	0.00305041	-2.19	-0.46	0.0166495	Pre-COVID-19
fructosyllysine	0.818904	0.0130437	0.17	1.47	0.0503567	Pre-COVID-19
11-ketoetiocholanolone glucuronide	0.181701	0.410612	-0.26	0.61	0.566102	Pre-COVID-19
etiocholanolone glucuronide	0.551013	0.0231226	0.07	1.03	0.0732301	Pre-COVID-19
17alpha-hydroxypregnanolone glucuronide	0.70251	0.00652697	0.19	1.21	0.0302589	Pre-COVID-19
N-acetyltaurine	1.61763	3.05908e-06	0.95	2.31	0.00014695	Pre-COVID-19
9-hydroxystearate	-0.181112	0.487906	-0.7	0.33	0.640522	Pre-COVID-19
3-methylglutarylcarnitine (2)	0.72145	0.00158613	0.27	1.17	0.010716	Pre-COVID-19
alpha-CEHC sulfate	0.452732	0.0147958	0.09	0.82	0.0551978	Pre-COVID-19
sphingomyelin (d18:2/14:0, d18:1/14:1)*	-0.843386	0.0768991	-1.79	0.08	0.17213	Pre-COVID-19
sphingomyelin (d18:1/24:1, d18:2/24:0)*	-0.644549	0.240199	-1.73	0.43	0.392537	Pre-COVID-19
octadecanedioylcarnitine (C18-DC)*	0.900067	0.0053452	0.26	1.54	0.0264396	Pre-COVID-19
5alpha-androstan-3alpha,17beta-diol monosulfate (2)	-0.648645	0.013727	-1.17	-0.14	0.0524466	Pre-COVID-19
myristoleoylcarnitine (C14:1)*	0.355837	0.182164	-0.17	0.88	0.323976	Pre-COVID-19
N-formylphenylalanine	-0.354211	0.264457	-0.98	0.27	0.421003	Pre-COVID-19
tyramine O-sulfate	0.324422	0.100692	-0.07	0.71	0.210108	Pre-COVID-19
m-tyramine sulfate	0.351152	0.153517	-0.13	0.83	0.284011	Pre-COVID-19
phenylacetylcarnitine	-0.414895	0.139183	-0.97	0.13	0.26727	Pre-COVID-19
1-dihomo-linolenylglycerol (20:3)	-0.296459	0.241375	-0.8	0.19	0.392895	Pre-COVID-19
vanillic alcohol sulfate	0.409607	0.0101438	0.1	0.72	0.0413212	Pre-COVID-19
vanillactate	0.619346	0.030097	0.08	1.2	0.0891643	Pre-COVID-19
pregnanolone/allopregnanolone sulfate	-0.168535	0.484602	-0.67	0.28	0.636939	Pre-COVID-19
p-cresol glucuronide*	0.0683988	0.723368	-0.32	0.45	0.82036	Pre-COVID-19
4-methoxyphenol sulfate	0.877752	0.000142629	0.42	1.33	0.00190401	Pre-COVID-19
sphingomyelin (d18:1/20:0, d16:1/22:0)*	-1.44931	0.00850496	-2.54	-0.37	0.0363842	Pre-COVID-19
sphingomyelin (d18:1/20:1, d18:2/20:0)*	-0.765158	0.130129	-1.76	0.23	0.255232	Pre-COVID-19
sphingomyelin (d18:1/20:2, d18:2/20:1, d16:1/22:2)*	0.909621	0.0208281	0.14	1.69	0.0683824	Pre-COVID-19
behenoyl sphingomyelin (d18:1/22:0)*	-1.49473	0.000786541	-2.38	-0.63	0.00695071	Pre-COVID-19
sphingomyelin (d18:1/22:1, d18:2/22:0, d16:1/24:1)*	-1.44398	0.00563183	-2.47	-0.42	0.0274893	Pre-COVID-19
sphingomyelin (d18:1/22:2, d18:2/22:1, d16:1/24:2)*	1.16337	0.0119209	0.26	2.08	0.0473416	Pre-COVID-19
lignoceroyl sphingomyelin (d18:1/24:0)	-1.72564	0.000888191	-2.76	-0.72	0.0076884	Pre-COVID-19
sphingomyelin (d17:1/16:0, d18:1/15:0, d16:1/17:0)*	0.236328	0.620466	-0.7	1.18	0.743765	Pre-COVID-19
dopamine 4-sulfate	-0.0132354	0.945311	-0.4	0.36	0.964521	Pre-COVID-19
dopamine 3-O-sulfate	-0.0193905	0.924199	-0.43	0.38	0.957021	Pre-COVID-19
3-hydroxyhexanoate	0.296067	0.387892	-0.38	0.96	0.54061	Pre-COVID-19
N-carbamoylalanine	0.752276	0.0013371	0.29	1.21	0.00937884	Pre-COVID-19
3beta-hydroxy-5-cholestenoate	-0.385764	0.31567	-1.15	0.36	0.472651	Pre-COVID-19
N-acetylkynurenine (2)	0.547133	0.0146251	0.1	0.99	0.0547455	Pre-COVID-19
arabitol/xylitol	1.87721	1.8732e-07	1.18	2.6	3.4713e-05	Pre-COVID-19
N-acetylglucosamine/N-acetylgalactosamine	1.38752	3.52847e-05	0.73	2.05	0.000695069	Pre-COVID-19
citraconate/glutaconate	-0.291544	0.13015	-0.67	0.08	0.255232	Pre-COVID-19
nonanoylcarnitine (C9)	0.16379	0.507545	-0.33	0.64	0.656196	Pre-COVID-19
glycochenodeoxycholate 3-sulfate	0.900654	2.33508e-05	0.49	1.33	0.000528014	Pre-COVID-19
glycodeoxycholate 3-sulfate	0.177801	0.47562	-0.32	0.66	0.629614	Pre-COVID-19
taurodeoxycholic acid 3-sulfate	0.062837	0.788947	-0.41	0.52	0.872408	Pre-COVID-19
phenol glucuronide	0.182376	0.334779	-0.19	0.55	0.488594	Pre-COVID-19
linoleoyl ethanolamide	-0.358073	0.275437	-1.01	0.28	0.432886	Pre-COVID-19
1,2-dilinoleoyl-GPC (18:2/18:2)	-0.308344	0.494588	-1.19	0.58	0.646973	Pre-COVID-19
1-stearoyl-2-oleoyl-GPC (18:0/18:1)	-0.353096	0.49217	-1.37	0.64	0.644591	Pre-COVID-19
1-palmitoyl-2-arachidonoyl-GPC (16:0/20:4n6)	-2.12178	0.000931072	-3.4	-0.88	0.00796559	Pre-COVID-19
1-palmitoyl-2-docosahexaenoyl-GPC (16:0/22:6)	-1.06845	0.0247236	-2.01	-0.14	0.0771656	Pre-COVID-19
1-stearoyl-2-docosahexaenoyl-GPC (18:0/22:6)	-0.346213	0.373494	-1.12	0.41	0.529197	Pre-COVID-19
1-(1-enyl-stearoyl)-2-oleoyl-GPE (P-18:0/18:1)	-1.21268	0.00363788	-2.04	-0.41	0.0193787	Pre-COVID-19
sphingomyelin (d18:1/17:0, d17:1/18:0, d19:1/16:0)	-0.302127	0.523638	-1.24	0.62	0.669269	Pre-COVID-19
1-palmitoyl-2-stearoyl-GPC (16:0/18:0)	-0.859629	0.113871	-1.94	0.2	0.232355	Pre-COVID-19
2-hydroxybutyrate/2-hydroxyisobutyrate	0.0658439	0.852665	-0.64	0.75	0.911924	Pre-COVID-19
2-methylcitrate/homocitrate	0.442956	0.0487858	0	0.88	0.123206	Pre-COVID-19
oleate/vaccenate (18:1)	-0.586528	0.0544142	-1.19	0.01	0.132799	Pre-COVID-19
indoxyl glucuronide	0.355393	0.135655	-0.11	0.83	0.262772	Pre-COVID-19
3-hydroxystearate	0.101872	0.698907	-0.42	0.62	0.801176	Pre-COVID-19
2-hydroxylaurate	-0.916408	0.00286838	-1.52	-0.32	0.0158908	Pre-COVID-19
1-palmitoleoylglycerol (16:1)*	-0.0861426	0.726198	-0.58	0.39	0.821887	Pre-COVID-19
palmitoyl dihydrosphingomyelin (d18:0/16:0)*	-0.0349946	0.945655	-1.05	0.97	0.964521	Pre-COVID-19
tricosanoyl sphingomyelin (d18:1/23:0)*	-1.54353	0.00276527	-2.57	-0.54	0.0154206	Pre-COVID-19
sphingomyelin (d18:2/23:0, d18:1/23:1, d17:1/24:1)*	-0.960125	0.0524233	-1.94	0	0.129078	Pre-COVID-19
sphingomyelin (d18:2/24:1, d18:1/24:2)*	0.565961	0.308053	-0.52	1.66	0.466288	Pre-COVID-19
1-stearoyl-2-linoleoyl-GPE (18:0/18:2)*	0.6219	0.044407	0.01	1.23	0.117667	Pre-COVID-19
1-stearoyl-2-arachidonoyl-GPE (18:0/20:4)	0.338777	0.334122	-0.35	1.02	0.488594	Pre-COVID-19
1-stearoyl-2-linoleoyl-GPC (18:0/18:2)*	-0.128473	0.8731	-1.7	1.45	0.924271	Pre-COVID-19
1-palmitoyl-2-palmitoleoyl-GPC (16:0/16:1)*	0.486644	0.129475	-0.15	1.11	0.255232	Pre-COVID-19
1-palmitoyl-2-dihomo-linolenoyl-GPC (16:0/20:3n3 or 6)*	-0.95735	0.176306	-2.35	0.43	0.315076	Pre-COVID-19
1-palmitoyl-2-arachidonoyl-GPE (16:0/20:4)*	0.765988	0.0221776	0.11	1.43	0.0710196	Pre-COVID-19
1-palmitoyl-2-docosahexaenoyl-GPE (16:0/22:6)*	0.459076	0.114614	-0.11	1.03	0.233441	Pre-COVID-19
1-stearoyl-2-docosahexaenoyl-GPE (18:0/22:6)*	0.193939	0.491859	-0.37	0.74	0.644591	Pre-COVID-19
1-palmitoyl-2-arachidonoyl-GPI (16:0/20:4)*	-0.476104	0.212575	-1.23	0.27	0.362359	Pre-COVID-19
1-stearoyl-2-linoleoyl-GPI (18:0/18:2)	-0.325775	0.431316	-1.14	0.48	0.58659	Pre-COVID-19
gamma-tocopherol/beta-tocopherol	0.291736	0.335137	-0.3	0.89	0.488594	Pre-COVID-19
1-(1-enyl-stearoyl)-2-arachidonoyl-GPE (P-18:0/20:4)*	-1.47972	0.000940541	-2.37	-0.61	0.00796559	Pre-COVID-19
1-(1-enyl-palmitoyl)-2-arachidonoyl-GPE (P-16:0/20:4)*	-1.01265	0.0183824	-1.87	-0.18	0.0636516	Pre-COVID-19
1-(1-enyl-palmitoyl)-2-oleoyl-GPE (P-16:0/18:1)*	-1.40183	0.00426549	-2.38	-0.45	0.0220849	Pre-COVID-19
1-(1-enyl-palmitoyl)-2-oleoyl-GPC (P-16:0/18:1)*	0.274441	0.532585	-0.59	1.14	0.673635	Pre-COVID-19
1-(1-enyl-palmitoyl)-2-linoleoyl-GPC (P-16:0/18:2)*	-0.189849	0.676104	-1.09	0.7	0.783602	Pre-COVID-19
1-(1-enyl-palmitoyl)-2-arachidonoyl-GPC (P-16:0/20:4)*	-0.945964	0.0444966	-1.88	-0.03	0.117667	Pre-COVID-19
sphingomyelin (d18:1/21:0, d17:1/22:0, d16:1/23:0)*	-1.29042	0.00684627	-2.24	-0.36	0.0310888	Pre-COVID-19
behenoyl dihydrosphingomyelin (d18:0/22:0)*	-0.483282	0.118511	-1.1	0.12	0.23948	Pre-COVID-19
sphingomyelin (d18:0/18:0, d19:0/17:0)*	-0.222542	0.505636	-0.89	0.43	0.65466	Pre-COVID-19
N-palmitoyl-sphinganine (d18:0/16:0)	0.112758	0.731365	-0.54	0.76	0.82689	Pre-COVID-19
lactosyl-N-palmitoyl-sphingosine (d18:1/16:0)	0.643063	0.143155	-0.22	1.51	0.272069	Pre-COVID-19
myristoyl dihydrosphingomyelin (d18:0/14:0)*	-0.420548	0.343554	-1.3	0.45	0.497592	Pre-COVID-19
5-hydroxyindole sulfate	0.375614	0.0947189	-0.08	0.81	0.199902	Pre-COVID-19
phenylacetylglutamate	0.249646	0.221246	-0.16	0.65	0.371988	Pre-COVID-19
1-palmitoyl-2-oleoyl-GPI (16:0/18:1)*	-0.0222807	0.944388	-0.66	0.6	0.964521	Pre-COVID-19
1-(1-enyl-palmitoyl)-2-linoleoyl-GPE (P-16:0/18:2)*	-0.796752	0.0486138	-1.6	-0.01	0.123206	Pre-COVID-19
1-oleoyl-2-linoleoyl-GPE (18:1/18:2)*	0.785593	0.00781939	0.21	1.37	0.0341098	Pre-COVID-19
1-oleoyl-2-docosahexaenoyl-GPC (18:1/22:6)*	-0.367309	0.439617	-1.31	0.56	0.593296	Pre-COVID-19
1-linoleoyl-2-arachidonoyl-GPC (18:2/20:4n6)*	-1.15918	0.0221046	-2.16	-0.17	0.070991	Pre-COVID-19
1-myristoyl-2-arachidonoyl-GPC (14:0/20:4)*	-1.09092	0.00269692	-1.81	-0.39	0.0153579	Pre-COVID-19
1-(1-enyl-palmitoyl)-2-palmitoleoyl-GPC (P-16:0/16:1)*	0.917435	0.0266875	0.11	1.74	0.0814594	Pre-COVID-19
1-(1-enyl-palmitoyl)-2-palmitoyl-GPC (P-16:0/16:0)*	0.616342	0.207422	-0.34	1.58	0.355765	Pre-COVID-19
1-stearoyl-2-oleoyl-GPI (18:0/18:1)*	-0.292922	0.410782	-1	0.4	0.566102	Pre-COVID-19
1,2-dipalmitoyl-GPE (16:0/16:0)*	0.380201	0.138208	-0.12	0.88	0.266073	Pre-COVID-19
1-palmitoyl-2-stearoyl-GPE (16:0/18:0)*	0.262673	0.310274	-0.25	0.77	0.469009	Pre-COVID-19
1,2-dilinoleoyl-GPE (18:2/18:2)*	0.495534	0.0335004	0.04	0.95	0.0961616	Pre-COVID-19
1-oleoyl-2-arachidonoyl-GPE (18:1/20:4)*	0.47171	0.134969	-0.15	1.09	0.262326	Pre-COVID-19
1-(1-enyl-stearoyl)-2-linoleoyl-GPE (P-18:0/18:2)*	-0.874704	0.0457336	-1.74	-0.02	0.120301	Pre-COVID-19
1-linoleoyl-GPG (18:2)*	0.168118	0.657123	-0.58	0.91	0.771284	Pre-COVID-19
palmitoylcholine	-0.693299	0.0099196	-1.23	-0.17	0.0408584	Pre-COVID-19
phenylacetylmethionine	0.434561	0.0382875	0.02	0.84	0.108497	Pre-COVID-19
2-methylserine	-0.172555	0.499436	-0.68	0.32	0.650264	Pre-COVID-19
glycocholate glucuronide (1)	0.42471	0.0592937	-0.02	0.87	0.142202	Pre-COVID-19
glycochenodeoxycholate glucuronide (1)	0.309715	0.141087	-0.11	0.72	0.270457	Pre-COVID-19
(S)-3-hydroxybutyrylcarnitine	1.20173	6.00513e-05	0.62	1.79	0.000978482	Pre-COVID-19
glycosyl-N-palmitoyl-sphingosine (d18:1/16:0)	0.354587	0.428133	-0.53	1.23	0.584437	Pre-COVID-19
methylsuccinoylcarnitine	0.648598	0.00511746	0.18	1.1	0.0254267	Pre-COVID-19
catechol glucuronide	0.0272258	0.895588	-0.39	0.43	0.937027	Pre-COVID-19
ascorbic acid 2-sulfate	1.00189	0.000446088	0.44	1.57	0.00441308	Pre-COVID-19
oleoylcholine	-0.630816	0.0189203	-1.17	-0.11	0.0647029	Pre-COVID-19
arachidonoylcholine	-0.828475	0.00158151	-1.35	-0.32	0.010716	Pre-COVID-19
docosahexaenoylcholine	-0.748243	0.00388727	-1.27	-0.25	0.0206081	Pre-COVID-19
palmitoloelycholine	-0.417784	0.0896282	-0.91	0.06	0.192085	Pre-COVID-19
dihomo-linolenoyl-choline	-0.768227	0.00362775	-1.29	-0.26	0.0193787	Pre-COVID-19
eicosapentaenoylcholine	-0.822886	0.000969799	-1.33	-0.35	0.0080101	Pre-COVID-19
1-linoleoyl-2-linolenoyl-GPC (18:2/18:3)*	-0.128755	0.688311	-0.76	0.5	0.793589	Pre-COVID-19
1-palmitoleoyl-2-linolenoyl-GPC (16:1/18:3)*	0.351232	0.23955	-0.23	0.94	0.392537	Pre-COVID-19
hexadecadienoate (16:2n6)	-0.117065	0.660109	-0.65	0.4	0.772843	Pre-COVID-19
palmitoleoylcarnitine (C16:1)*	0.714459	0.0332116	0.05	1.38	0.0955804	Pre-COVID-19
pimeloylcarnitine/3-methyladipoylcarnitine (C7-DC)	1.14615	5.19978e-06	0.66	1.65	0.000198667	Pre-COVID-19
indolepropionylglycine	0.0122979	0.958781	-0.47	0.47	0.970164	Pre-COVID-19
2,3-dihydroxy-2-methylbutyrate	0.947053	0.00139029	0.36	1.53	0.00962773	Pre-COVID-19
2'-O-methylcytidine	0.402119	0.46451	-0.67	1.49	0.617187	Pre-COVID-19
2'-O-methyluridine	0.0932923	0.798212	-0.62	0.82	0.880018	Pre-COVID-19
phenylacetylthreonine	0.381157	0.0748046	-0.04	0.8	0.168121	Pre-COVID-19
gamma-glutamyl-alpha-lysine	-0.0387246	0.934072	-0.96	0.88	0.962745	Pre-COVID-19
palmitoyl-oleoyl-glycerol (16:0/18:1) [1]*	0.0832348	0.722107	-0.38	0.54	0.819769	Pre-COVID-19
palmitoyl-oleoyl-glycerol (16:0/18:1) [2]*	-0.0419011	0.873386	-0.56	0.47	0.924271	Pre-COVID-19
palmitoyl-arachidonoyl-glycerol (16:0/20:4) [2]*	0.0547962	0.815406	-0.41	0.51	0.889242	Pre-COVID-19
palmitoleoyl-linoleoyl-glycerol (16:1/18:2) [1]*	0.295526	0.19421	-0.15	0.74	0.340275	Pre-COVID-19
oleoyl-arachidonoyl-glycerol (18:1/20:4) [1]*	0.145571	0.578304	-0.37	0.66	0.712868	Pre-COVID-19
oleoyl-arachidonoyl-glycerol (18:1/20:4) [2]*	-0.29036	0.322774	-0.88	0.27	0.479827	Pre-COVID-19
diacylglycerol (16:1/18:2 [2], 16:0/18:3 [1])*	-0.0230942	0.92797	-0.53	0.48	0.959133	Pre-COVID-19
stearoyl-arachidonoyl-glycerol (18:0/20:4) [1]*	0.372308	0.1441	-0.13	0.87	0.273395	Pre-COVID-19
stearoyl-arachidonoyl-glycerol (18:0/20:4) [2]*	0.158324	0.545181	-0.36	0.67	0.686433	Pre-COVID-19
N-palmitoyl-sphingadienine (d18:2/16:0)*	-0.199571	0.578401	-0.91	0.5	0.712868	Pre-COVID-19
lactosyl-N-nervonoyl-sphingosine (d18:1/24:1)*	0.631518	0.108321	-0.14	1.4	0.222236	Pre-COVID-19
lactosyl-N-behenoyl-sphingosine (d18:1/22:0)*	0.61854	0.143011	-0.21	1.45	0.272069	Pre-COVID-19
N-stearoyl-sphingadienine (d18:2/18:0)*	0.0910651	0.809521	-0.65	0.84	0.884227	Pre-COVID-19
2-hydroxybehenate	-0.588169	0.101368	-1.31	0.11	0.210724	Pre-COVID-19
N-palmitoylserine	0.354112	0.282786	-0.29	1.01	0.437916	Pre-COVID-19
N-oleoylserine	0.0279581	0.941836	-0.73	0.78	0.964521	Pre-COVID-19
sphingadienine	-0.393854	0.237628	-1.05	0.26	0.390799	Pre-COVID-19
hexadecasphingosine (d16:1)*	0.380601	0.237724	-0.25	1.02	0.390799	Pre-COVID-19
N-palmitoyl-heptadecasphingosine (d17:1/16:0)*	0.269435	0.406043	-0.36	0.92	0.561667	Pre-COVID-19
ceramide (d18:1/14:0, d16:1/16:0)*	-0.602874	0.0392749	-1.18	-0.03	0.10989	Pre-COVID-19
ceramide (d18:1/17:0, d17:1/18:0)*	0.124043	0.681621	-0.47	0.72	0.786705	Pre-COVID-19
ceramide (d18:2/24:1, d18:1/24:2)*	0.630961	0.126531	-0.17	1.45	0.250799	Pre-COVID-19
glycosyl ceramide (d18:2/24:1, d18:1/24:2)*	0.800656	0.0318902	0.08	1.55	0.0927411	Pre-COVID-19
stearoylcholine*	-0.706133	0.00656086	-1.22	-0.2	0.0302893	Pre-COVID-19
linoleoylcholine*	-0.624437	0.0183831	-1.15	-0.11	0.0636516	Pre-COVID-19
docosatrienoate (22:3n6)*	-0.204057	0.374506	-0.66	0.24	0.529953	Pre-COVID-19
1-cerotoyl-GPC (26:0)*	-0.372399	0.207908	-0.95	0.21	0.356046	Pre-COVID-19
nisinate (24:6n3)	-0.558251	0.0180495	-1.03	-0.11	0.0636404	Pre-COVID-19
sphingomyelin (d18:0/20:0, d16:0/22:0)*	-0.922596	0.0139765	-1.67	-0.19	0.052853	Pre-COVID-19
sphingomyelin (d18:1/19:0, d19:1/18:0)*	-0.539066	0.203804	-1.38	0.29	0.351736	Pre-COVID-19
sphingomyelin (d18:2/18:1)*	0.0652396	0.885235	-0.82	0.95	0.929706	Pre-COVID-19
sphingomyelin (d18:2/24:2)*	1.02343	0.0173659	0.18	1.87	0.0620691	Pre-COVID-19
sphingomyelin (d18:2/21:0, d16:2/23:0)*	-0.18527	0.674664	-1.06	0.68	0.782752	Pre-COVID-19
sphingomyelin (d18:2/23:1)*	0.513706	0.240085	-0.34	1.38	0.392537	Pre-COVID-19
sphingomyelin (d18:1/25:0, d19:0/24:1, d20:1/23:0, d19:1/24:0)*	-0.980554	0.0131802	-1.77	-0.21	0.0505316	Pre-COVID-19
sphingomyelin (d17:2/16:0, d18:2/15:0)*	-0.422958	0.301292	-1.24	0.38	0.460324	Pre-COVID-19
heneicosapentaenoate (21:5n3)	-0.22441	0.330518	-0.69	0.22	0.486242	Pre-COVID-19
linolenoylcarnitine (C18:3)*	0.401774	0.258712	-0.3	1.1	0.414238	Pre-COVID-19
behenoylcarnitine (C22)*	-0.413226	0.150333	-0.99	0.14	0.28042	Pre-COVID-19
arachidoylcarnitine (C20)*	-0.487659	0.182552	-1.21	0.23	0.324146	Pre-COVID-19
lignoceroylcarnitine (C24)*	-0.463006	0.195862	-1.18	0.23	0.341756	Pre-COVID-19
cerotoylcarnitine (C26)*	0.0209395	0.952781	-0.68	0.72	0.968515	Pre-COVID-19
ximenoylcarnitine (C26:1)*	0.747452	0.0506532	0	1.5	0.125838	Pre-COVID-19
arachidonoylcarnitine (C20:4)	-0.167997	0.635851	-0.87	0.52	0.755231	Pre-COVID-19
eicosenoylcarnitine (C20:1)*	0.361885	0.307984	-0.33	1.06	0.466288	Pre-COVID-19
dihomo-linoleoylcarnitine (C20:2)*	0.464317	0.22288	-0.29	1.21	0.374168	Pre-COVID-19
dihomo-linolenoylcarnitine (C20:3n3 or 6)*	0.0257609	0.945784	-0.73	0.76	0.964521	Pre-COVID-19
docosahexaenoylcarnitine (C22:6)*	-0.330753	0.25123	-0.91	0.23	0.404597	Pre-COVID-19
nervonoylcarnitine (C24:1)*	0.26981	0.473527	-0.47	1.01	0.628344	Pre-COVID-19
adrenoylcarnitine (C22:4)*	0.257513	0.427544	-0.38	0.89	0.584437	Pre-COVID-19
docosapentaenoylcarnitine (C22:5n3)*	0.0179299	0.954488	-0.6	0.63	0.96936	Pre-COVID-19
glycosyl ceramide (d18:1/20:0, d16:1/22:0)*	-0.108492	0.810009	-1	0.78	0.884227	Pre-COVID-19
N,N,N-trimethyl-5-aminovalerate	1.1753	0.00121595	0.46	1.89	0.00909082	Pre-COVID-19
carotene diol (1)	-1.66784	3.17701e-05	-2.47	-0.9	0.000640023	Pre-COVID-19
carotene diol (2)	-1.62981	2.57192e-05	-2.41	-0.89	0.000551639	Pre-COVID-19
carotene diol (3)	-0.306947	0.313673	-0.91	0.29	0.471574	Pre-COVID-19
cortolone glucuronide (1)	0.576767	0.0699808	-0.06	1.19	0.159874	Pre-COVID-19
(N(1) + N(8))-acetylspermidine	2.12973	3.99295e-07	1.32	2.97	4.02198e-05	Pre-COVID-19
5-dodecenoylcarnitine (C12:1)	0.349113	0.226304	-0.22	0.91	0.379341	Pre-COVID-19
2-butenoylglycine	0.581518	0.0388934	0.03	1.13	0.109375	Pre-COVID-19
hydroxy-CMPF*	-0.639585	0.00293953	-1.07	-0.23	0.0161237	Pre-COVID-19
3-hydroxyoleoylcarnitine	0.313742	0.313554	-0.3	0.92	0.471574	Pre-COVID-19
3-hydroxyphenylacetoylglutamine	0.486999	0.0198391	0.07	0.89	0.0666112	Pre-COVID-19
trans-2-hexenoylglycine	0.317689	0.147676	-0.12	0.75	0.276237	Pre-COVID-19
2-hydroxyarachidate*	-0.550065	0.0429066	-1.1	-0.03	0.115952	Pre-COVID-19
N-stearoylserine*	-0.734763	0.0469535	-1.46	-0.01	0.121642	Pre-COVID-19
lyxonate	0.892592	0.00121727	0.35	1.44	0.00909082	Pre-COVID-19
dodecenedioate (C12:1-DC)*	-0.0859564	0.754858	-0.64	0.45	0.844831	Pre-COVID-19
nonenedioate (C9:1-DC)*	0.442901	0.0873581	-0.07	0.95	0.188777	Pre-COVID-19
hexadecenedioate (C16:1-DC)*	0.361621	0.280974	-0.3	1.02	0.436633	Pre-COVID-19
octadecenedioate (C18:1-DC)	0.345556	0.282986	-0.29	0.98	0.437916	Pre-COVID-19
heptenedioate (C7:1-DC)*	0.596049	0.0181501	0.1	1.09	0.0636404	Pre-COVID-19
octadecadienedioate (C18:2-DC)*	0.118383	0.630699	-0.37	0.6	0.752223	Pre-COVID-19
glucuronide of C12H22O4 (1)*	0.539291	0.0100586	0.12	0.95	0.0412774	Pre-COVID-19
glucuronide of C12H22O4 (2)*	0.6	0.00456066	0.18	1.02	0.0232867	Pre-COVID-19
glucuronide of C14H26O4 (1)*	0.684136	0.00126117	0.27	1.1	0.00918073	Pre-COVID-19
glucuronide of C10H18O2 (1)*	0.32302	0.0601962	-0.02	0.66	0.143744	Pre-COVID-19
3-carboxy-4-methyl-5-pentyl-2-furanpropionate (3-CMPFP)**	0.568261	0.108511	-0.13	1.26	0.222236	Pre-COVID-19
glucuronide of C10H18O2 (7)*	0.410794	0.00469186	0.12	0.7	0.0238467	Pre-COVID-19
glucuronide of C10H18O2 (8)*	0.379457	0.0408459	0.01	0.74	0.113143	Pre-COVID-19
N-acetyl-2-aminooctanoate*	0.338098	0.285748	-0.29	0.95	0.441574	Pre-COVID-19
3-hydroxybutyroylglycine**	0.530683	0.025533	0.06	1	0.079024	Pre-COVID-19
glyco-beta-muricholate**	0.358584	0.059569	-0.02	0.73	0.142554	Pre-COVID-19
N-methylhydroxyproline**	0.203499	0.17938	-0.1	0.5	0.320053	Pre-COVID-19
N,N,N-trimethyl-alanylproline betaine (TMAP)	1.37291	2.63822e-05	0.73	2.03	0.000551639	Pre-COVID-19
gamma-glutamylcitrulline*	-0.99056	0.0109593	-1.76	-0.23	0.044317	Pre-COVID-19
glycine conjugate of C10H12O2*	0.53406	0.0196032	0.08	0.98	0.0666112	Pre-COVID-19
glycine conjugate of C10H14O2 (1)*	0.346672	0.200644	-0.19	0.87	0.347909	Pre-COVID-19
glutamine conjugate of C7H12O2*	0.532857	0.00189207	0.2	0.87	0.0119795	Pre-COVID-19
sphingomyelin (d17:1/14:0, d16:1/15:0)*	-0.873706	0.038762	-1.71	-0.05	0.109283	Pre-COVID-19
tetradecadienoate (14:2)*	-0.12918	0.597293	-0.62	0.34	0.724204	Pre-COVID-19
N-carbamoylvaline	0.980355	0.000442227	0.43	1.53	0.00441308	Pre-COVID-19
8-methoxykynurenate	0.497513	0.0239766	0.06	0.93	0.0756867	Pre-COVID-19
3-amino-2-piperidone	1.15346	0.00471364	0.35	1.95	0.023848	Pre-COVID-19
N,N-dimethylalanine	0.563949	0.0401288	0.03	1.11	0.111715	Pre-COVID-19
2-hydroxysebacate	0.521968	0.0744776	-0.05	1.1	0.167726	Pre-COVID-19
ascorbic acid 3-sulfate*	1.0099	8.81316e-05	0.51	1.52	0.00129229	Pre-COVID-19
6-bromotryptophan	0.155655	0.75103	-0.81	1.12	0.843397	Pre-COVID-19
delta-CEHC	0.320154	0.256025	-0.23	0.87	0.411125	Pre-COVID-19
N6,N6-dimethyllysine	0.52779	0.132858	-0.16	1.22	0.259624	Pre-COVID-19
dodecadienoate (12:2)*	-0.596895	0.0391327	-1.17	-0.04	0.10977	Pre-COVID-19
indoleacetoylcarnitine*	-0.615455	0.022931	-1.16	-0.1	0.0730101	Pre-COVID-19
gamma-CEHC sulfate	0.486559	0.00926207	0.11	0.86	0.0391694	Pre-COVID-19
delta-CEHC glucuronide	0.564465	0.0054504	0.16	0.96	0.0268402	Pre-COVID-19
N-acetyl-isoputreanine	1.51115	2.72769e-06	0.89	2.16	0.000143918	Pre-COVID-19
5-hydroxyindole glucuronide	0.585553	0.0116435	0.12	1.04	0.0464065	Pre-COVID-19
N-acetylhomocitrulline	0.670557	0.00317038	0.22	1.12	0.0172195	Pre-COVID-19
11beta-hydroxyandrosterone glucuronide	0.32484	0.192095	-0.18	0.81	0.33838	Pre-COVID-19
11beta-hydroxyetiocholanolone glucuronide*	0.299129	0.162793	-0.13	0.72	0.29473	Pre-COVID-19
N2-acetyl,N6,N6-dimethyllysine	0.114856	0.644091	-0.38	0.6	0.761636	Pre-COVID-19
N2-acetyl,N6-methyllysine	-0.166121	0.483113	-0.64	0.29	0.635736	Pre-COVID-19
cholic acid glucuronide	0.0255233	0.909493	-0.42	0.46	0.946215	Pre-COVID-19
deoxycholic acid glucuronide	0.333168	0.107571	-0.08	0.74	0.22113	Pre-COVID-19
4-methylhexanoylglutamine	0.443675	0.0479351	0	0.88	0.122899	Pre-COVID-19
glycoursodeoxycholic acid sulfate (1)	0.675832	0.000227149	0.32	1.04	0.00273567	Pre-COVID-19
lithocholate sulfate (1)	-0.315877	0.175488	-0.78	0.14	0.314121	Pre-COVID-19
lithocholic acid sulfate (2)	-0.313207	0.205225	-0.81	0.16	0.352541	Pre-COVID-19
2-ketocaprylate	-0.68089	0.0878018	-1.47	0.09	0.189221	Pre-COVID-19
N,N-dimethyl-5-aminovalerate	0.519047	0.00971605	0.13	0.91	0.0403831	Pre-COVID-19
2,3-dihydroxy-5-methylthio-4-pentenoate (DMTPA)*	1.60044	1.54602e-06	0.96	2.28	0.000100764	Pre-COVID-19
hydroxypalmitoyl sphingomyelin (d18:1/16:0(OH))**	1.93002	2.48139e-05	1.04	2.84	0.000549876	Pre-COVID-19
taurochenodeoxycholic acid 3-sulfate	0.657263	0.0021496	0.25	1.09	0.013015	Pre-COVID-19
tetradecadienedioate (C14:2-DC)*	0.119726	0.630275	-0.37	0.61	0.752223	Pre-COVID-19
pregnenetriol sulfate*	-0.911239	0.0094294	-1.61	-0.23	0.0395749	Pre-COVID-19
pregnenetriol disulfate*	0.269495	0.305574	-0.25	0.78	0.465077	Pre-COVID-19
eicosenedioate (C20:1-DC)*	-0.492845	0.115838	-1.11	0.12	0.235502	Pre-COVID-19
hydroxy-N6,N6,N6-trimethyllysine*	1.30077	3.85256e-06	0.75	1.87	0.000158098	Pre-COVID-19
undecenoylcarnitine (C11:1)	0.286123	0.408249	-0.4	0.96	0.564014	Pre-COVID-19
3-decenoylcarnitine	0.438212	0.129517	-0.13	1.01	0.255232	Pre-COVID-19
3-hydroxydecanoylcarnitine	0.357566	0.214227	-0.21	0.92	0.364054	Pre-COVID-19
palmitoyl-sphingosine-phosphoethanolamine (d18:1/16:0)	1.34455	0.00615243	0.39	2.31	0.029257	Pre-COVID-19
picolinoylglycine	0.437077	0.0684649	-0.04	0.91	0.157297	Pre-COVID-19
succinoyltaurine	1.01485	6.38865e-05	0.52	1.52	0.00102589	Pre-COVID-19
leucylhydroxyproline*	0.549725	0.0492583	0	1.1	0.123206	Pre-COVID-19
isoleucylhydroxyproline*	0.59871	0.0936707	-0.1	1.3	0.198446	Pre-COVID-19
metabolonic lactone sulfate	-0.265764	0.318144	-0.79	0.25	0.475072	Pre-COVID-19
2-hydroxy-4-(methylthio)butanoic acid	0.671663	0.0161632	0.12	1.22	0.0585758	Pre-COVID-19
branched chain 14:0 dicarboxylic acid**	-0.254667	0.253053	-0.7	0.18	0.406941	Pre-COVID-19
pentose acid*	0.392654	0.0632877	-0.03	0.8	0.149197	Pre-COVID-19
1-methyl-5-imidazolelactate	0.543584	0.00832094	0.14	0.95	0.0358739	Pre-COVID-19
(2 or 3)-decenoate (10:1n7 or n8)	-0.637622	0.0150767	-1.16	-0.13	0.0555443	Pre-COVID-19
S-carboxyethylcysteine	0.561805	0.0201177	0.09	1.04	0.0673425	Pre-COVID-19
branched-chain, straight-chain, or cyclopropyl 10:1 fatty acid (1)*	-0.196515	0.461312	-0.73	0.32	0.614344	Pre-COVID-19
branched-chain, straight-chain, or cyclopropyl 10:1 fatty acid (2)*	0.198777	0.446655	-0.32	0.71	0.600414	Pre-COVID-19
branched-chain, straight-chain, or cyclopropyl 12:1 fatty acid*	-0.506554	0.0407964	-1	-0.03	0.113143	Pre-COVID-19
decadienedioic acid (C10:2-DC)**	0.605575	0.00776647	0.16	1.05	0.0341098	Pre-COVID-19
GlcNAc sulfate conjugate of C21H34O2 steroid**	0.0303801	0.908054	-0.49	0.54	0.945605	Pre-COVID-19
cis-3,4-methyleneheptanoate	-0.0384129	0.905393	-0.68	0.59	0.943831	Pre-COVID-19
cis-3,4-methyleneheptanoylcarnitine	0.424573	0.195381	-0.22	1.06	0.341455	Pre-COVID-19
N-acetyl-2-aminoadipate	0.493145	0.0822726	-0.07	1.05	0.181952	Pre-COVID-19
3-hydroxyoctanoylcarnitine (1)	0.55007	0.07157	-0.05	1.15	0.162499	Pre-COVID-19
3-hydroxyoctanoylcarnitine (2)	0.290342	0.33357	-0.3	0.88	0.488594	Pre-COVID-19
cis-3,4-methyleneheptanoylglycine	0.320819	0.234359	-0.22	0.84	0.386988	Pre-COVID-19
bilirubin degradation product, C16H18N2O5 (1)**	-0.329163	0.217114	-0.86	0.19	0.368396	Pre-COVID-19
bilirubin degradation product, C16H18N2O5 (2)**	-0.501857	0.0842118	-1.08	0.06	0.184337	Pre-COVID-19
bilirubin degradation product, C17H18N2O4 (1)**	-0.950335	0.00762627	-1.66	-0.26	0.033665	Pre-COVID-19
bilirubin degradation product, C17H18N2O4 (2)**	-0.80197	0.0189829	-1.48	-0.14	0.064717	Pre-COVID-19
bilirubin degradation product, C17H18N2O4 (3)**	-1.04186	0.00293472	-1.74	-0.36	0.0161237	Pre-COVID-19
bilirubin degradation product, C17H20N2O5 (1)**	-0.584309	0.0250828	-1.1	-0.08	0.0780667	Pre-COVID-19
bilirubin degradation product, C17H20N2O5 (2)**	-0.589854	0.0259715	-1.12	-0.08	0.0801573	Pre-COVID-19
tetrahydrocortisol glucuronide	0.83543	0.00712987	0.22	1.45	0.0318544	Pre-COVID-19
bilirubin degradation product, C16H18N2O5 (3)**	-0.448877	0.121946	-1.03	0.11	0.243892	Pre-COVID-19
bilirubin degradation product, C16H18N2O5 (4)**	-0.509019	0.0646834	-1.06	0.02	0.151201	Pre-COVID-19
N,N-dimethyl-pro-pro	1.45413	1.45902e-05	0.8	2.13	0.00040551	Pre-COVID-19
oxindolylalanine	1.22629	0.00333781	0.4	2.05	0.0179529	Pre-COVID-19
tetrahydrocortisone glucuronide (5)	0.203328	0.527364	-0.44	0.83	0.669269	Pre-COVID-19
X-07765	0.286922	0.200326	-0.15	0.73	0.347902	Pre-COVID-19
X-10458	-0.980204	0.00678898	-1.7	-0.27	0.0309555	Pre-COVID-19
X-11299	0.0514207	0.816694	-0.39	0.48	0.889771	Pre-COVID-19
X-11308	-1.0729	0.00177631	-1.76	-0.41	0.0114675	Pre-COVID-19
X-11315	-0.943458	0.00824515	-1.65	-0.25	0.035826	Pre-COVID-19
X-11372	-1.17595	0.000539222	-1.85	-0.52	0.00524086	Pre-COVID-19
X-11381	-1.12894	0.00652008	-1.95	-0.32	0.0302589	Pre-COVID-19
X-11444	0.187951	0.52699	-0.41	0.76	0.669269	Pre-COVID-19
X-11470	0.179005	0.554704	-0.42	0.77	0.6929	Pre-COVID-19
X-11478	0.0879854	0.777069	-0.53	0.69	0.863584	Pre-COVID-19
X-11483	-0.0109663	0.963304	-0.48	0.45	0.973852	Pre-COVID-19
X-11632	-0.832724	0.0493144	-1.67	-0.01	0.123206	Pre-COVID-19
X-11787	0.0835668	0.861484	-0.85	1.03	0.917812	Pre-COVID-19
X-11795	0.198296	0.523024	-0.43	0.8	0.669269	Pre-COVID-19
X-11843	-0.0828289	0.589307	-0.39	0.21	0.719235	Pre-COVID-19
X-11847	-0.0767444	0.640834	-0.4	0.24	0.758594	Pre-COVID-19
X-11849	0.0357444	0.847292	-0.33	0.4	0.90959	Pre-COVID-19
X-11850	-0.073297	0.636856	-0.38	0.23	0.755231	Pre-COVID-19
X-11852	0.0871731	0.593231	-0.24	0.4	0.720723	Pre-COVID-19
X-11858	-0.144564	0.394658	-0.49	0.18	0.547971	Pre-COVID-19
X-11861	0.204115	0.451723	-0.33	0.73	0.60448	Pre-COVID-19
X-11880	-0.779725	0.0180073	-1.43	-0.14	0.0636404	Pre-COVID-19
X-11979	0.972531	0.000372946	0.44	1.52	0.00389834	Pre-COVID-19
X-12007	0.439536	0.0197277	0.07	0.81	0.0666112	Pre-COVID-19
X-12013	-0.131241	0.428306	-0.46	0.19	0.584437	Pre-COVID-19
X-12027	0.197943	0.275214	-0.16	0.55	0.432886	Pre-COVID-19
X-12100	1.79075	3.00896e-06	1.05	2.57	0.00014695	Pre-COVID-19
X-12101	1.07709	1.66099e-05	0.59	1.58	0.000430896	Pre-COVID-19
X-12111	0.412126	0.0424466	0.01	0.81	0.115336	Pre-COVID-19
X-12112	-0.0522046	0.843728	-0.58	0.46	0.907201	Pre-COVID-19
X-12125	0.78477	0.000668265	0.33	1.25	0.00617031	Pre-COVID-19
X-12193	0.549289	0.0463119	0.01	1.09	0.120738	Pre-COVID-19
X-12216	0.145089	0.513024	-0.3	0.58	0.660965	Pre-COVID-19
X-12221	0.417505	0.0608354	-0.02	0.85	0.144647	Pre-COVID-19
X-12261	-0.034229	0.854915	-0.41	0.33	0.912568	Pre-COVID-19
X-12262	-0.0254341	0.905499	-0.46	0.39	0.943831	Pre-COVID-19
X-12283	0.346318	0.0870677	-0.06	0.74	0.188777	Pre-COVID-19
X-12306	-0.347774	0.128376	-0.81	0.09	0.254	Pre-COVID-19
X-12407	0.299878	0.0965525	-0.06	0.65	0.203384	Pre-COVID-19
X-12411	0.541971	0.0161771	0.09	0.98	0.0585758	Pre-COVID-19
X-12456	0.278056	0.273429	-0.22	0.78	0.432886	Pre-COVID-19
X-12462	0.0261806	0.947887	-0.77	0.81	0.965311	Pre-COVID-19
X-12544	-0.135945	0.400875	-0.47	0.17	0.555907	Pre-COVID-19
X-12680	0.526805	0.0310484	0.05	1.01	0.0910097	Pre-COVID-19
X-12689	0.801159	0.00650226	0.22	1.38	0.0302589	Pre-COVID-19
X-12701	0.308404	0.105621	-0.07	0.68	0.218336	Pre-COVID-19
X-12707	0.557227	0.0220068	0.07	1.03	0.070991	Pre-COVID-19
X-12713	1.14964	5.70474e-05	0.59	1.72	0.000957705	Pre-COVID-19
X-12714	0.382921	0.04893	0	0.76	0.123206	Pre-COVID-19
X-12718	0.550348	0.0151095	0.1	0.99	0.0555443	Pre-COVID-19
X-12726	0.236274	0.34789	-0.26	0.73	0.501903	Pre-COVID-19
X-12729	0.249954	0.274747	-0.21	0.69	0.432886	Pre-COVID-19
X-12730	-0.0945267	0.619295	-0.47	0.27	0.743422	Pre-COVID-19
X-12731	0.258217	0.173039	-0.12	0.63	0.310741	Pre-COVID-19
X-12738	0.100827	0.613567	-0.3	0.49	0.738146	Pre-COVID-19
X-12740	0.0553664	0.748556	-0.29	0.39	0.842031	Pre-COVID-19
X-12798	-0.546465	0.106931	-1.22	0.12	0.220222	Pre-COVID-19
X-12812	0.248684	0.159117	-0.1	0.59	0.28997	Pre-COVID-19
X-12816	-0.351674	0.104797	-0.79	0.07	0.217037	Pre-COVID-19
X-12818	0.544472	0.0019128	0.2	0.89	0.0120419	Pre-COVID-19
X-12822	0.492339	0.0766978	-0.07	1.03	0.172027	Pre-COVID-19
X-12830	-0.187279	0.375097	-0.61	0.22	0.530112	Pre-COVID-19
X-12844	-0.28635	0.440591	-1.02	0.44	0.593887	Pre-COVID-19
X-12847	0.225936	0.238996	-0.16	0.6	0.392308	Pre-COVID-19
X-12849	0.162703	0.292117	-0.14	0.46	0.448913	Pre-COVID-19
X-12851	0.169597	0.362801	-0.2	0.53	0.51802	Pre-COVID-19
X-12906	0.725336	0.00108211	0.29	1.17	0.00847911	Pre-COVID-19
X-13007	-0.178771	0.512124	-0.72	0.35	0.660575	Pre-COVID-19
X-13431	0.0404343	0.898204	-0.58	0.66	0.938877	Pre-COVID-19
X-13507	0.431651	0.0899786	-0.08	0.92	0.192464	Pre-COVID-19
X-13553	1.04902	0.000169142	0.51	1.61	0.00212965	Pre-COVID-19
X-13658	0.190451	0.375896	-0.23	0.61	0.530467	Pre-COVID-19
X-13684	0.590057	0.0641429	-0.04	1.22	0.150573	Pre-COVID-19
X-13695	0.313332	0.109489	-0.08	0.69	0.223827	Pre-COVID-19
X-13723	0.289253	0.159032	-0.12	0.69	0.28997	Pre-COVID-19
X-13726	0.408708	0.0370316	0.02	0.8	0.105478	Pre-COVID-19
X-13728	-0.127964	0.589409	-0.6	0.33	0.719235	Pre-COVID-19
X-13729	0.495984	0.0437165	0.01	0.98	0.117115	Pre-COVID-19
X-13844	0.122272	0.524877	-0.26	0.49	0.669269	Pre-COVID-19
X-13846	0.334057	0.0711467	-0.04	0.69	0.16187	Pre-COVID-19
X-13866	0.0717677	0.766967	-0.41	0.54	0.85579	Pre-COVID-19
X-14056	0.117121	0.821683	-0.9	1.15	0.892433	Pre-COVID-19
X-14904	-0.0788337	0.754514	-0.58	0.41	0.844831	Pre-COVID-19
X-14939	-0.625455	0.0926607	-1.37	0.09	0.196682	Pre-COVID-19
X-15220	0.284076	0.350716	-0.32	0.88	0.504667	Pre-COVID-19
X-15245	-0.310861	0.279686	-0.89	0.24	0.436633	Pre-COVID-19
X-15461	0.897791	0.0115021	0.19	1.59	0.0460084	Pre-COVID-19
X-15486	0.674717	0.00606415	0.19	1.16	0.029046	Pre-COVID-19
X-15503	0.944012	0.000322264	0.44	1.48	0.00352093	Pre-COVID-19
X-15674	-0.276475	0.334725	-0.85	0.28	0.488594	Pre-COVID-19
X-15728	-0.55589	0.0156105	-1.02	-0.11	0.057084	Pre-COVID-19
X-16087	0.899301	0.000246512	0.42	1.39	0.00293694	Pre-COVID-19
X-16124	-0.206327	0.141387	-0.49	0.06	0.270564	Pre-COVID-19
X-16397	0.633558	0.0275354	0.07	1.2	0.0831313	Pre-COVID-19
X-16580	0.920182	0.0010453	0.37	1.47	0.00839273	Pre-COVID-19
X-16935	-0.294236	0.231002	-0.78	0.18	0.383733	Pre-COVID-19
X-16938	0.241197	0.402511	-0.32	0.81	0.557478	Pre-COVID-19
X-16964	0.276824	0.352877	-0.31	0.86	0.507118	Pre-COVID-19
X-17010	0.285672	0.450786	-0.46	1.03	0.6041	Pre-COVID-19
X-17146	-0.0449644	0.822009	-0.44	0.34	0.892433	Pre-COVID-19
X-17162	0.276954	0.230882	-0.18	0.74	0.383733	Pre-COVID-19
X-17304	0.395358	0.0416705	0.01	0.77	0.114284	Pre-COVID-19
X-17306	0.14786	0.450894	-0.24	0.53	0.6041	Pre-COVID-19
X-17325	-0.0568316	0.805241	-0.51	0.39	0.882926	Pre-COVID-19
X-17335	0.178077	0.598866	-0.49	0.84	0.724392	Pre-COVID-19
X-17343	0.345369	0.0492996	0	0.69	0.123206	Pre-COVID-19
X-17346	0.334972	0.145195	-0.12	0.78	0.273598	Pre-COVID-19
X-17348	0.371244	0.0361998	0.02	0.72	0.103375	Pre-COVID-19
X-17351	0.302307	0.151756	-0.12	0.71	0.282123	Pre-COVID-19
X-17357	0.295021	0.341699	-0.33	0.89	0.495553	Pre-COVID-19
X-17361	-0.00462864	0.979655	-0.37	0.34	0.984989	Pre-COVID-19
X-17365	0.511353	0.00274003	0.18	0.85	0.0154109	Pre-COVID-19
X-17367	-0.0148265	0.945016	-0.44	0.4	0.964521	Pre-COVID-19
X-17438	0.171215	0.464561	-0.29	0.63	0.617187	Pre-COVID-19
X-17653	-0.293816	0.385468	-0.96	0.37	0.539265	Pre-COVID-19
X-17654	-0.0741716	0.801217	-0.65	0.5	0.880703	Pre-COVID-19
X-17673	0.586087	0.0016655	0.22	0.95	0.0109194	Pre-COVID-19
X-17676	0.593519	0.0291921	0.05	1.12	0.0869746	Pre-COVID-19
X-17685	0.218833	0.275214	-0.18	0.61	0.432886	Pre-COVID-19
X-17686	0.466294	0.014987	0.09	0.84	0.055537	Pre-COVID-19
X-17690	-0.0921508	0.653383	-0.5	0.3	0.768857	Pre-COVID-19
X-18240	0.210965	0.275956	-0.17	0.59	0.433087	Pre-COVID-19
X-18345	0.422067	0.0377548	0.02	0.82	0.107262	Pre-COVID-19
X-18779	-1.53049	0.0020449	-2.53	-0.58	0.0125875	Pre-COVID-19
X-18838	0.568066	0.0141702	0.1	1.02	0.0532224	Pre-COVID-19
X-18886	0.60831	0.013854	0.11	1.09	0.0525736	Pre-COVID-19
X-18888	0.530592	0.0198018	0.08	0.98	0.0666112	Pre-COVID-19
X-18899	-1.08435	0.00590334	-1.86	-0.32	0.0286881	Pre-COVID-19
X-18901	-0.428624	0.0853598	-0.94	0.05	0.186178	Pre-COVID-19
X-18913	0.170471	0.571552	-0.43	0.76	0.707575	Pre-COVID-19
X-18921	-0.199313	0.495871	-0.78	0.37	0.647143	Pre-COVID-19
X-18922	0.116091	0.741468	-0.58	0.8	0.836605	Pre-COVID-19
X-18935	0.379359	0.0653165	-0.03	0.78	0.152359	Pre-COVID-19
X-19141	0.672812	0.00877203	0.16	1.17	0.0373823	Pre-COVID-19
X-19183	0.148688	0.495156	-0.28	0.57	0.646973	Pre-COVID-19
X-19299	0.0880309	0.620923	-0.27	0.43	0.743765	Pre-COVID-19
X-21258	-0.841779	0.000797982	-1.35	-0.36	0.00696192	Pre-COVID-19
X-21285	0.357002	0.217882	-0.21	0.93	0.368704	Pre-COVID-19
X-21286	-0.349371	0.241143	-0.94	0.23	0.392895	Pre-COVID-19
X-21310	-0.758377	0.0794713	-1.61	0.09	0.177529	Pre-COVID-19
X-21312	0.202026	0.3317	-0.21	0.61	0.486786	Pre-COVID-19
X-21319	0.188234	0.542349	-0.42	0.79	0.684422	Pre-COVID-19
X-21327	-0.0644655	0.822079	-0.63	0.5	0.892433	Pre-COVID-19
X-21339	-0.689961	0.0294998	-1.32	-0.07	0.0876295	Pre-COVID-19
X-21353	-0.0251276	0.925568	-0.56	0.5	0.957544	Pre-COVID-19
X-21364	0.359163	0.230048	-0.23	0.95	0.383733	Pre-COVID-19
X-21383	0.51124	0.0228561	0.07	0.95	0.0729814	Pre-COVID-19
X-21441	0.635157	0.0149699	0.12	1.15	0.055537	Pre-COVID-19
X-21442	-1.12519	1.53377e-05	-1.65	-0.63	0.000414492	Pre-COVID-19
X-21467	0.612884	0.0184535	0.1	1.13	0.0636964	Pre-COVID-19
X-21470	0.806289	0.00132193	0.31	1.3	0.00937884	Pre-COVID-19
X-21471	0.497488	0.0485863	0.01	1	0.123206	Pre-COVID-19
X-21733	0.0908808	0.713683	-0.4	0.57	0.81354	Pre-COVID-19
X-21736	0.753703	0.00194958	0.27	1.23	0.0122042	Pre-COVID-19
X-21752	0.181462	0.371892	-0.22	0.58	0.527601	Pre-COVID-19
X-21788	0.954154	0.000586702	0.41	1.5	0.00560402	Pre-COVID-19
X-21796	0.190744	0.632957	-0.6	0.97	0.754103	Pre-COVID-19
X-21803	-0.0375342	0.829003	-0.39	0.29	0.895258	Pre-COVID-19
X-21807	0.290695	0.161234	-0.12	0.69	0.292386	Pre-COVID-19
X-21815	0.0072409	0.976356	-0.48	0.48	0.982564	Pre-COVID-19
X-21816	0.274274	0.14501	-0.1	0.64	0.273598	Pre-COVID-19
X-21821	0.435302	0.0289901	0.04	0.83	0.0868135	Pre-COVID-19
X-21829	0.73252	0.00391858	0.23	1.23	0.0206752	Pre-COVID-19
X-21834	-0.587705	0.0203967	-1.1	-0.1	0.0680709	Pre-COVID-19
X-21840	0.138705	0.435408	-0.22	0.48	0.590492	Pre-COVID-19
X-21959	0.330568	0.248197	-0.23	0.89	0.400295	Pre-COVID-19
X-22162	1.75107	7.64816e-07	1.06	2.45	6.05297e-05	Pre-COVID-19
X-22776	-0.41978	0.17242	-1.03	0.18	0.310132	Pre-COVID-19
X-22834	0.142861	0.505766	-0.28	0.56	0.65466	Pre-COVID-19
X-23276	-0.0582741	0.851933	-0.67	0.55	0.911924	Pre-COVID-19
X-23587	-0.232599	0.286434	-0.67	0.19	0.442018	Pre-COVID-19
X-23593	1.40276	0.00121155	0.56	2.26	0.00909082	Pre-COVID-19
X-23636	0.0322208	0.946108	-0.91	0.96	0.964521	Pre-COVID-19
X-23639	-0.592357	0.116221	-1.34	0.14	0.235848	Pre-COVID-19
X-23641	0.486304	0.0512484	0	0.98	0.127032	Pre-COVID-19
X-23644	-0.212088	0.247225	-0.58	0.14	0.399308	Pre-COVID-19
X-23648	0.643389	0.00188278	0.23	1.05	0.0119795	Pre-COVID-19
X-23654	0.76151	0.0266033	0.06	1.42	0.0814267	Pre-COVID-19
X-23655	-0.231708	0.327622	-0.7	0.23	0.483217	Pre-COVID-19
X-23662	-0.212335	0.323494	-0.64	0.2	0.479827	Pre-COVID-19
X-23665	0.481535	0.0871914	-0.07	1.03	0.188777	Pre-COVID-19
X-23666	1.00308	0.000252736	0.47	1.55	0.00297906	Pre-COVID-19
X-23678	0.119498	0.654399	-0.41	0.64	0.768901	Pre-COVID-19
X-23680	0.778869	0.0175341	0.13	1.42	0.0624687	Pre-COVID-19
X-23739	1.48798	5.55206e-05	0.77	2.22	0.000946413	Pre-COVID-19
X-23767	0.460295	0.0632189	-0.03	0.95	0.149197	Pre-COVID-19
X-23780	-0.160796	0.558983	-0.71	0.37	0.695885	Pre-COVID-19
X-23782	-0.319469	0.358777	-1.01	0.36	0.514631	Pre-COVID-19
X-23787	0.0875683	0.751293	-0.46	0.63	0.843397	Pre-COVID-19
X-23974	0.197255	0.59221	-0.52	0.92	0.720723	Pre-COVID-19
X-23997	0.495642	0.0480283	0	0.99	0.122899	Pre-COVID-19
X-24307	-0.633697	0.0493712	-1.28	-0.01	0.123206	Pre-COVID-19
X-24328	0.8845	0.000989681	0.36	1.41	0.00806299	Pre-COVID-19
X-24337	0.898304	0.00485481	0.27	1.52	0.0243428	Pre-COVID-19
X-24344	-0.175764	0.447059	-0.64	0.27	0.600414	Pre-COVID-19
X-24411	0.677232	0.0096061	0.16	1.19	0.0401644	Pre-COVID-19
X-24418	0.654431	0.00889442	0.16	1.15	0.0377587	Pre-COVID-19
X-24431	0.0649034	0.809718	-0.47	0.59	0.884227	Pre-COVID-19
X-24456	0.877635	0.000284439	0.41	1.36	0.00318342	Pre-COVID-19
X-24475	0.329695	0.125232	-0.1	0.75	0.249821	Pre-COVID-19
X-24494	0.651839	0.00779137	0.17	1.13	0.0341098	Pre-COVID-19
X-24531	0.419865	0.0808571	-0.05	0.89	0.179538	Pre-COVID-19
X-24541	0.30965	0.116594	-0.09	0.69	0.236173	Pre-COVID-19
X-24544	-0.193442	0.551482	-0.83	0.44	0.691225	Pre-COVID-19
X-24546	-0.15372	0.582587	-0.71	0.39	0.714846	Pre-COVID-19
X-24571	0.248456	0.232633	-0.17	0.65	0.385287	Pre-COVID-19
X-24576	0.111321	0.552286	-0.29	0.48	0.69145	Pre-COVID-19
X-24588	0.305779	0.338965	-0.33	0.93	0.492232	Pre-COVID-19
X-24669	0.940165	0.000217973	0.45	1.45	0.00265401	Pre-COVID-19
X-24736	0.345618	0.153867	-0.13	0.82	0.284141	Pre-COVID-19
X-24757	-0.224335	0.315266	-0.67	0.21	0.472651	Pre-COVID-19
X-24812	0.915346	0.00112669	0.38	1.48	0.0087299	Pre-COVID-19
X-24947	0.0163737	0.949359	-0.5	0.52	0.965922	Pre-COVID-19
X-24949	0.571187	0.0542742	-0.01	1.15	0.13275	Pre-COVID-19
X-24951	-1.39923	3.25415e-06	-2	-0.82	0.00014695	Pre-COVID-19
X-24953	-1.09837	1.88058e-05	-1.61	-0.61	0.000461038	Pre-COVID-19
X-24970	0.320911	0.079958	-0.04	0.68	0.178151	Pre-COVID-19
X-25109	0.839115	0.00509427	0.26	1.43	0.0254255	Pre-COVID-19
X-25172	0.053183	0.880092	-0.64	0.74	0.92761	Pre-COVID-19
X-25217	-0.23024	0.263846	-0.65	0.16	0.420635	Pre-COVID-19
X-25265	-1.02535	0.0800713	-2.17	0.14	0.178151	Pre-COVID-19
X-25267	-0.462587	0.138319	-1.08	0.14	0.266073	Pre-COVID-19
X-25271	0.270181	0.10583	-0.06	0.6	0.21836	Pre-COVID-19
X-25279	-0.000240965	0.998701	-0.3	0.29	0.999	Pre-COVID-19
X-25343	-1.16699	0.00709831	-2.05	-0.35	0.0318544	Pre-COVID-19
X-25371	0.683284	0.00161577	0.26	1.12	0.0107848	Pre-COVID-19
X-25417	-0.168751	0.430346	-0.6	0.24	0.586499	Pre-COVID-19
X-25419	-0.785843	0.00138418	-1.28	-0.31	0.00962773	Pre-COVID-19
X-25420	0.559761	0.0681488	-0.04	1.16	0.156983	Pre-COVID-19
X-25422	1.22308	3.28047e-07	0.76	1.7	3.85269e-05	Pre-COVID-19
X-25433	0.311819	0.156663	-0.12	0.75	0.287865	Pre-COVID-19
X-25457	0.40507	0.0916134	-0.09	0.86	0.195583	Pre-COVID-19
X-25511	0.225172	0.325446	-0.23	0.67	0.480792	Pre-COVID-19
X-25519	0.629474	0.0209884	0.09	1.17	0.0685994	Pre-COVID-19
X-25520	0.266755	0.306281	-0.25	0.78	0.465514	Pre-COVID-19
X-25656	0.674358	0.0437596	0.02	1.35	0.117115	Pre-COVID-19
X-25810	-0.0164807	0.946241	-0.51	0.45	0.964521	Pre-COVID-19
X-25937	0.355052	0.157157	-0.14	0.85	0.288235	Pre-COVID-19
X-25957	0.509432	0.0492021	0	1.02	0.123206	Pre-COVID-19
X-25991	0.290118	0.314847	-0.28	0.86	0.472651	Pre-COVID-19
X-26054	1.06395	0.00038924	0.47	1.66	0.00396375	Pre-COVID-19
X-26058	0.390455	0.0517372	-0.01	0.78	0.127672	Pre-COVID-19
X-26062	0.0968439	0.560814	-0.24	0.42	0.696616	Pre-COVID-19
X-26097	1.1669	0.00107258	0.46	1.88	0.00847911	Pre-COVID-19
X-26106	0.42267	0.144402	-0.15	0.99	0.273499	Pre-COVID-19
X-26107	0.790865	0.0208603	0.12	1.46	0.0683824	Pre-COVID-19
X-26108	0.159514	0.647038	-0.52	0.84	0.764305	Pre-COVID-19
X-26109	-0.241526	0.323261	-0.73	0.23	0.479827	Pre-COVID-19
X-26111	-0.243104	0.32796	-0.74	0.24	0.483217	Pre-COVID-19
X-26119	0.657666	0.022072	0.09	1.23	0.070991	Pre-COVID-19
S-1-pyrroline-5-carboxylate	0.102139	0.856318	-1.01	1.21	0.900111	During COVID-19
spermidine	0.605607	0.187283	-0.26	1.57	0.32172	During COVID-19
1-methylnicotinamide	1.30831	0.0299849	0.13	2.52	0.0840274	During COVID-19
12,13-DiHOME	0.857924	0.0107061	0.2	1.54	0.0380204	During COVID-19
2-oxoadipate	1.13652	0.00943031	0.29	2.01	0.0348293	During COVID-19
alpha-ketoglutarate	1.06624	0.0412338	0.05	2.11	0.106745	During COVID-19
kynurenate	1.31052	0.00145913	0.55	2.19	0.00992937	During COVID-19
3-hydroxyisobutyrate	0.322688	0.51812	-0.67	1.3	0.653952	During COVID-19
3-hydroxy-3-methylglutarate	0.334395	0.34617	-0.36	1.05	0.49237	During COVID-19
homovanillate (HVA)	2.07925	0.000190606	1.06	3.25	0.0032491	During COVID-19
3-phosphoglycerate	0.607387	0.192662	-0.34	1.54	0.32791	During COVID-19
cholate	0.685391	0.11179	-0.17	1.54	0.227272	During COVID-19
4-hydroxynonenal	-0.16871	0.821303	-1.64	1.3	0.875004	During COVID-19
4-hydroxyphenylacetate	1.06128	0.00246317	0.38	1.77	0.0137146	During COVID-19
5,6-dihydrothymine	1.0938	0.00894675	0.32	2	0.0337978	During COVID-19
hypoxanthine	0.441872	0.434306	-0.63	1.65	0.579773	During COVID-19
9,10-DiHOME	0.856305	0.0045904	0.27	1.47	0.0211044	During COVID-19
linoleate (18:2n6)	2.56857	2.21125e-05	1.43	3.84	0.00197617	During COVID-19
laurate (12:0)	0.874802	0.21153	-0.49	2.27	0.353678	During COVID-19
quinolinate	1.43556	0.000187302	0.71	2.23	0.00324266	During COVID-19
N6,N6,N6-trimethyllysine	2.45401	5.31339e-05	1.31	3.71	0.00197617	During COVID-19
N-formylmethionine	2.32563	0.000705115	1.03	3.75	0.00640384	During COVID-19
adenosine 3',5'-cyclic monophosphate (cAMP)	3.24453	0.000368835	1.51	5.1	0.00408669	During COVID-19
adenosine 5'-monophosphate (AMP)	0.161355	0.70307	-0.67	1.02	0.800618	During COVID-19
5-methylthioadenosine (MTA)	2.38267	0.000591603	1.06	3.8	0.00555787	During COVID-19
N6-methyladenosine	2.53511	0.000352058	1.17	3.97	0.00406334	During COVID-19
arachidonate (20:4n6)	1.08859	0.0824964	-0.12	2.35	0.178527	During COVID-19
arginine	-1.33881	0.0507456	-2.7	0	0.124688	During COVID-19
aspartate	0.106586	0.863119	-1.11	1.35	0.90431	During COVID-19
2-hydroxyphenylacetate	0.956206	0.0186076	0.18	1.79	0.0575898	During COVID-19
3-(4-hydroxyphenyl)lactate	1.70511	0.00135216	0.7	2.81	0.00936373	During COVID-19
phenylpyruvate	-0.200787	0.718044	-1.3	0.89	0.812658	During COVID-19
beta-alanine	-0.548855	0.431591	-1.93	0.82	0.576843	During COVID-19
carnosine	0.254899	0.502025	-0.48	1.05	0.640833	During COVID-19
biliverdin	0.467862	0.214644	-0.26	1.24	0.354964	During COVID-19
succinate	0.850539	0.117765	-0.2	1.94	0.235318	During COVID-19
3-hydroxybutyrate (BHBA)	0.58634	0.0638058	-0.03	1.22	0.147593	During COVID-19
7-dehydrocholesterol	0.740702	0.0708904	-0.06	1.57	0.157408	During COVID-19
cholesterol	1.01014	0.206508	-0.56	2.6	0.347737	During COVID-19
choline phosphate	0.075811	0.913304	-1.31	1.44	0.936983	During COVID-19
corticosterone	0.871859	0.0401398	0.04	1.73	0.104369	During COVID-19
cortisone	-0.375213	0.562077	-1.64	0.91	0.686639	During COVID-19
creatinine	2.00005	0.00263015	0.72	3.35	0.0144268	During COVID-19
cysteinylglycine	0.389623	0.54818	-0.92	1.65	0.675622	During COVID-19
cystine	0.138275	0.796416	-0.92	1.2	0.856727	During COVID-19
sphingosine	0.345922	0.466215	-0.58	1.31	0.609159	During COVID-19
deoxycholate	-1.0292	0.062282	-2.14	0.04	0.145226	During COVID-19
cystathionine	0.691341	0.0814714	-0.08	1.48	0.176654	During COVID-19
sphinganine	0.199179	0.703969	-0.83	1.25	0.800789	During COVID-19
fumarate	0.03951	0.931434	-0.86	0.95	0.950303	During COVID-19
gamma-glutamylglutamate	0.692104	0.29202	-0.58	2.01	0.439617	During COVID-19
glutarate (C5-DC)	0.166782	0.692364	-0.67	1	0.793318	During COVID-19
glycine	-0.0685285	0.920339	-1.42	1.28	0.941584	During COVID-19
glycocholate	0.227115	0.457691	-0.38	0.84	0.598727	During COVID-19
guanidinoacetate	-0.642368	0.181126	-1.6	0.29	0.313575	During COVID-19
histidine	-1.18707	0.145148	-2.82	0.39	0.270748	During COVID-19
cortisol	0.198565	0.745097	-1	1.41	0.828522	During COVID-19
hypotaurine	0.427061	0.389423	-0.54	1.42	0.539464	During COVID-19
inosine	1.40902	0.0363429	0.16	2.8	0.0969293	During COVID-19
inosine 5'-monophosphate (IMP)	-0.47584	0.281755	-1.36	0.38	0.429415	During COVID-19
myo-inositol	2.15122	2.91354e-05	1.19	3.22	0.00197617	During COVID-19
isoleucine	-1.26959	0.132928	-2.97	0.37	0.255702	During COVID-19
2-aminoadipate	0.849824	0.130924	-0.24	1.98	0.254498	During COVID-19
citrulline	-0.0901231	0.898727	-1.49	1.3	0.925455	During COVID-19
leucine	-1.32804	0.0975993	-2.93	0.23	0.203653	During COVID-19
lysine	-0.717434	0.332946	-2.19	0.73	0.479719	During COVID-19
malate	1.61972	0.0141317	0.36	2.96	0.0461738	During COVID-19
methionine	-0.889155	0.188795	-2.23	0.43	0.323316	During COVID-19
methylmalonate (MMA)	1.01558	0.0320921	0.09	1.96	0.0884297	During COVID-19
palmitate (16:0)	3.08902	0.00193774	1.17	5.1	0.0114203	During COVID-19
nicotinamide	0.723677	0.284878	-0.57	2.11	0.431799	During COVID-19
stearate (18:0)	3.74792	0.000537535	1.67	5.96	0.00517904	During COVID-19
ornithine	-0.831073	0.3072	-2.44	0.76	0.453233	During COVID-19
orotate	1.55077	0.00148558	0.64	2.57	0.0099759	During COVID-19
palmitoleate (16:1n7)	1.35854	0.00926572	0.35	2.41	0.0343359	During COVID-19
phenylalanine	0.599043	0.438895	-0.91	2.16	0.582501	During COVID-19
phosphate	1.12201	0.138636	-0.34	2.66	0.26348	During COVID-19
pristanate	0.980962	0.119099	-0.24	2.24	0.236379	During COVID-19
proline	0.0100064	0.987223	-1.23	1.24	0.9908	During COVID-19
lactate	0.896483	0.181654	-0.38	2.3	0.313998	During COVID-19
retinol (Vitamin A)	0.280219	0.578118	-0.72	1.27	0.697727	During COVID-19
serine	-1.47631	0.0347134	-2.88	-0.12	0.0933556	During COVID-19
serotonin	-0.662804	0.151427	-1.6	0.23	0.277783	During COVID-19
spermine	0.834385	0.0635427	0	1.78	0.147291	During COVID-19
taurine	-1.3404	0.0553065	-2.75	0.01	0.13264	During COVID-19
myristate (14:0)	1.79477	0.00977489	0.46	3.2	0.0356269	During COVID-19
urea	2.1881	0.000106494	1.11	3.33	0.00268347	During COVID-19
uridine	-2.54981	0.00214145	-4.22	-0.95	0.0122305	During COVID-19
2'-deoxyuridine	-0.145685	0.753724	-1.08	0.76	0.83346	During COVID-19
trans-urocanate	0.980148	0.0282514	0.13	1.93	0.0806766	During COVID-19
glutamate	0.388702	0.607231	-1.09	1.89	0.719585	During COVID-19
glutamine	-0.602058	0.495453	-2.35	1.13	0.635372	During COVID-19
threonine	-0.641	0.232189	-1.71	0.4	0.373932	During COVID-19
tryptophan	-2.15246	0.00166733	-3.54	-0.84	0.0106917	During COVID-19
valine	-1.1438	0.0698278	-2.41	0.08	0.156321	During COVID-19
glucose	0.975458	0.221285	-0.59	2.56	0.362755	During COVID-19
alpha-ketobutyrate	-0.00246586	0.99613	-1	1	0.99613	During COVID-19
adenosine	0.110791	0.83965	-0.96	1.2	0.887722	During COVID-19
betaine	1.40495	0.0808488	-0.14	3.04	0.175993	During COVID-19
cysteine	0.93843	0.232684	-0.59	2.51	0.374185	During COVID-19
mannose	0.518998	0.337711	-0.54	1.6	0.481575	During COVID-19
alanine	-1.12836	0.146457	-2.69	0.37	0.271816	During COVID-19
tyrosine	-0.792348	0.229765	-2.13	0.48	0.370567	During COVID-19
malonate	0.671377	0.453552	-1.08	2.46	0.596128	During COVID-19
pyruvate	0.290197	0.671939	-1.06	1.69	0.776338	During COVID-19
uracil	0.838764	0.0237327	0.14	1.62	0.0701222	During COVID-19
xylose	0.243636	0.598656	-0.67	1.16	0.712382	During COVID-19
arabinose	1.44023	0.00406551	0.47	2.45	0.0195004	During COVID-19
fructose	-0.322273	0.518794	-1.33	0.65	0.653952	During COVID-19
adenine	-0.490252	0.430096	-1.73	0.72	0.575539	During COVID-19
cytosine	1.12805	0.00292053	0.4	1.9	0.0157085	During COVID-19
caprate (10:0)	0.468556	0.295264	-0.4	1.38	0.441888	During COVID-19
margarate (17:0)	2.14479	0.00111558	0.87	3.48	0.0084086	During COVID-19
nonadecanoate (19:0)	2.97928	0.000196284	1.45	4.63	0.00329519	During COVID-19
arachidate (20:0)	1.58898	0.00214142	0.64	2.77	0.0122305	During COVID-19
maltose	0.880792	0.0179907	0.16	1.63	0.0563099	During COVID-19
asparagine	0.10117	0.882969	-1.26	1.47	0.916897	During COVID-19
N-stearoyl-sphinganine (d18:0/18:0)*	0.402007	0.411129	-0.55	1.4	0.560308	During COVID-19
dihydroorotate	0.598255	0.169978	-0.25	1.48	0.301337	During COVID-19
heptanoate (7:0)	1.03636	0.0623895	-0.03	2.16	0.145226	During COVID-19
caproate (6:0)	0.160602	0.777975	-0.96	1.28	0.850095	During COVID-19
caprylate (8:0)	0.207697	0.563001	-0.49	0.93	0.68701	During COVID-19
sucrose	0.99408	0.00126853	0.42	1.65	0.00911277	During COVID-19
pentadecanoate (15:0)	0.343165	0.678928	-1.28	1.98	0.78278	During COVID-19
trans-4-hydroxyproline	0.36453	0.547666	-0.82	1.58	0.675622	During COVID-19
allantoin	1.30625	0.0449321	0.01	2.59	0.113664	During COVID-19
xanthine	0.381889	0.413831	-0.54	1.31	0.562607	During COVID-19
5-oxoproline	0.580365	0.169524	-0.19	1.57	0.301013	During COVID-19
picolinate	0.943385	0.0308688	0.1	1.83	0.0859361	During COVID-19
sarcosine	0.496494	0.492942	-0.93	1.92	0.63425	During COVID-19
pantothenate	0.747108	0.21277	-0.43	1.95	0.353678	During COVID-19
pipecolate	-0.0308687	0.956302	-1.15	1.08	0.970314	During COVID-19
phosphoethanolamine	-0.410159	0.517382	-1.68	0.83	0.653952	During COVID-19
glycerate	0.746582	0.296643	-0.65	2.17	0.442369	During COVID-19
3-ureidopropionate	0.444787	0.277471	-0.35	1.27	0.426404	During COVID-19
N-acetylleucine	2.43732	0.00170063	0.95	4.01	0.0107062	During COVID-19
N-acetylmethionine	1.38557	0.00251567	0.51	2.32	0.0139368	During COVID-19
N-acetylvaline	2.81703	3.92637e-05	1.52	4.22	0.00197617	During COVID-19
erucate (22:1n9)	1.86664	0.000204511	0.91	2.9	0.00335083	During COVID-19
bilirubin (Z,Z)	-0.208609	0.664499	-1.19	0.72	0.769347	During COVID-19
thyroxine	-1.37108	0.0640765	-2.84	0.08	0.14783	During COVID-19
gamma-glutamyltyrosine	0.158349	0.788156	-1.01	1.32	0.853757	During COVID-19
alpha-tocopherol	-0.116061	0.883903	-1.69	1.44	0.917008	During COVID-19
vanillylmandelate (VMA)	1.40853	0.000347115	0.68	2.24	0.00406334	During COVID-19
3-aminoisobutyrate	1.92196	0.000257845	0.93	3.01	0.00352707	During COVID-19
chenodeoxycholate	0.354036	0.398445	-0.47	1.18	0.546382	During COVID-19
citrate	1.00643	0.196667	-0.52	2.55	0.333702	During COVID-19
5,6-dihydrouracil	0.80935	0.0597406	-0.02	1.69	0.141136	During COVID-19
2-aminobutyrate	-0.438442	0.426666	-1.53	0.64	0.572332	During COVID-19
urate	0.464842	0.532479	-0.99	1.94	0.6644	During COVID-19
ursodeoxycholate	-0.0621043	0.87854	-0.87	0.74	0.914871	During COVID-19
oleoyl ethanolamide	2.0727	0.000245968	1	3.23	0.00351043	During COVID-19
gamma-glutamylglutamine	-0.54082	0.370992	-1.74	0.64	0.519582	During COVID-19
4-hydroxyphenylpyruvate	0.217272	0.555821	-0.51	0.94	0.682761	During COVID-19
butyrate/isobutyrate (4:0)	0.306316	0.585846	-0.8	1.42	0.702508	During COVID-19
N-acetylneuraminate	1.46801	0.00128107	0.6	2.4	0.00911277	During COVID-19
N-acetylglucosaminylasparagine	1.4453	0.0276842	0.17	2.76	0.0794667	During COVID-19
acetoacetate	0.342731	0.301404	-0.31	1	0.447266	During COVID-19
creatine	1.31593	0.0322259	0.12	2.55	0.0884297	During COVID-19
cys-gly, oxidized	0.315429	0.520824	-0.68	1.28	0.654277	During COVID-19
estrone 3-sulfate	0.284348	0.612739	-0.82	1.4	0.725336	During COVID-19
dihomo-linoleate (20:2n6)	2.36209	4.75433e-05	1.26	3.57	0.00197617	During COVID-19
gamma-glutamylhistidine	-0.830234	0.295922	-2.41	0.72	0.441888	During COVID-19
2-hydroxystearate	0.676915	0.450601	-1.08	2.47	0.594364	During COVID-19
glycerol	1.38183	0.000973672	0.64	2.27	0.00770592	During COVID-19
choline	2.83455	0.000220888	1.38	4.41	0.00335265	During COVID-19
anthranilate	1.80769	0.00114515	0.76	2.95	0.00857314	During COVID-19
gamma-glutamylleucine	-0.0347343	0.961775	-1.46	1.4	0.974083	During COVID-19
3-methoxytyrosine	0.201794	0.590994	-0.52	1.03	0.70715	During COVID-19
beta-hydroxyisovalerate	0.825615	0.0350684	0.07	1.66	0.0940819	During COVID-19
arachidonoyl ethanolamide	0.576191	0.312722	-0.54	1.71	0.458935	During COVID-19
palmitoyl ethanolamide	3.04501	0.0117886	0.75	5.51	0.0404388	During COVID-19
N-linoleoylglycine	1.7944	0.00159386	0.7	2.94	0.0103385	During COVID-19
N-palmitoyl-sphingosine (d18:1/16:0)	1.47315	0.00981033	0.36	2.62	0.0356388	During COVID-19
1-palmitoyl-2-oleoyl-GPE (16:0/18:1)	1.37044	0.00298947	0.5	2.34	0.0159247	During COVID-19
1-palmitoyl-2-linoleoyl-GPI (16:0/18:2)	-0.520627	0.477059	-1.97	0.92	0.618947	During COVID-19
1-palmitoyl-2-linoleoyl-GPC (16:0/18:2)	1.41553	0.180953	-0.67	3.51	0.313575	During COVID-19
stearoyl sphingomyelin (d18:1/18:0)	-1.11086	0.0696546	-2.33	0.09	0.156321	During COVID-19
1-palmitoyl-2-oleoyl-GPC (16:0/18:1)	3.5808	0.000403633	1.68	5.69	0.00434199	During COVID-19
N-stearoyl-sphingosine (d18:1/18:0)*	0.694957	0.18045	-0.31	1.74	0.313383	During COVID-19
glycochenodeoxycholate	0.31349	0.233629	-0.2	0.85	0.374618	During COVID-19
taurochenodeoxycholate	0.284692	0.218054	-0.16	0.77	0.360066	During COVID-19
taurocholate	0.220357	0.389991	-0.29	0.73	0.539464	During COVID-19
taurodeoxycholate	-0.18011	0.615472	-0.9	0.53	0.727018	During COVID-19
azelate (C9-DC)	1.11451	0.0287645	0.13	2.15	0.0817206	During COVID-19
eicosapentaenoate (EPA; 20:5n3)	0.836458	0.0382395	0.06	1.65	0.100164	During COVID-19
methylsuccinate	0.704754	0.147109	-0.25	1.67	0.272104	During COVID-19
ethylmalonate	0.669065	0.0944091	-0.11	1.47	0.198688	During COVID-19
carnitine	-0.68966	0.321905	-2.07	0.68	0.469304	During COVID-19
phenylacetate	-0.382922	0.370037	-1.23	0.45	0.518988	During COVID-19
xanthurenate	0.517034	0.349774	-0.59	1.6	0.496859	During COVID-19
suberate (C8-DC)	1.88532	0.000173576	0.96	2.95	0.00310197	During COVID-19
3-methyl-2-oxovalerate	-1.0794	0.104564	-2.41	0.21	0.214153	During COVID-19
methionine sulfoxide	0.944882	0.117831	-0.22	2.17	0.235318	During COVID-19
3-methylhistidine	-0.136351	0.690305	-0.82	0.53	0.791778	During COVID-19
5-hydroxylysine	1.51565	0.0499129	0.02	3.07	0.123999	During COVID-19
4-guanidinobutanoate	0.870591	0.0612075	-0.05	1.81	0.143682	During COVID-19
glycerol 3-phosphate	1.99409	0.00418521	0.64	3.39	0.0199127	During COVID-19
imidazole lactate	1.90834	0.00076149	0.83	3.08	0.00659165	During COVID-19
kynurenine	0.784565	0.130533	-0.23	1.82	0.254184	During COVID-19
glycerophosphorylcholine (GPC)	-0.922696	0.144803	-2.19	0.3	0.270559	During COVID-19
N-acetylglutamate	1.61577	0.00366043	0.58	2.79	0.0182692	During COVID-19
ribitol	1.97254	0.00168867	0.78	3.26	0.0106917	During COVID-19
glycodeoxycholate	-0.23855	0.542561	-1.03	0.52	0.670934	During COVID-19
gentisate	0.402644	0.39916	-0.57	1.33	0.546687	During COVID-19
indolelactate	0.349647	0.601319	-0.97	1.68	0.714107	During COVID-19
3-indoxyl sulfate	0.234683	0.535187	-0.53	0.98	0.664784	During COVID-19
gamma-glutamylphenylalanine	1.77037	0.00333322	0.62	2.99	0.0170194	During COVID-19
4-methyl-2-oxopentanoate	-1.3274	0.0336096	-2.58	-0.12	0.0912731	During COVID-19
1,5-anhydroglucitol (1,5-AG)	-1.01685	0.0603507	-2.1	0.03	0.141971	During COVID-19
2-arachidonoylglycerol (20:4)	1.60549	0.00119002	0.66	2.61	0.00870381	During COVID-19
1-stearoyl-2-arachidonoyl-GPI (18:0/20:4)	0.521259	0.49648	-1	2.03	0.635953	During COVID-19
sphingosine 1-phosphate	-1.68412	0.0621385	-3.49	0.07	0.145226	During COVID-19
1-stearoyl-2-oleoyl-GPS (18:0/18:1)	-0.334937	0.515524	-1.36	0.67	0.653418	During COVID-19
1-stearoyl-GPI (18:0)	0.614243	0.334375	-0.64	1.87	0.479906	During COVID-19
1,2-dipalmitoyl-GPC (16:0/16:0)	0.19049	0.762244	-1.06	1.44	0.840364	During COVID-19
docosahexaenoate (DHA; 22:6n3)	1.41098	0.00769554	0.4	2.49	0.0306714	During COVID-19
1-myristoyl-2-palmitoyl-GPC (14:0/16:0)	-0.82452	0.180449	-2.05	0.37	0.313383	During COVID-19
alpha-hydroxyisocaproate	-0.985522	0.0879057	-2.15	0.13	0.187307	During COVID-19
maleate	0.564321	0.306862	-0.46	1.73	0.453233	During COVID-19
isovalerate (i5:0)	-0.863668	0.117871	-1.97	0.21	0.235318	During COVID-19
1-methylguanidine	1.11605	0.000264266	0.55	1.76	0.00357013	During COVID-19
2-hydroxyoctanoate	-0.0754027	0.892207	-1.21	1	0.920523	During COVID-19
3-hydroxyoctanoate	0.963582	0.0863792	-0.12	2.1	0.185122	During COVID-19
phenyllactate (PLA)	0.83179	0.0441472	0.03	1.67	0.112708	During COVID-19
palmitoylcarnitine (C16)	0.870054	0.207975	-0.46	2.27	0.349676	During COVID-19
hexanoylcarnitine (C6)	1.4852	0.00662749	0.44	2.59	0.0279757	During COVID-19
N-acetylaspartate (NAA)	0.583851	0.28159	-0.45	1.71	0.429415	During COVID-19
dehydroepiandrosterone sulfate (DHEA-S)	-0.550956	0.389527	-1.84	0.69	0.539464	During COVID-19
acetylcarnitine (C2)	1.68314	0.013009	0.38	3.05	0.0432852	During COVID-19
cysteine s-sulfate	0.34371	0.333954	-0.39	1.07	0.479906	During COVID-19
oxalate (ethanedioate)	0.766146	0.332489	-0.78	2.34	0.479685	During COVID-19
1-oleoylglycerol (18:1)	1.21825	0.000267437	0.59	1.91	0.00357013	During COVID-19
3-methyl-2-oxobutyrate	-1.18852	0.109508	-2.67	0.25	0.223864	During COVID-19
2-oleoylglycerol (18:1)	1.27414	0.000299877	0.61	2	0.00390899	During COVID-19
homoarginine	-1.46227	0.0214732	-2.74	-0.24	0.0644779	During COVID-19
homocitrulline	1.08198	0.00291652	0.39	1.82	0.0157085	During COVID-19
2-linoleoylglycerol (18:2)	1.41507	6.81881e-05	0.76	2.15	0.00197617	During COVID-19
3-hydroxydecanoate	0.78193	0.21411	-0.44	2.05	0.354964	During COVID-19
citramalate	0.992311	0.00671675	0.29	1.74	0.0279782	During COVID-19
N-acetylglycine	1.15496	0.0257756	0.16	2.2	0.0743733	During COVID-19
ribonate	1.92429	0.000167736	0.96	2.98	0.00310197	During COVID-19
threonate	1.73298	0.00659895	0.51	3.02	0.0279757	During COVID-19
galactonate	0.0981092	0.795892	-0.66	0.84	0.856727	During COVID-19
beta-sitosterol	1.60744	1.42216e-05	0.9	2.37	0.00197617	During COVID-19
indoleacetate	-0.0586419	0.911322	-1.11	0.97	0.935816	During COVID-19
1-linoleoylglycerol (18:2)	1.329	3.04208e-05	0.73	1.99	0.00197617	During COVID-19
1-methylhistidine	2.12444	0.000136795	1.06	3.26	0.00280684	During COVID-19
butyrylcarnitine (C4)	0.652773	0.211647	-0.37	1.69	0.353678	During COVID-19
isobutyrylcarnitine (C4)	0.489681	0.30016	-0.43	1.44	0.446412	During COVID-19
glycolithocholate	-0.209186	0.757168	-1.59	1.1	0.8356	During COVID-19
androsterone sulfate	-0.218307	0.645327	-1.18	0.69	0.752656	During COVID-19
indolepropionate	-1.41357	0.0189711	-2.64	-0.26	0.0582271	During COVID-19
trigonelline (N'-methylnicotinate)	-0.0320735	0.939736	-0.89	0.79	0.957011	During COVID-19
dodecanedioate (C12-DC)	0.849688	0.147237	-0.29	2.04	0.272104	During COVID-19
N-acetyltyrosine	1.32539	0.0104072	0.33	2.37	0.037439	During COVID-19
3-hydroxylaurate	1.1334	0.0762785	-0.1	2.42	0.167692	During COVID-19
pyridoxate	0.867393	0.00534943	0.29	1.53	0.0236142	During COVID-19
gamma-glutamylvaline	1.11103	0.157716	-0.4	2.7	0.287417	During COVID-19
3-hydroxysebacate	1.49584	0.000346792	0.71	2.36	0.00406334	During COVID-19
5-hydroxyhexanoate	1.0039	0.00913663	0.26	1.78	0.0341735	During COVID-19
propionylglycine	0.151418	0.745115	-0.77	1.07	0.828522	During COVID-19
butyrylglycine	0.711251	0.158752	-0.27	1.72	0.288581	During COVID-19
2-methylbutyrylglycine	1.12305	0.00517246	0.36	1.94	0.0230164	During COVID-19
propionylcarnitine (C3)	0.377106	0.53471	-0.82	1.57	0.664784	During COVID-19
3-hydroxy-2-ethylpropionate	2.90816	6.28136e-05	1.53	4.4	0.00197617	During COVID-19
3-carboxy-4-methyl-5-propyl-2-furanpropanoate (CMPF)	0.0696678	0.853719	-0.68	0.82	0.899164	During COVID-19
2-hydroxymyristate	0.466309	0.498612	-0.88	1.84	0.637211	During COVID-19
docosapentaenoate (n3 DPA; 22:5n3)	1.74118	0.000349122	0.81	2.73	0.00406334	During COVID-19
docosadienoate (22:2n6)	2.75849	2.00205e-05	1.56	4.13	0.00197617	During COVID-19
adrenate (22:4n6)	2.30938	6.91645e-05	1.2	3.49	0.00197617	During COVID-19
docosatrienoate (22:3n3)	2.41123	5.90738e-05	1.28	3.64	0.00197617	During COVID-19
10-undecenoate (11:1n1)	-0.481781	0.449235	-1.75	0.76	0.593269	During COVID-19
sebacate (C10-DC)	1.09494	0.0219928	0.21	2.08	0.0658594	During COVID-19
guanidinosuccinate	0.988848	0.00725534	0.29	1.74	0.0291398	During COVID-19
delta-tocopherol	0.861576	0.0108282	0.21	1.55	0.038331	During COVID-19
I-urobilinogen	0.35594	0.275177	-0.28	1.01	0.423467	During COVID-19
stearidonate (18:4n3)	0.827035	0.084407	-0.08	1.8	0.181951	During COVID-19
5-dodecenoate (12:1n7)	1.18531	0.0232177	0.18	2.24	0.0691539	During COVID-19
octanoylcarnitine (C8)	1.39599	0.0145234	0.29	2.55	0.0470813	During COVID-19
tauro-beta-muricholate	0.0355668	0.927149	-0.74	0.84	0.946803	During COVID-19
decanoylcarnitine (C10)	1.18802	0.0335879	0.09	2.3	0.0912731	During COVID-19
N-acetyltryptophan	0.346573	0.410983	-0.48	1.24	0.560308	During COVID-19
N-acetylphenylalanine	1.84671	0.000376663	0.87	2.93	0.00413211	During COVID-19
N-acetylasparagine	1.38068	0.000742759	0.6	2.22	0.00656867	During COVID-19
1-palmitoyl-GPC (16:0)	-1.42569	0.0669605	-3	0.07	0.152345	During COVID-19
N-acetylarginine	-0.226234	0.649682	-1.22	0.75	0.75535	During COVID-19
campesterol	1.80544	0.000124463	0.9	2.76	0.0027581	During COVID-19
myristoylcarnitine (C14)	1.07909	0.0862116	-0.11	2.41	0.185121	During COVID-19
1-stearoyl-GPC (18:0)	-1.82493	0.0127813	-3.31	-0.43	0.0427844	During COVID-19
1-oleoyl-GPC (18:1)	0.655204	0.331093	-0.67	1.98	0.478293	During COVID-19
N-acetylthreonine	2.11857	6.6614e-05	1.11	3.21	0.00197617	During COVID-19
phenylacetylglycine	0.460039	0.225552	-0.3	1.22	0.366981	During COVID-19
N-acetylisoleucine	2.25523	0.00294401	0.8	3.79	0.0157583	During COVID-19
10-nonadecenoate (19:1n9)	2.18349	0.000145249	1.09	3.37	0.00287385	During COVID-19
10-heptadecenoate (17:1n7)	1.77451	0.00203083	0.67	2.94	0.0117809	During COVID-19
hyocholate	0.476174	0.300043	-0.43	1.4	0.446412	During COVID-19
epiandrosterone sulfate	-0.255868	0.560322	-1.14	0.59	0.68525	During COVID-19
gamma-glutamylglycine	-0.123433	0.856486	-1.47	1.22	0.900111	During COVID-19
gamma-glutamyltryptophan	-0.693661	0.244523	-1.87	0.48	0.386506	During COVID-19
alpha-hydroxyisovalerate	0.0223341	0.961279	-0.89	0.94	0.974083	During COVID-19
nicotinamide riboside	2.33632	3.53419e-05	1.26	3.49	0.00197617	During COVID-19
gamma-glutamylmethionine	-0.836029	0.14995	-2	0.29	0.276447	During COVID-19
gamma-glutamylthreonine	-0.102573	0.863502	-1.28	1.07	0.90431	During COVID-19
eicosenoate (20:1)	2.19714	6.95583e-05	1.18	3.37	0.00197617	During COVID-19
linolenate [alpha or gamma; (18:3n3 or 6)]	1.91025	5.75437e-05	1.03	2.92	0.00197617	During COVID-19
aconitate [cis or trans]	1.46659	0.0314969	0.14	2.84	0.0872464	During COVID-19
heme	0.32362	0.504932	-0.64	1.27	0.643694	During COVID-19
stearoylcarnitine (C18)	0.676174	0.320974	-0.66	2.03	0.468563	During COVID-19
laurylcarnitine (C12)	1.40017	0.0194084	0.27	2.64	0.0592411	During COVID-19
isovalerylcarnitine (C5)	0.288514	0.520045	-0.6	1.17	0.654277	During COVID-19
1-linoleoyl-GPC (18:2)	-0.0378777	0.951228	-1.26	1.18	0.967824	During COVID-19
indolebutyrate	0.656036	0.145402	-0.23	1.55	0.270765	During COVID-19
phenylacetylglutamine	0.790358	0.036668	0.07	1.59	0.0974295	During COVID-19
3-(3-amino-3-carboxypropyl)uridine*	1.71386	0.000217744	0.84	2.67	0.00335083	During COVID-19
1-arachidonylglycerol (20:4)	1.39753	0.000365326	0.65	2.2	0.00408669	During COVID-19
1-linolenoylglycerol (18:3)	1.08377	0.000900779	0.48	1.77	0.00729548	During COVID-19
cysteine-glutathione disulfide	-1.14976	0.0381569	-2.29	-0.11	0.100164	During COVID-19
5-methyluridine (ribothymidine)	-0.347488	0.614871	-1.71	1.01	0.727018	During COVID-19
isovalerylglycine	0.49808	0.142546	-0.17	1.18	0.268999	During COVID-19
3-hydroxydodecanedioate*	1.23612	0.0096763	0.34	2.21	0.0355011	During COVID-19
7-methylguanine	2.93142	0.000111148	1.52	4.51	0.00271215	During COVID-19
1-stearoyl-GPE (18:0)	0.311534	0.536651	-0.72	1.3	0.665856	During COVID-19
1-stearoyl-GPG (18:0)	-0.511268	0.480134	-1.97	0.89	0.622209	During COVID-19
3-methylcytidine	-0.251707	0.705388	-1.57	1.06	0.800789	During COVID-19
N1-Methyl-2-pyridone-5-carboxamide	1.78786	0.000466971	0.82	2.84	0.00474682	During COVID-19
mead acid (20:3n9)	0.605107	0.185521	-0.28	1.53	0.319685	During COVID-19
1-docosahexaenoylglycerol (22:6)	0.983465	0.0116361	0.23	1.77	0.0401917	During COVID-19
gamma-glutamylisoleucine*	1.78014	0.00890567	0.47	3.15	0.0337978	During COVID-19
oleoylcarnitine (C18:1)	0.835828	0.160164	-0.3	2.06	0.290445	During COVID-19
2-methylbutyrylcarnitine (C5)	1.33036	0.00499623	0.41	2.28	0.0224122	During COVID-19
phenol sulfate	0.450334	0.233344	-0.28	1.21	0.374618	During COVID-19
1-palmitoleoyl-GPC (16:1)*	-0.374593	0.557355	-1.64	0.88	0.683886	During COVID-19
hexanoylglycine	0.722879	0.0988346	-0.12	1.61	0.205843	During COVID-19
glutamine_degradant*	0.940121	0.153012	-0.35	2.25	0.279848	During COVID-19
2-hydroxy-3-methylvalerate	0.217483	0.701206	-0.89	1.35	0.800141	During COVID-19
1-arachidonoyl-GPC (20:4n6)*	-0.00976577	0.985851	-1.1	1.07	0.99032	During COVID-19
2-palmitoyl-GPC (16:0)*	-0.170132	0.798566	-1.5	1.13	0.857675	During COVID-19
1-palmitoyl-GPE (16:0)	0.19458	0.712282	-0.88	1.22	0.807788	During COVID-19
1-oleoyl-GPE (18:1)	0.998011	0.0101427	0.24	1.78	0.0367259	During COVID-19
1-linoleoyl-GPE (18:2)*	0.94734	0.0295162	0.08	1.81	0.0834285	During COVID-19
1-arachidonoyl-GPE (20:4n6)*	1.32258	0.00315162	0.44	2.22	0.0163177	During COVID-19
N-acetylcitrulline	1.16258	0.002657	0.42	1.96	0.0145022	During COVID-19
2-hydroxypalmitate	1.20355	0.11286	-0.26	2.74	0.227992	During COVID-19
docosapentaenoate (n6 DPA; 22:5n6)	1.7814	0.00604001	0.55	3.1	0.0261816	During COVID-19
gulonate*	1.38477	0.000212625	0.68	2.16	0.00335083	During COVID-19
isobutyrylglycine	0.602376	0.150984	-0.21	1.45	0.277431	During COVID-19
glutarylcarnitine (C5-DC)	1.53328	0.00918095	0.4	2.72	0.0341735	During COVID-19
beta-hydroxyisovaleroylcarnitine	0.952868	0.138631	-0.34	2.21	0.26348	During COVID-19
2-methylmalonylcarnitine (C4-DC)	1.42372	0.00118515	0.58	2.31	0.00870381	During COVID-19
tiglylcarnitine (C5:1-DC)	1.90491	0.000956475	0.79	3.07	0.00762427	During COVID-19
cholesterol sulfate	0.262619	0.766989	-1.5	1.99	0.843917	During COVID-19
7-alpha-hydroxy-3-oxo-4-cholestenoate (7-Hoca)	0.533355	0.162996	-0.2	1.33	0.293657	During COVID-19
N-acetyl-aspartyl-glutamate (NAAG)	2.94717	1.65466e-05	1.66	4.35	0.00197617	During COVID-19
tetradecanedioate (C14-DC)	0.627222	0.237723	-0.39	1.72	0.378989	During COVID-19
hexadecanedioate (C16-DC)	1.2298	0.0122232	0.31	2.23	0.0412906	During COVID-19
octadecanedioate (C18-DC)	1.38617	0.0067888	0.42	2.43	0.0281722	During COVID-19
undecanedioate (C11-DC)	2.41664	0.00139566	0.97	3.95	0.00960491	During COVID-19
glycerophosphoethanolamine	0.404292	0.474692	-0.73	1.5	0.616599	During COVID-19
1-arachidonoyl-GPI (20:4)*	1.70252	0.00229967	0.61	2.83	0.012916	During COVID-19
1-palmitoyl-GPI (16:0)	0.531676	0.33354	-0.55	1.61	0.479906	During COVID-19
glycolithocholate sulfate*	-0.042888	0.907351	-0.78	0.67	0.932602	During COVID-19
taurolithocholate 3-sulfate	0.0727488	0.819012	-0.56	0.7	0.873403	During COVID-19
deoxycarnitine	1.24273	0.102675	-0.23	2.77	0.211065	During COVID-19
N2-acetyllysine	1.34507	0.00371833	0.45	2.28	0.0184652	During COVID-19
3,4-dihydroxybutyrate	2.15002	5.00747e-05	1.14	3.24	0.00197617	During COVID-19
indoleacetylglutamine	0.510449	0.110248	-0.11	1.15	0.224963	During COVID-19
hexanoylglutamine	0.95932	0.0138206	0.21	1.75	0.0454397	During COVID-19
N6-acetyllysine	2.01028	0.0121341	0.47	3.63	0.041241	During COVID-19
dihomo-linolenate (20:3n3 or n6)	1.53986	0.0201442	0.26	2.87	0.0609829	During COVID-19
mannitol/sorbitol	0.678991	0.0660897	-0.04	1.43	0.150674	During COVID-19
tryptophan betaine	-0.632268	0.185485	-1.6	0.29	0.319685	During COVID-19
3-methyladipate	1.00275	0.00557176	0.31	1.74	0.0244012	During COVID-19
1-oleoyl-GPI (18:1)	1.32497	0.00725865	0.35	2.33	0.0291398	During COVID-19
1-linoleoyl-GPI (18:2)*	2.13816	0.000523617	1.02	3.47	0.00508919	During COVID-19
dimethylarginine (SDMA + ADMA)	2.85652	0.000123173	1.45	4.38	0.0027581	During COVID-19
gamma-glutamylalanine	-1.69013	0.0127246	-3.07	-0.39	0.0427239	During COVID-19
1-stearoyl-2-oleoyl-GPE (18:0/18:1)	1.14337	0.00526587	0.37	2.02	0.0233383	During COVID-19
chiro-inositol	0.738559	0.0702455	-0.05	1.56	0.156321	During COVID-19
1-stearoyl-2-arachidonoyl-GPC (18:0/20:4)	0.243536	0.786854	-1.53	2.04	0.853757	During COVID-19
1-palmitoyl-2-linoleoyl-GPE (16:0/18:2)	1.11183	0.0419419	0.05	2.21	0.108326	During COVID-19
1-stearoyl-2-arachidonoyl-GPS (18:0/20:4)	-0.134769	0.732524	-0.92	0.64	0.821494	During COVID-19
sphinganine-1-phosphate	-2.24133	0.00694346	-3.91	-0.64	0.0284584	During COVID-19
glycosyl-N-stearoyl-sphingosine (d18:1/18:0)	1.49717	0.0234961	0.2	2.82	0.0696089	During COVID-19
cyclo(leu-pro)	0.064844	0.872849	-0.75	0.86	0.910656	During COVID-19
cyclo(gly-pro)	1.01567	0.0320318	0.11	1.99	0.0884297	During COVID-19
succinylcarnitine (C4-DC)	2.06788	0.00041947	0.95	3.26	0.00444946	During COVID-19
bilirubin (E,E)*	0.817043	0.0582766	-0.02	1.69	0.138266	During COVID-19
bilirubin (E,Z or Z,E)*	-0.0207714	0.96667	-1.01	0.95	0.978146	During COVID-19
N-methylproline	0.418595	0.212902	-0.24	1.09	0.353678	During COVID-19
beta-cryptoxanthin	-0.518842	0.284876	-1.51	0.41	0.431799	During COVID-19
5alpha-androstan-3beta,17beta-diol disulfate	-0.137402	0.803094	-1.24	0.94	0.861402	During COVID-19
5alpha-pregnan-3beta,20alpha-diol disulfate	0.2802	0.530747	-0.6	1.17	0.662984	During COVID-19
glycocholenate sulfate*	1.20404	0.0135379	0.26	2.18	0.0446427	During COVID-19
taurocholenate sulfate*	0.562314	0.143286	-0.19	1.33	0.269087	During COVID-19
androstenediol (3beta,17beta) disulfate (1)	0.277597	0.626927	-0.84	1.42	0.736622	During COVID-19
pregnenediol disulfate (C21H34O8S2)*	1.04167	0.0587032	-0.03	2.14	0.138981	During COVID-19
androstenediol (3beta,17beta) disulfate (2)	0.965982	0.139888	-0.31	2.27	0.264951	During COVID-19
21-hydroxypregnenolone disulfate	0.999746	0.0373896	0.06	1.96	0.0988727	During COVID-19
5alpha-pregnan-3beta,20beta-diol monosulfate (1)	0.0707722	0.885891	-0.9	1.04	0.918211	During COVID-19
5alpha-pregnan-3beta,20alpha-diol monosulfate (2)	-0.585673	0.310629	-1.72	0.55	0.457074	During COVID-19
5alpha-pregnan-diol disulfate	0.167279	0.638951	-0.54	0.87	0.746004	During COVID-19
5alpha-androstan-3alpha,17beta-diol disulfate	0.380369	0.422385	-0.55	1.32	0.56834	During COVID-19
5alpha-androstan-3alpha,17beta-diol monosulfate (1)	-0.299055	0.497972	-1.2	0.55	0.637128	During COVID-19
5alpha-androstan-3beta,17alpha-diol disulfate	-0.0110101	0.978954	-0.85	0.8	0.986073	During COVID-19
5alpha-androstan-3beta,17beta-diol monosulfate (2)	-0.399996	0.452714	-1.48	0.62	0.595733	During COVID-19
androstenediol (3alpha, 17alpha) monosulfate (2)	-0.620113	0.31005	-1.85	0.56	0.456829	During COVID-19
androstenediol (3alpha, 17alpha) monosulfate (3)	-0.656662	0.240487	-1.78	0.42	0.381747	During COVID-19
androstenediol (3beta,17beta) monosulfate (1)	0.0981897	0.838789	-0.87	1.04	0.887658	During COVID-19
androstenediol (3beta,17beta) monosulfate (2)	-0.461614	0.417597	-1.6	0.64	0.564002	During COVID-19
5alpha-pregnan-3beta-ol,20-one sulfate	-1.73011	0.177292	-4.38	0.95	0.309791	During COVID-19
pregnenediol sulfate (C21H34O5S)*	0.154868	0.794563	-1.02	1.33	0.856396	During COVID-19
2-hydroxyglutarate	0.869465	0.132065	-0.23	2.09	0.255371	During COVID-19
gamma-CEHC	2.15933	0.000253782	1.03	3.36	0.00351489	During COVID-19
N-acetyl-beta-alanine	2.57497	0.000215251	1.28	4.03	0.00335083	During COVID-19
5-methylthioribose**	1.22138	0.00436925	0.39	2.08	0.0202827	During COVID-19
sphingomyelin (d18:1/18:1, d18:2/18:0)	-1.63939	0.044572	-3.28	-0.06	0.113101	During COVID-19
palmitoyl sphingomyelin (d18:1/16:0)	0.928999	0.389228	-1.18	3.09	0.539464	During COVID-19
cysteine sulfinic acid	-0.707006	0.272853	-1.99	0.56	0.42106	During COVID-19
16a-hydroxy DHEA 3-sulfate	0.621441	0.193239	-0.31	1.57	0.328389	During COVID-19
pregnenolone sulfate	0.574315	0.315669	-0.55	1.7	0.462647	During COVID-19
andro steroid monosulfate C19H28O6S (1)*	0.864798	0.0602558	-0.03	1.79	0.141971	During COVID-19
S-methylmethionine	-0.85097	0.135577	-1.99	0.25	0.259447	During COVID-19
indole-3-carboxylate	-0.0238709	0.972752	-1.4	1.36	0.982076	During COVID-19
13-HODE + 9-HODE	1.56432	0.00102291	0.7	2.62	0.00796395	During COVID-19
tridecenedioate (C13:1-DC)*	0.558809	0.284177	-0.47	1.6	0.431799	During COVID-19
N-acetyl-3-methylhistidine*	0.304675	0.302585	-0.28	0.88	0.448214	During COVID-19
4-cholesten-3-one	0.615287	0.312289	-0.58	1.82	0.458908	During COVID-19
N-acetyl-cadaverine	1.4509	0.00146665	0.57	2.39	0.00992937	During COVID-19
stearoyl ethanolamide	1.18604	0.366521	-1.38	3.81	0.515362	During COVID-19
cis-4-decenoylcarnitine (C10:1)	2.15961	0.000173098	1.06	3.34	0.00310197	During COVID-19
2S,3R-dihydroxybutyrate	1.39947	0.0049325	0.44	2.4	0.0222163	During COVID-19
(12 or 13)-methylmyristate (a15:0 or i15:0)	2.31452	0.00230809	0.86	3.86	0.012916	During COVID-19
(16 or 17)-methylstearate (a19:0 or i19:0)	1.98247	0.0128363	0.47	3.61	0.0428392	During COVID-19
2R,3R-dihydroxybutyrate	1.1812	0.0250445	0.15	2.23	0.0728518	During COVID-19
3-methylglutaconate	1.48008	0.000383481	0.7	2.35	0.00416565	During COVID-19
cysteinylglycine disulfide*	-0.907804	0.256668	-2.5	0.66	0.401678	During COVID-19
isoursodeoxycholate	-0.131284	0.729618	-0.89	0.61	0.820728	During COVID-19
formiminoglutamate	1.09856	0.0470377	0.04	2.22	0.117647	During COVID-19
hydantoin-5-propionate	0.897332	0.00813583	0.25	1.58	0.0320801	During COVID-19
4-hydroxy-2-oxoglutaric acid	0.124462	0.818137	-0.94	1.19	0.87331	During COVID-19
4-hydroxyglutamate	0.830595	0.143657	-0.28	1.96	0.269327	During COVID-19
L-urobilin	0.15069	0.579591	-0.39	0.68	0.697727	During COVID-19
pantoate	1.195	0.00398171	0.4	2.04	0.0191814	During COVID-19
gamma-carboxyglutamate	1.43772	0.00307068	0.53	2.45	0.0161247	During COVID-19
S-methylcysteine	-0.0968256	0.888493	-1.46	1.27	0.919188	During COVID-19
androsterone glucuronide	0.687123	0.0916339	-0.11	1.5	0.193954	During COVID-19
argininate*	0.917276	0.12038	-0.24	2.09	0.23818	During COVID-19
2-oxoarginine*	0.223892	0.716203	-1	1.43	0.811403	During COVID-19
cis-4-decenoate (10:1n6)*	1.1046	0.0525922	0.01	2.26	0.128071	During COVID-19
4-oxo-retinoic acid	-1.4117	0.034586	-2.75	-0.11	0.0933556	During COVID-19
1-lignoceroyl-GPC (24:0)	-0.780395	0.191684	-1.97	0.38	0.327757	During COVID-19
1-(1-enyl-palmitoyl)-GPC (P-16:0)*	-0.941445	0.101583	-2.09	0.17	0.209658	During COVID-19
1-methyl-5-imidazoleacetate	0.462876	0.131281	-0.14	1.07	0.254745	During COVID-19
glycoursodeoxycholate	0.554778	0.113643	-0.14	1.25	0.228938	During COVID-19
tauroursodeoxycholate	0.575704	0.101612	-0.12	1.28	0.209658	During COVID-19
S-methylcysteine sulfoxide	0.0194924	0.971622	-1.07	1.09	0.982076	During COVID-19
(14 or 15)-methylpalmitate (a17:0 or i17:0)	1.53989	0.0199735	0.26	2.87	0.060632	During COVID-19
eicosanedioate (C20-DC)	-0.196756	0.779783	-1.6	1.18	0.850393	During COVID-19
docosadioate (C22-DC)	0.220674	0.778797	-1.32	1.77	0.850154	During COVID-19
16-hydroxypalmitate	2.33393	0.000690439	1.08	3.84	0.00632236	During COVID-19
oleoyl-linoleoyl-glycerol (18:1/18:2) [1]	0.746379	0.209985	-0.42	1.93	0.35216	During COVID-19
oleoyl-linoleoyl-glycerol (18:1/18:2) [2]	1.13991	0.0534975	-0.01	2.32	0.129705	During COVID-19
1-(1-enyl-palmitoyl)-GPE (P-16:0)*	-0.712844	0.236338	-1.92	0.45	0.377868	During COVID-19
1-(1-enyl-stearoyl)-GPE (P-18:0)*	-0.933748	0.12164	-2.14	0.23	0.240245	During COVID-19
alpha-CEHC glucuronide*	0.982735	0.0253793	0.16	1.9	0.0736133	During COVID-19
N-oleoyltaurine	1.40978	0.00303309	0.5	2.38	0.0160031	During COVID-19
linoleoylcarnitine (C18:2)*	0.838874	0.17183	-0.32	2.12	0.304134	During COVID-19
isoleucylglycine	0.251706	0.729364	-1.18	1.69	0.820728	During COVID-19
leucylalanine	0.334071	0.506381	-0.67	1.32	0.644168	During COVID-19
leucylglycine	0.342018	0.43812	-0.52	1.23	0.582501	During COVID-19
N-stearoyltaurine	0.287808	0.604386	-0.81	1.39	0.71698	During COVID-19
2-O-methylascorbic acid	2.17965	4.13863e-05	1.18	3.27	0.00197617	During COVID-19
carboxyethyl-GABA	0.879841	0.0702599	-0.08	1.85	0.156321	During COVID-19
beta-citrylglutamate	1.75524	0.0016787	0.7	2.91	0.0106917	During COVID-19
trimethylamine N-oxide	0.803383	0.0501499	0.01	1.63	0.124032	During COVID-19
N6-methyllysine	0.646703	0.259338	-0.47	1.79	0.404144	During COVID-19
imidazole propionate	0.296868	0.329015	-0.3	0.9	0.476534	During COVID-19
pregnanediol-3-glucuronide	0.418485	0.325415	-0.42	1.26	0.473175	During COVID-19
valylglycine	0.131396	0.776966	-0.8	1.04	0.850095	During COVID-19
prolylglycine	0.722526	0.192423	-0.36	1.82	0.32791	During COVID-19
N-palmitoylglycine	2.08194	0.00420017	0.69	3.56	0.0199127	During COVID-19
lanthionine	1.09053	0.0131448	0.25	1.98	0.0435823	During COVID-19
2-stearoyl-GPE (18:0)*	0.787036	0.112967	-0.19	1.78	0.227992	During COVID-19
(R)-3-hydroxybutyrylcarnitine	0.510241	0.144028	-0.17	1.21	0.269566	During COVID-19
N-octanoylglycine	0.359084	0.46792	-0.6	1.35	0.610666	During COVID-19
N-acetylcarnosine	1.30276	0.0109256	0.31	2.33	0.0385528	During COVID-19
margaroylcarnitine (C17)*	0.619301	0.35395	-0.7	1.94	0.500864	During COVID-19
N-methyltaurine	-0.0888263	0.877083	-1.25	1.03	0.914213	During COVID-19
glycohyocholate	-0.00957495	0.974099	-0.6	0.57	0.982076	During COVID-19
retinal	0.72706	0.167959	-0.31	1.77	0.299193	During COVID-19
2-hydroxydecanoate	0.240436	0.677871	-0.94	1.33	0.782376	During COVID-19
3b-hydroxy-5-cholenoic acid	-0.48674	0.177543	-1.21	0.21	0.309791	During COVID-19
2-aminooctanoate	-0.309657	0.52047	-1.28	0.63	0.654277	During COVID-19
N-acetyl-1-methylhistidine*	1.30223	0.000276557	0.63	2.04	0.00364791	During COVID-19
1-stearoyl-GPS (18:0)*	-0.299647	0.579229	-1.37	0.76	0.697727	During COVID-19
sphingomyelin (d18:1/14:0, d16:1/16:0)*	-1.26734	0.0993631	-2.81	0.22	0.206169	During COVID-19
sphingomyelin (d18:2/16:0, d18:1/16:1)*	0.198373	0.817658	-1.49	1.9	0.87331	During COVID-19
3-hydroxyadipate	0.596163	0.0829469	-0.07	1.29	0.179152	During COVID-19
6-oxopiperidine-2-carboxylate	0.734573	0.0568033	-0.01	1.52	0.135935	During COVID-19
N-delta-acetylornithine	0.421972	0.41778	-0.61	1.45	0.564002	During COVID-19
acisoga	1.4713	0.00191306	0.57	2.44	0.0113961	During COVID-19
2-aminoheptanoate	-0.640788	0.257246	-1.76	0.46	0.402015	During COVID-19
N-formylanthranilic acid	0.446585	0.288705	-0.37	1.29	0.436406	During COVID-19
N2,N5-diacetylornithine	1.76183	3.11477e-05	0.97	2.64	0.00197617	During COVID-19
3-methoxytyramine sulfate	0.361547	0.269999	-0.29	1.05	0.41782	During COVID-19
methionine sulfone	1.32406	0.0110037	0.35	2.43	0.0387052	During COVID-19
1-linolenoyl-GPC (18:3)*	-0.411696	0.494005	-1.61	0.76	0.63425	During COVID-19
1-(1-enyl-oleoyl)-GPE (P-18:1)*	-0.865273	0.117422	-1.97	0.21	0.235318	During COVID-19
fructosyllysine	-0.372354	0.570261	-1.67	0.91	0.693544	During COVID-19
11-ketoetiocholanolone glucuronide	0.310096	0.329682	-0.3	0.97	0.476877	During COVID-19
etiocholanolone glucuronide	0.299602	0.35661	-0.33	0.97	0.503985	During COVID-19
17alpha-hydroxypregnanolone glucuronide	1.26494	0.0102852	0.31	2.27	0.0371207	During COVID-19
N-acetyltaurine	1.36525	0.0141281	0.3	2.5	0.0461738	During COVID-19
9-hydroxystearate	0.592286	0.204949	-0.32	1.53	0.346692	During COVID-19
3-methylglutarylcarnitine (2)	1.02797	0.00362827	0.36	1.76	0.0181972	During COVID-19
alpha-CEHC sulfate	0.816909	0.0507528	0.01	1.67	0.124688	During COVID-19
sphingomyelin (d18:2/14:0, d18:1/14:1)*	-0.319263	0.634642	-1.66	0.97	0.743228	During COVID-19
sphingomyelin (d18:1/24:1, d18:2/24:0)*	0.263754	0.769195	-1.5	2.04	0.844666	During COVID-19
octadecanedioylcarnitine (C18-DC)*	2.21291	7.58829e-05	1.16	3.37	0.00210196	During COVID-19
5alpha-androstan-3alpha,17beta-diol monosulfate (2)	-0.383832	0.533515	-1.61	0.82	0.664784	During COVID-19
myristoleoylcarnitine (C14:1)*	1.61032	0.00488585	0.5	2.77	0.0221866	During COVID-19
N-formylphenylalanine	0.842606	0.164022	-0.32	2.07	0.294548	During COVID-19
tyramine O-sulfate	0.984462	0.00174442	0.38	1.63	0.0108585	During COVID-19
m-tyramine sulfate	1.23252	0.0115601	0.29	2.23	0.0401522	During COVID-19
phenylacetylcarnitine	0.157248	0.688089	-0.61	0.93	0.790055	During COVID-19
1-dihomo-linolenylglycerol (20:3)	1.305	0.00198438	0.51	2.17	0.0115721	During COVID-19
vanillic alcohol sulfate	0.841186	0.0525239	0.01	1.72	0.128071	During COVID-19
vanillactate	1.0165	0.00664044	0.32	1.81	0.0279757	During COVID-19
pregnanolone/allopregnanolone sulfate	-0.390134	0.620777	-1.94	1.17	0.731724	During COVID-19
p-cresol glucuronide*	0.634423	0.0338101	0.05	1.24	0.091593	During COVID-19
4-methoxyphenol sulfate	1.24179	0.00836203	0.34	2.2	0.032739	During COVID-19
sphingomyelin (d18:1/20:0, d16:1/22:0)*	-1.65706	0.029945	-3.19	-0.18	0.0840274	During COVID-19
sphingomyelin (d18:1/20:1, d18:2/20:0)*	-2.13396	0.00420963	-3.65	-0.7	0.0199127	During COVID-19
sphingomyelin (d18:1/20:2, d18:2/20:1, d16:1/22:2)*	-1.2621	0.070033	-2.66	0.09	0.156321	During COVID-19
behenoyl sphingomyelin (d18:1/22:0)*	0.679499	0.438978	-1.04	2.41	0.582501	During COVID-19
sphingomyelin (d18:1/22:1, d18:2/22:0, d16:1/24:1)*	-1.97664	0.0177681	-3.65	-0.36	0.0559292	During COVID-19
sphingomyelin (d18:1/22:2, d18:2/22:1, d16:1/24:2)*	-1.30392	0.0628482	-2.7	0.06	0.145987	During COVID-19
lignoceroyl sphingomyelin (d18:1/24:0)	-0.264811	0.738805	-1.82	1.31	0.82603	During COVID-19
sphingomyelin (d17:1/16:0, d18:1/15:0, d16:1/17:0)*	-0.847645	0.253382	-2.36	0.57	0.398223	During COVID-19
dopamine 4-sulfate	-0.0807164	0.857056	-0.99	0.8	0.900111	During COVID-19
dopamine 3-O-sulfate	0.172249	0.748702	-0.93	1.22	0.830897	During COVID-19
3-hydroxyhexanoate	2.38555	0.000139516	1.21	3.68	0.00281061	During COVID-19
N-carbamoylalanine	0.554917	0.174752	-0.26	1.37	0.306369	During COVID-19
3beta-hydroxy-5-cholestenoate	1.19819	0.00696049	0.35	2.1	0.0284584	During COVID-19
N-acetylkynurenine (2)	0.739578	0.0712019	-0.07	1.56	0.157784	During COVID-19
arabitol/xylitol	2.33164	4.43046e-05	1.29	3.55	0.00197617	During COVID-19
N-acetylglucosamine/N-acetylgalactosamine	1.70047	0.00373304	0.57	2.88	0.0184652	During COVID-19
citraconate/glutaconate	0.360976	0.540033	-0.83	1.52	0.668555	During COVID-19
nonanoylcarnitine (C9)	0.814395	0.165994	-0.33	1.99	0.297127	During COVID-19
glycochenodeoxycholate 3-sulfate	0.430778	0.236967	-0.28	1.17	0.378327	During COVID-19
glycodeoxycholate 3-sulfate	0.115668	0.787268	-0.74	0.95	0.853757	During COVID-19
taurodeoxycholic acid 3-sulfate	0.206257	0.597452	-0.57	0.97	0.711803	During COVID-19
phenol glucuronide	0.38228	0.210088	-0.22	1	0.35216	During COVID-19
linoleoyl ethanolamide	2.1715	6.73812e-05	1.14	3.3	0.00197617	During COVID-19
1,2-dilinoleoyl-GPC (18:2/18:2)	-0.411261	0.512028	-1.66	0.81	0.649859	During COVID-19
1-stearoyl-2-oleoyl-GPC (18:0/18:1)	1.64331	0.00904305	0.43	2.93	0.0339651	During COVID-19
1-palmitoyl-2-arachidonoyl-GPC (16:0/20:4n6)	0.195899	0.832753	-1.62	2.06	0.882957	During COVID-19
1-palmitoyl-2-docosahexaenoyl-GPC (16:0/22:6)	0.357407	0.635659	-1.11	1.87	0.743228	During COVID-19
1-stearoyl-2-docosahexaenoyl-GPC (18:0/22:6)	-0.183493	0.79393	-1.57	1.2	0.856396	During COVID-19
1-(1-enyl-stearoyl)-2-oleoyl-GPE (P-18:0/18:1)	1.02294	0.0693259	-0.1	2.12	0.156321	During COVID-19
sphingomyelin (d18:1/17:0, d17:1/18:0, d19:1/16:0)	-1.15567	0.099081	-2.57	0.2	0.20597	During COVID-19
1-palmitoyl-2-stearoyl-GPC (16:0/18:0)	0.351457	0.683439	-1.37	2.04	0.786345	During COVID-19
2-hydroxybutyrate/2-hydroxyisobutyrate	0.743962	0.174482	-0.32	1.84	0.306369	During COVID-19
2-methylcitrate/homocitrate	0.352915	0.391215	-0.46	1.16	0.539809	During COVID-19
oleate/vaccenate (18:1)	2.6107	0.000133518	1.31	4.02	0.00280684	During COVID-19
indoxyl glucuronide	0.904354	0.00509948	0.32	1.62	0.0227832	During COVID-19
3-hydroxystearate	-2.74538	0.00396918	-4.68	-0.92	0.0191814	During COVID-19
2-hydroxylaurate	0.202723	0.749308	-1.05	1.46	0.830897	During COVID-19
1-palmitoleoylglycerol (16:1)*	1.11599	0.00104801	0.47	1.81	0.00800826	During COVID-19
palmitoyl dihydrosphingomyelin (d18:0/16:0)*	0.230285	0.745521	-1.17	1.63	0.828522	During COVID-19
tricosanoyl sphingomyelin (d18:1/23:0)*	-0.845364	0.224296	-2.24	0.51	0.366549	During COVID-19
sphingomyelin (d18:2/23:0, d18:1/23:1, d17:1/24:1)*	-1.10209	0.138893	-2.59	0.35	0.263517	During COVID-19
sphingomyelin (d18:2/24:1, d18:1/24:2)*	0.144768	0.870939	-1.61	1.91	0.90952	During COVID-19
1-stearoyl-2-linoleoyl-GPE (18:0/18:2)*	1.06504	0.0683198	-0.09	2.23	0.15512	During COVID-19
1-stearoyl-2-arachidonoyl-GPE (18:0/20:4)	1.35195	0.0314824	0.14	2.62	0.0872464	During COVID-19
1-stearoyl-2-linoleoyl-GPC (18:0/18:2)*	-1.28443	0.229135	-3.44	0.78	0.370567	During COVID-19
1-palmitoyl-2-palmitoleoyl-GPC (16:0/16:1)*	0.857901	0.214578	-0.51	2.22	0.354964	During COVID-19
1-palmitoyl-2-dihomo-linolenoyl-GPC (16:0/20:3n3 or 6)*	-2.3074	0.01577	-4.23	-0.46	0.050794	During COVID-19
1-palmitoyl-2-arachidonoyl-GPE (16:0/20:4)*	1.00515	0.0954724	-0.15	2.23	0.199591	During COVID-19
1-palmitoyl-2-docosahexaenoyl-GPE (16:0/22:6)*	0.658454	0.23932	-0.43	1.77	0.380986	During COVID-19
1-stearoyl-2-docosahexaenoyl-GPE (18:0/22:6)*	0.187617	0.754802	-0.99	1.38	0.833819	During COVID-19
1-palmitoyl-2-arachidonoyl-GPI (16:0/20:4)*	-0.486027	0.48725	-1.88	0.87	0.62849	During COVID-19
1-stearoyl-2-linoleoyl-GPI (18:0/18:2)	1.14038	0.153058	-0.42	2.72	0.279848	During COVID-19
gamma-tocopherol/beta-tocopherol	0.647298	0.161641	-0.27	1.56	0.292643	During COVID-19
1-(1-enyl-stearoyl)-2-arachidonoyl-GPE (P-18:0/20:4)*	-1.96016	0.00311356	-3.3	-0.68	0.0162727	During COVID-19
1-(1-enyl-palmitoyl)-2-arachidonoyl-GPE (P-16:0/20:4)*	-1.70996	0.00891589	-3.03	-0.45	0.0337978	During COVID-19
1-(1-enyl-palmitoyl)-2-oleoyl-GPE (P-16:0/18:1)*	1.35081	0.0115454	0.3	2.41	0.0401522	During COVID-19
1-(1-enyl-palmitoyl)-2-oleoyl-GPC (P-16:0/18:1)*	1.46432	0.055183	-0.02	2.99	0.132631	During COVID-19
1-(1-enyl-palmitoyl)-2-linoleoyl-GPC (P-16:0/18:2)*	-0.820128	0.288441	-2.36	0.68	0.436406	During COVID-19
1-(1-enyl-palmitoyl)-2-arachidonoyl-GPC (P-16:0/20:4)*	-1.61037	0.0443902	-3.21	-0.05	0.113067	During COVID-19
sphingomyelin (d18:1/21:0, d17:1/22:0, d16:1/23:0)*	-1.45503	0.0363922	-2.86	-0.11	0.0969293	During COVID-19
behenoyl dihydrosphingomyelin (d18:0/22:0)*	-0.566374	0.363641	-1.8	0.65	0.512613	During COVID-19
sphingomyelin (d18:0/18:0, d19:0/17:0)*	-0.185325	0.702685	-1.15	0.77	0.800618	During COVID-19
N-palmitoyl-sphinganine (d18:0/16:0)	1.59459	0.00437505	0.51	2.72	0.0202827	During COVID-19
lactosyl-N-palmitoyl-sphingosine (d18:1/16:0)	1.23814	0.0950605	-0.22	2.72	0.199483	During COVID-19
myristoyl dihydrosphingomyelin (d18:0/14:0)*	-1.37744	0.0577638	-2.84	0.02	0.137639	During COVID-19
5-hydroxyindole sulfate	-0.365191	0.413282	-1.26	0.5	0.562551	During COVID-19
phenylacetylglutamate	0.559586	0.0614956	-0.01	1.18	0.144053	During COVID-19
1-palmitoyl-2-oleoyl-GPI (16:0/18:1)*	-0.422609	0.592882	-1.98	1.14	0.707478	During COVID-19
1-(1-enyl-palmitoyl)-2-linoleoyl-GPE (P-16:0/18:2)*	-1.04423	0.0877954	-2.26	0.15	0.187307	During COVID-19
1-oleoyl-2-linoleoyl-GPE (18:1/18:2)*	0.684442	0.222271	-0.42	1.79	0.363775	During COVID-19
1-oleoyl-2-docosahexaenoyl-GPC (18:1/22:6)*	-0.174406	0.829361	-1.78	1.41	0.881047	During COVID-19
1-linoleoyl-2-arachidonoyl-GPC (18:2/20:4n6)*	-1.20111	0.0641755	-2.5	0.05	0.14783	During COVID-19
1-myristoyl-2-arachidonoyl-GPC (14:0/20:4)*	-1.39633	0.0401363	-2.76	-0.07	0.104369	During COVID-19
1-(1-enyl-palmitoyl)-2-palmitoleoyl-GPC (P-16:0/16:1)*	0.644221	0.254329	-0.46	1.78	0.399145	During COVID-19
1-(1-enyl-palmitoyl)-2-palmitoyl-GPC (P-16:0/16:0)*	0.72099	0.290585	-0.62	2.07	0.438052	During COVID-19
1-stearoyl-2-oleoyl-GPI (18:0/18:1)*	0.230849	0.741275	-1.16	1.6	0.827956	During COVID-19
1,2-dipalmitoyl-GPE (16:0/16:0)*	1.08655	0.0773294	-0.1	2.33	0.169665	During COVID-19
1-palmitoyl-2-stearoyl-GPE (16:0/18:0)*	0.734238	0.129463	-0.22	1.69	0.25343	During COVID-19
1,2-dilinoleoyl-GPE (18:2/18:2)*	0.128895	0.80982	-0.92	1.19	0.866937	During COVID-19
1-oleoyl-2-arachidonoyl-GPE (18:1/20:4)*	0.903448	0.146338	-0.31	2.15	0.271816	During COVID-19
1-(1-enyl-stearoyl)-2-linoleoyl-GPE (P-18:0/18:2)*	-0.472854	0.44683	-1.69	0.75	0.590797	During COVID-19
1-linoleoyl-GPG (18:2)*	1.68034	0.00119403	0.76	2.83	0.00870381	During COVID-19
palmitoylcholine	0.288607	0.57262	-0.72	1.3	0.694161	During COVID-19
phenylacetylmethionine	0.825821	0.0179207	0.16	1.56	0.0562496	During COVID-19
2-methylserine	0.496268	0.246553	-0.34	1.36	0.389147	During COVID-19
glycocholate glucuronide (1)	-0.342218	0.31952	-1.03	0.33	0.467056	During COVID-19
glycochenodeoxycholate glucuronide (1)	0.251252	0.537387	-0.54	1.07	0.666024	During COVID-19
(S)-3-hydroxybutyrylcarnitine	1.59787	0.00102784	0.67	2.59	0.00796395	During COVID-19
glycosyl-N-palmitoyl-sphingosine (d18:1/16:0)	0.697615	0.358589	-0.8	2.2	0.506135	During COVID-19
methylsuccinoylcarnitine	0.868083	0.0159279	0.19	1.64	0.051154	During COVID-19
catechol glucuronide	0.208934	0.592997	-0.56	0.99	0.707478	During COVID-19
ascorbic acid 2-sulfate	1.74198	0.000177173	0.87	2.7	0.003116	During COVID-19
oleoylcholine	0.426118	0.377101	-0.52	1.39	0.525569	During COVID-19
arachidonoylcholine	0.160079	0.752577	-0.84	1.16	0.833023	During COVID-19
docosahexaenoylcholine	-0.0755114	0.879529	-1.07	0.9	0.915041	During COVID-19
palmitoloelycholine	0.219342	0.791609	-1.42	1.85	0.854876	During COVID-19
dihomo-linolenoyl-choline	-0.634692	0.281259	-1.81	0.51	0.429415	During COVID-19
eicosapentaenoylcholine	-0.0799288	0.915903	-1.6	1.4	0.93878	During COVID-19
1-linoleoyl-2-linolenoyl-GPC (18:2/18:3)*	0.383632	0.471761	-0.69	1.41	0.614232	During COVID-19
1-palmitoleoyl-2-linolenoyl-GPC (16:1/18:3)*	0.96985	0.0945023	-0.19	2.12	0.198688	During COVID-19
hexadecadienoate (16:2n6)	1.69842	0.000746979	0.75	2.77	0.00656867	During COVID-19
palmitoleoylcarnitine (C16:1)*	1.18183	0.039017	0.09	2.36	0.101959	During COVID-19
pimeloylcarnitine/3-methyladipoylcarnitine (C7-DC)	1.42127	0.000495332	0.65	2.26	0.00490025	During COVID-19
indolepropionylglycine	0.00537091	0.99122	-1.04	0.94	0.993911	During COVID-19
2,3-dihydroxy-2-methylbutyrate	1.62702	0.000312488	0.77	2.56	0.00396044	During COVID-19
2'-O-methylcytidine	-0.363063	0.576505	-1.67	0.92	0.696585	During COVID-19
2'-O-methyluridine	0.834251	0.198018	-0.37	2.21	0.33548	During COVID-19
phenylacetylthreonine	0.533583	0.132331	-0.15	1.26	0.255439	During COVID-19
gamma-glutamyl-alpha-lysine	-0.262843	0.66084	-1.45	0.91	0.765911	During COVID-19
palmitoyl-oleoyl-glycerol (16:0/18:1) [1]*	0.40211	0.470653	-0.69	1.51	0.61351	During COVID-19
palmitoyl-oleoyl-glycerol (16:0/18:1) [2]*	0.798087	0.212761	-0.45	2.08	0.353678	During COVID-19
palmitoyl-arachidonoyl-glycerol (16:0/20:4) [2]*	0.29729	0.521508	-0.61	1.22	0.654326	During COVID-19
palmitoleoyl-linoleoyl-glycerol (16:1/18:2) [1]*	-0.658522	0.263518	-1.83	0.49	0.409506	During COVID-19
oleoyl-arachidonoyl-glycerol (18:1/20:4) [1]*	0.115727	0.822214	-0.9	1.13	0.875132	During COVID-19
oleoyl-arachidonoyl-glycerol (18:1/20:4) [2]*	0.0813541	0.864837	-0.86	1.04	0.904853	During COVID-19
diacylglycerol (16:1/18:2 [2], 16:0/18:3 [1])*	1.40901	0.0145323	0.29	2.57	0.0470813	During COVID-19
stearoyl-arachidonoyl-glycerol (18:0/20:4) [1]*	0.324549	0.518611	-0.66	1.32	0.653952	During COVID-19
stearoyl-arachidonoyl-glycerol (18:0/20:4) [2]*	0.710798	0.205397	-0.39	1.82	0.3469	During COVID-19
N-palmitoyl-sphingadienine (d18:2/16:0)*	1.58036	0.00866809	0.42	2.79	0.0332327	During COVID-19
lactosyl-N-nervonoyl-sphingosine (d18:1/24:1)*	1.08235	0.102552	-0.21	2.41	0.211065	During COVID-19
lactosyl-N-behenoyl-sphingosine (d18:1/22:0)*	0.355318	0.55885	-0.83	1.57	0.684962	During COVID-19
N-stearoyl-sphingadienine (d18:2/18:0)*	0.19463	0.731033	-0.92	1.31	0.821486	During COVID-19
2-hydroxybehenate	0.0710686	0.891929	-0.96	1.1	0.920523	During COVID-19
N-palmitoylserine	-0.461076	0.41591	-1.59	0.64	0.56336	During COVID-19
N-oleoylserine	0.591901	0.25097	-0.41	1.62	0.394992	During COVID-19
sphingadienine	-0.129643	0.777313	-1.04	0.78	0.850095	During COVID-19
hexadecasphingosine (d16:1)*	-1.15504	0.142754	-2.74	0.37	0.268999	During COVID-19
N-palmitoyl-heptadecasphingosine (d17:1/16:0)*	1.18031	0.0698697	-0.08	2.49	0.156321	During COVID-19
ceramide (d18:1/14:0, d16:1/16:0)*	0.920757	0.104282	-0.18	2.05	0.213971	During COVID-19
ceramide (d18:1/17:0, d17:1/18:0)*	0.466134	0.424802	-0.67	1.63	0.570523	During COVID-19
ceramide (d18:2/24:1, d18:1/24:2)*	1.54893	0.00873128	0.41	2.74	0.0333595	During COVID-19
glycosyl ceramide (d18:2/24:1, d18:1/24:2)*	1.43047	0.0579632	-0.04	2.94	0.137818	During COVID-19
stearoylcholine*	-0.143049	0.786765	-1.2	0.89	0.853757	During COVID-19
linoleoylcholine*	0.139084	0.790014	-0.9	1.17	0.853985	During COVID-19
docosatrienoate (22:3n6)*	1.69793	0.00151473	0.68	2.79	0.0101103	During COVID-19
1-cerotoyl-GPC (26:0)*	-0.419504	0.509409	-1.68	0.82	0.647277	During COVID-19
nisinate (24:6n3)	-0.148358	0.781129	-1.21	0.9	0.851023	During COVID-19
sphingomyelin (d18:0/20:0, d16:0/22:0)*	-0.214174	0.705294	-1.34	0.89	0.800789	During COVID-19
sphingomyelin (d18:1/19:0, d19:1/18:0)*	-1.43561	0.0240015	-2.72	-0.21	0.0705401	During COVID-19
sphingomyelin (d18:2/18:1)*	-0.267145	0.694363	-1.62	1.06	0.794787	During COVID-19
sphingomyelin (d18:2/24:2)*	-0.786189	0.295777	-2.29	0.68	0.441888	During COVID-19
sphingomyelin (d18:2/21:0, d16:2/23:0)*	-2.0796	0.00423964	-3.56	-0.69	0.0199127	During COVID-19
sphingomyelin (d18:2/23:1)*	-1.05284	0.128351	-2.44	0.29	0.251705	During COVID-19
sphingomyelin (d18:1/25:0, d19:0/24:1, d20:1/23:0, d19:1/24:0)*	-0.970524	0.136129	-2.28	0.29	0.260054	During COVID-19
sphingomyelin (d17:2/16:0, d18:2/15:0)*	-0.668434	0.306327	-1.98	0.6	0.453151	During COVID-19
heneicosapentaenoate (21:5n3)	0.360312	0.278158	-0.29	1.03	0.426869	During COVID-19
linolenoylcarnitine (C18:3)*	0.687578	0.280014	-0.54	1.99	0.429122	During COVID-19
behenoylcarnitine (C22)*	0.62256	0.280495	-0.51	1.81	0.429266	During COVID-19
arachidoylcarnitine (C20)*	1.30434	0.0284371	0.15	2.5	0.0809981	During COVID-19
lignoceroylcarnitine (C24)*	0.190125	0.809266	-1.37	1.73	0.866937	During COVID-19
cerotoylcarnitine (C26)*	0.480975	0.493521	-0.9	1.87	0.63425	During COVID-19
ximenoylcarnitine (C26:1)*	0.518114	0.369364	-0.61	1.67	0.518702	During COVID-19
arachidonoylcarnitine (C20:4)	-0.332695	0.567143	-1.5	0.8	0.690543	During COVID-19
eicosenoylcarnitine (C20:1)*	0.921103	0.119256	-0.22	2.12	0.236379	During COVID-19
dihomo-linoleoylcarnitine (C20:2)*	0.83446	0.140144	-0.25	1.99	0.264982	During COVID-19
dihomo-linolenoylcarnitine (C20:3n3 or 6)*	-0.494629	0.442997	-1.79	0.76	0.586428	During COVID-19
docosahexaenoylcarnitine (C22:6)*	0.125467	0.769123	-0.72	0.97	0.844666	During COVID-19
nervonoylcarnitine (C24:1)*	0.9401	0.150453	-0.33	2.25	0.276914	During COVID-19
adrenoylcarnitine (C22:4)*	-0.123087	0.831345	-1.28	1.01	0.882309	During COVID-19
docosapentaenoylcarnitine (C22:5n3)*	-0.280558	0.580899	-1.29	0.71	0.698087	During COVID-19
glycosyl ceramide (d18:1/20:0, d16:1/22:0)*	0.404687	0.575067	-1.02	1.83	0.69617	During COVID-19
N,N,N-trimethyl-5-aminovalerate	1.38569	0.0141689	0.29	2.53	0.0461738	During COVID-19
carotene diol (1)	-0.64345	0.273931	-1.85	0.48	0.422136	During COVID-19
carotene diol (2)	-0.444083	0.375154	-1.46	0.52	0.523515	During COVID-19
carotene diol (3)	-0.871384	0.138584	-2.05	0.27	0.26348	During COVID-19
cortolone glucuronide (1)	1.43103	0.00156747	0.56	2.35	0.0103385	During COVID-19
(N(1) + N(8))-acetylspermidine	1.46596	0.00390324	0.49	2.5	0.0189684	During COVID-19
5-dodecenoylcarnitine (C12:1)	1.54086	0.00593205	0.46	2.67	0.0258768	During COVID-19
2-butenoylglycine	1.24128	0.00424134	0.41	2.13	0.0199127	During COVID-19
hydroxy-CMPF*	-0.287361	0.534229	-1.2	0.62	0.664784	During COVID-19
3-hydroxyoleoylcarnitine	1.67995	0.00791177	0.47	2.96	0.0314202	During COVID-19
3-hydroxyphenylacetoylglutamine	1.12983	0.00687522	0.34	2	0.0283188	During COVID-19
trans-2-hexenoylglycine	1.10297	0.00278799	0.4	1.87	0.0151426	During COVID-19
2-hydroxyarachidate*	0.445945	0.630095	-1.36	2.29	0.739561	During COVID-19
N-stearoylserine*	-0.185917	0.783138	-1.52	1.14	0.852375	During COVID-19
lyxonate	1.18271	0.00858904	0.31	2.09	0.0330439	During COVID-19
dodecenedioate (C12:1-DC)*	0.967476	0.0380031	0.08	1.92	0.100164	During COVID-19
nonenedioate (C9:1-DC)*	1.36549	0.000566987	0.64	2.21	0.00541571	During COVID-19
hexadecenedioate (C16:1-DC)*	1.16226	0.0281051	0.18	2.25	0.0804662	During COVID-19
octadecenedioate (C18:1-DC)	1.38268	0.00472675	0.47	2.4	0.0216415	During COVID-19
heptenedioate (C7:1-DC)*	1.11667	0.00712452	0.32	1.96	0.0288101	During COVID-19
octadecadienedioate (C18:2-DC)*	2.11137	0.00103755	0.91	3.44	0.0079834	During COVID-19
glucuronide of C12H22O4 (1)*	0.899878	0.0322433	0.1	1.76	0.0884297	During COVID-19
glucuronide of C12H22O4 (2)*	0.851085	0.0689807	-0.03	1.84	0.155981	During COVID-19
glucuronide of C14H26O4 (1)*	0.894933	0.0223326	0.15	1.7	0.0666969	During COVID-19
glucuronide of C10H18O2 (1)*	0.658737	0.173226	-0.29	1.63	0.305142	During COVID-19
3-carboxy-4-methyl-5-pentyl-2-furanpropionate (3-CMPFP)**	0.698254	0.158876	-0.29	1.68	0.288581	During COVID-19
glucuronide of C10H18O2 (7)*	0.557451	0.0918363	-0.09	1.22	0.193954	During COVID-19
glucuronide of C10H18O2 (8)*	1.02798	0.00843962	0.27	1.82	0.0328109	During COVID-19
N-acetyl-2-aminooctanoate*	0.468779	0.325249	-0.48	1.41	0.473175	During COVID-19
3-hydroxybutyroylglycine**	1.24729	0.000823834	0.54	2.01	0.00693214	During COVID-19
glyco-beta-muricholate**	0.323539	0.415317	-0.45	1.13	0.563245	During COVID-19
N-methylhydroxyproline**	0.449005	0.205698	-0.22	1.18	0.3469	During COVID-19
N,N,N-trimethyl-alanylproline betaine (TMAP)	1.54882	0.00146969	0.61	2.53	0.00992937	During COVID-19
gamma-glutamylcitrulline*	-1.54253	0.0119947	-2.78	-0.36	0.0408926	During COVID-19
glycine conjugate of C10H12O2*	0.531974	0.343832	-0.58	1.64	0.489674	During COVID-19
glycine conjugate of C10H14O2 (1)*	1.10351	0.0550265	-0.03	2.25	0.132542	During COVID-19
glutamine conjugate of C7H12O2*	0.895688	0.0060728	0.27	1.57	0.0261816	During COVID-19
sphingomyelin (d17:1/14:0, d16:1/15:0)*	-1.24003	0.0459155	-2.49	-0.04	0.115624	During COVID-19
tetradecadienoate (14:2)*	1.54522	0.00319506	0.56	2.63	0.0164657	During COVID-19
N-carbamoylvaline	1.59175	0.000341153	0.78	2.53	0.00406334	During COVID-19
8-methoxykynurenate	0.939199	0.00196813	0.37	1.58	0.011538	During COVID-19
3-amino-2-piperidone	1.37868	0.0436803	0.05	2.74	0.111773	During COVID-19
N,N-dimethylalanine	0.940729	0.135328	-0.28	2.2	0.259447	During COVID-19
2-hydroxysebacate	1.61598	0.000738713	0.7	2.61	0.00656867	During COVID-19
ascorbic acid 3-sulfate*	1.17913	0.00387733	0.4	2.01	0.0189255	During COVID-19
6-bromotryptophan	-1.32394	0.0257014	-2.52	-0.18	0.074353	During COVID-19
delta-CEHC	1.79992	0.000106564	0.92	2.76	0.00268347	During COVID-19
N6,N6-dimethyllysine	2.30962	0.000591903	1.08	3.75	0.00555787	During COVID-19
dodecadienoate (12:2)*	0.65417	0.352701	-0.72	2.05	0.499734	During COVID-19
indoleacetoylcarnitine*	-0.293721	0.548888	-1.28	0.66	0.675742	During COVID-19
gamma-CEHC sulfate	0.530358	0.122823	-0.11	1.25	0.242149	During COVID-19
delta-CEHC glucuronide	1.24308	0.000647247	0.56	2	0.00602647	During COVID-19
N-acetyl-isoputreanine	1.33105	0.00171783	0.52	2.2	0.0107534	During COVID-19
5-hydroxyindole glucuronide	0.398971	0.282775	-0.34	1.15	0.430377	During COVID-19
N-acetylhomocitrulline	1.08357	0.00491608	0.34	1.87	0.0222163	During COVID-19
11beta-hydroxyandrosterone glucuronide	0.863445	0.018445	0.17	1.63	0.0572467	During COVID-19
11beta-hydroxyetiocholanolone glucuronide*	0.463343	0.132015	-0.13	1.09	0.255371	During COVID-19
N2-acetyl,N6,N6-dimethyllysine	1.30567	0.000738981	0.59	2.12	0.00656867	During COVID-19
N2-acetyl,N6-methyllysine	1.11411	0.00313902	0.39	1.89	0.0163177	During COVID-19
cholic acid glucuronide	1.75633	0.00669018	0.58	3.34	0.0279782	During COVID-19
deoxycholic acid glucuronide	0.361653	0.394785	-0.48	1.21	0.542707	During COVID-19
4-methylhexanoylglutamine	0.737104	0.0463313	0.01	1.48	0.116143	During COVID-19
glycoursodeoxycholic acid sulfate (1)	0.788303	0.0454986	0.03	1.58	0.114835	During COVID-19
lithocholate sulfate (1)	-0.0663511	0.845061	-0.74	0.6	0.892591	During COVID-19
lithocholic acid sulfate (2)	0.541487	0.124456	-0.15	1.25	0.244933	During COVID-19
2-ketocaprylate	-0.361798	0.482775	-1.41	0.63	0.6249	During COVID-19
N,N-dimethyl-5-aminovalerate	0.879256	0.008968	0.23	1.57	0.0337978	During COVID-19
2,3-dihydroxy-5-methylthio-4-pentenoate (DMTPA)*	1.97396	6.16043e-05	1.05	3	0.00197617	During COVID-19
hydroxypalmitoyl sphingomyelin (d18:1/16:0(OH))**	0.365636	0.560268	-0.86	1.61	0.68525	During COVID-19
taurochenodeoxycholic acid 3-sulfate	0.408112	0.168765	-0.17	1.01	0.300147	During COVID-19
tetradecadienedioate (C14:2-DC)*	0.41506	0.45598	-0.68	1.52	0.597194	During COVID-19
pregnenetriol sulfate*	0.328152	0.564222	-0.8	1.45	0.687743	During COVID-19
pregnenetriol disulfate*	0.825428	0.0421288	0.03	1.64	0.108555	During COVID-19
eicosenedioate (C20:1-DC)*	-1.48264	0.0105883	-2.65	-0.37	0.0378445	During COVID-19
hydroxy-N6,N6,N6-trimethyllysine*	1.43346	0.0038193	0.49	2.44	0.0187247	During COVID-19
undecenoylcarnitine (C11:1)	1.20067	0.0574274	0.01	2.52	0.137133	During COVID-19
3-decenoylcarnitine	1.17177	0.0373291	0.08	2.29	0.0988727	During COVID-19
3-hydroxydecanoylcarnitine	2.09883	0.000245541	1.02	3.28	0.00351043	During COVID-19
palmitoyl-sphingosine-phosphoethanolamine (d18:1/16:0)	1.26673	0.12599	-0.33	2.95	0.247513	During COVID-19
picolinoylglycine	0.934285	0.0176536	0.19	1.76	0.055727	During COVID-19
succinoyltaurine	0.870641	0.00362959	0.3	1.49	0.0181972	During COVID-19
leucylhydroxyproline*	1.5544	0.00458124	0.5	2.67	0.0211044	During COVID-19
isoleucylhydroxyproline*	1.67548	0.0122023	0.39	3.03	0.0412906	During COVID-19
metabolonic lactone sulfate	-1.69608	0.0104807	-3.03	-0.42	0.0375814	During COVID-19
2-hydroxy-4-(methylthio)butanoic acid	0.722639	0.110742	-0.15	1.63	0.225555	During COVID-19
branched chain 14:0 dicarboxylic acid**	-1.10657	0.0446075	-2.22	-0.05	0.113101	During COVID-19
pentose acid*	0.15798	0.69881	-0.66	0.96	0.798624	During COVID-19
1-methyl-5-imidazolelactate	0.425113	0.192638	-0.22	1.07	0.32791	During COVID-19
(2 or 3)-decenoate (10:1n7 or n8)	1.29298	0.0471843	0.04	2.61	0.117748	During COVID-19
S-carboxyethylcysteine	1.55839	0.0192031	0.27	2.9	0.0587762	During COVID-19
branched-chain, straight-chain, or cyclopropyl 10:1 fatty acid (1)*	0.325635	0.516011	-0.66	1.33	0.653418	During COVID-19
branched-chain, straight-chain, or cyclopropyl 10:1 fatty acid (2)*	0.0289702	0.954926	-0.98	1.03	0.969806	During COVID-19
branched-chain, straight-chain, or cyclopropyl 12:1 fatty acid*	1.00089	0.114348	-0.23	2.28	0.22994	During COVID-19
decadienedioic acid (C10:2-DC)**	1.05569	0.00323511	0.37	1.79	0.0165949	During COVID-19
GlcNAc sulfate conjugate of C21H34O2 steroid**	0.635715	0.16773	-0.27	1.55	0.299193	During COVID-19
cis-3,4-methyleneheptanoate	0.375333	0.523687	-0.78	1.54	0.654904	During COVID-19
[truncated: 1,325 more rows]
