# Supplementary material for: Nucleotide, Phospholipid, and Kynurenine Metabolites Are Robustly Associated with COVID-19 Severity and Time of Plasma Sample Collection in a Prospective Cohort Study
Source: Int J Mol Sci. 2023 Dec 26;25(1):346. doi: 10.3390/ijms25010346 (PMC10779247; doi:10.3390/ijms25010346)
Supplement: Supplementary file 1 [file ijms-25-00346-s001.zip › Supplementary_File_S1_results_and_references.xlsx]

## Sheet: Sheet1
Metabolite Pathway Cluster	Metabolites	Association with Severity - Pre-COVID-19	Association with Severity - Pre- and During COVID-19	Association with Severity - Pre-, During, and Post-COVID-19	Transient Association with COVID-19	Lingering Association with COVID-19	Previous Studies	Associations in Previous Studies
Bile Acids	dehydroepiandrosterone sulfate (DHEA-S)	↓
Bile Acids	deoxycholate				↓ during infection, ↑ after infection		Caterino et al. 2021, https://doi.org/10.3390/ijms22179548	↓ in moderate COVID-19 vs. control serum
							Danlos et al. 2021, http://dx.doi.org/10.1038/s41419-021-03540-y	↓ in plasma with increasing COVID-19 severity
							Castane et al. 2022, 10.1016/j.metabol.2022.155197	↓ in COVID-19 positive vs. negative serum
Bile Acids	glycochenodeoxycholate	↑					Valdez et al. 2022, 10.1038/s41598-022-05667-0	↑ in deceased COVID-19 patients than asymptomatic/mild/severe COVID-19 patients
Bile Acids	glycocholate	↑					Valdez et al. 2022, 10.1038/s41598-022-05667-0	↑ with increasing COVID-19 severity
Bile Acids	glycoursodeoxycholate	↑
Bile Acids	glycolithocholate				↓ during infection, ↑ after infection
Bile Acids	taurochenodeoxycholate	↑
Bile Acids	taurocholate	↑					Caterino et al. 2021, https://doi.org/10.3390/ijms22179548	↑ with increasing COVID-19 severity
Bile Acids	tauroursodeoxycholate	↑
Carbohydrate Metabolism	arabitol/xylitol		↑
Carbohydrate Metabolism	N-acetylglucosamine/N-acetylgalactosamine		↑
Carbohydrate Metabolism	N-acetylneuraminate		↑
Carbohydrate Metabolism	galactonate	↑
Carbohydrate Metabolism	glycerol				↑ during infection, ↓ after infection
Carbohydrate Metabolism	gulonate		↑
Carbohydrate Metabolism	lactose			↑			Gil-Redondo et al. 202210.3390/metabo12121206	↑ in COVID-19 patients vs. healthy control serum
Carbohydrate Metabolism	maltose	↑
Carbohydrate Metabolism	mannitol/sorbitol	↑
Carbohydrate Metabolism	myo-inositol		↑
Carbohydrate Metabolism	ribitol		↑
Carbohydrate Metabolism	sucrose		↑
Endocannabinoid Metabolism	arachidonoyl ethanolamide				↑ during infection, ↓ after infection
Endocannabinoid Metabolism	linolenate (alpha or gamma; (18:3n3 or 6))				↑ during infection, ↓ after infection		Valdez et al. 2022, 10.1038/s41598-022-05667-0	↑ in severe/deceased COVID-19 patients than asymptomatic/mild COVID-19 patients
Endocannabinoid Metabolism	oleoyl ethanolamide				↑ during infection, ↓ after infection
Fatty Acid Metabolism	caproate (C6:0)	↓
Fatty Acid Metabolism	linoleate (18:2n6)				↑ during infection, ↓ after infection		Valdez et al. 2022, 10.1038/s41598-022-05667-0	↑ in severe/deceased COVID-19 patients than asymptomatic/mild COVID-19 patients
Fatty Acid Metabolism	linolenate (alpha or gamma; (18:3n3 or 6))				↑ during infection, ↓ after infection		Valdez et al. 2022, 10.1038/s41598-022-05667-0	↑ in severe/deceased COVID-19 patients than asymptomatic/mild COVID-19 patients
Fatty Acid Metabolism	palmitate				↑ during infection, ↓ after infection		Valdez et al. 2022, 10.1038/s41598-022-05667-0	↑ with increasing COVID-19 severity
Metabolite Transport	heme					↓ during infection, remained ↓ after infection
Metabolite Transport	mannose					↓ during infection, remained ↓ after infection	Zheng et al. 2021, 10.1016/j.csbj.2021.03.039	↓ in acute infection in women but ↑ at 30 day follow-up
							Ghini et al. 2023, https://doi.org/10.1371/journal.ppat.1011787	↑ in COVID-19 patients with alpha/beta, delta, or omicron strains vs. recovered controls
							Shen et al. 2020, 10.1016/j.cell.2020.05.032	↑ in severe COVID-19 serum
Micronutrient Metabolism	alpha-tocopherol	↓			↓ during infection, ↑ after infection
Micronutrient Metabolism	erythronate			↑
Micronutrient Metabolism	pyridoxate		↑
Nucleotide Metabolism	3-ureiodopropionate	↑			↑ during infection, ↓ after infection
Nucleotide Metabolism	5,6-dihydrouracil				↑ during infection, ↓ after infection
Nucleotide Metabolism	5-methylthioadenosine (MTA)		↑
Nucleotide Metabolism	7-methylguanine		↑
Nucleotide Metabolism	adenine	↑					Blasco et al. 2020, https://doi.org/10.1038/s41598-020-73966-5	↑ in severe COVID-19
Nucleotide Metabolism	aspartate				↑ during infection, ↓ after infection
Nucleotide Metabolism	cysteine glutathione disulfide	↓
Nucleotide Metabolism	cytidine			↑	↑ during infection, ↓ after infection		Blasco et al. 2020, https://doi.org/10.1038/s41598-020-73966-5	↑ in hospitalized COVID-19 vs. non-hospitalized COVID-19 plasma
Nucleotide Metabolism	cytosine				↑ during infection, ↓ after infection		Blasco et al. 2020, https://doi.org/10.1038/s41598-020-73966-5	↑ in COVID-19 vs. non-COVID-19 plasma
							Roberts et al. 2022, https://link.springer.com/article/10.1007/s11306-021-01859-3	↑ in severe COVID-19 serum
							Danchin & Marliere 2020, 10.1111/1462-2920.15025	hypothesized mechanistic role due to stoichiometric balance of purines/pyrimidines in SARS-CoV-2
Nucleotide Metabolism	dihydroorotate					↑ during infection, remained ↑ after infection
Nucleotide Metabolism	hypoxanthine	↑					Valdez et al. 2022, 10.1038/s41598-022-05667-0	↓ at hospital discharge vs. admission in mild COVID-19 patients
Nucleotide Metabolism	inosine	↑					Valdez et al. 2022, 10.1038/s41598-022-05667-0	↓ at hospital discharge vs. admission in mild COVID-19 patients
Nucleotide Metabolism	N1-methyladenosine			↑		↓ during infection, remained ↓ after infection
Nucleotide Metabolism	N1-methylinosine			↑
Nucleotide Metabolism	N2,N2-dimethylguanosine			↑
Nucleotide Metabolism	N4-acetylcytidine			↑		↓ during infection, remained ↓ after infection
Nucleotide Metabolism	N6-methyladenosine				↑ during infection, ↓ after infection
Nucleotide Metabolism	N6-succinyladenosine			↑	↑ during infection, ↓ after infection
Nucleotide Metabolism	orotate		↑
Nucleotide Metabolism	orotidine			↑
Nucleotide Metabolism	pseudouridine			↑			Roberts et al. 2022, https://link.springer.com/article/10.1007/s11306-021-01859-3	↑ in severe COVID-19 serum
Nucleotide Metabolism	S-adenosylhomocysteine (SAH)			↑			Roberts et al. 2022, https://link.springer.com/article/10.1007/s11306-021-01859-3	↑ in severe COVID-19 and deaths
							Thomas et al. 2020, 10.1172/JCI.INSIGHT.140327	↑ association with proinflammatory cytokines
Nucleotide Metabolism	spermine				↑ during infection, ↓ after infection
Nucleotide Metabolism	uracil				↑ during infection, ↓ after infection
Nucleotide Metabolism	urate	↑
Nucleotide Metabolism	uridine		↓				Roberts et al. 2022, https://link.springer.com/article/10.1007/s11306-021-01859-3	↓ in severe COVID-19 serum
Nucleotide Metabolism	xanthine				↑ during infection, ↓ after infection		Blasco et al. 2020, https://doi.org/10.1038/s41598-020-73966-5	↑ in COVID-19 vs. non-COVID-19 plasma
One Carbon Metabolism	2-aminobutyrate				↑ during infection, ↓ after infection
One Carbon Metabolism	5-oxoproline				↑ during infection, ↓ after infection
One Carbon Metabolism	dimethylglycine			↑
One Carbon Metabolism	lithocholate sulfate (1)				↑ during infection, ↓ after infection
One Carbon Metabolism	S-adenosylhomocysteine (SAH)			↑			Roberts et al. 2022, https://link.springer.com/article/10.1007/s11306-021-01859-3	↑ in severe COVID-19 and deaths
							Thomas et al. 2020, 10.1172/JCI.INSIGHT.140327	↑ association with proinflammatory cytokines
Other Amino Acid Pathways	1-methyl-4-imidazoleacetate			↑
Other Amino Acid Pathways	3-aminoisobutyrate				↑ during infection, ↓ after infection
Other Amino Acid Pathways	3-hydroxybutyrate (BHBA)				↑ during infection, ↓ after infection		Ghini et al. 2023, https://doi.org/10.1371/journal.ppat.1011787	↑ in COVID-19 patients with alpha/beta, delta, or omicron strains vs. recovered controls
Other Amino Acid Pathways	3-methyl-2-oxobutyrate	↓			↑ during infection, ↓ after infection
Other Amino Acid Pathways	3-ureidopropionate	↑			↑ during infection, ↓ after infection
Other Amino Acid Pathways	4-methyl-2-oxopentanoate	↓
Other Amino Acid Pathways	5,6-dihydrouracil				↑ during infection, ↓ after infection
Other Amino Acid Pathways	5-methylthioadenosine (MTA)		↑
Other Amino Acid Pathways	acetoacetate				↑ during infection, ↓ after infection		Gil-Redondo et al. 202210.3390/metabo12121206	↑ in COVID-19 patients vs. healthy control serum
							Ghini et al. 2023, https://doi.org/10.1371/journal.ppat.1011787	↑ in COVID-19 patients with alpha/beta, delta, or omicron strains vs. recovered controls
Other Amino Acid Pathways	aconitate	↑				↑ during infection, remained ↑ after infection
Other Amino Acid Pathways	alpha-hydoxyisocaproate				↑ during infection, ↓ after infection
Other Amino Acid Pathways	alpha-hydroxyisovalerate				↑ during infection, ↓ after infection
Other Amino Acid Pathways	alpha-ketobutyrate				↑ during infection, ↓ after infection
Other Amino Acid Pathways	aspartate				↑ during infection, ↓ after infection		Lodge et al. 2023, https://doi.org/10.3390/ijms241411614	↑ in COVID-19 patients vs. healthy control plasma
Other Amino Acid Pathways	citrate					↑ during infection, remained ↑ after infection	Gil-Redondo et al. 202210.3390/metabo12121206	↑ in COVID-19 patients vs. healthy control serum
							Ghini et al. 2023, https://doi.org/10.1371/journal.ppat.1011787	↓ in COVID-19 patients with alpha/beta, delta, or omicron strains vs. recovered controls
Other Amino Acid Pathways	cystathionine	↑
Other Amino Acid Pathways	dimethylglycine			↑
Other Amino Acid Pathways	ethylmalonate	↑
Other Amino Acid Pathways	formiminoglutamate	↑
Other Amino Acid Pathways	glycine					↑ during infection, remained ↑ after infection	Caterino et al. 2021, https://doi.org/10.3390/ijms22179548	↑ with increasing COVID-19 severity
							Thomas et al. 2020, 10.1172/JCI.INSIGHT.140327	↓ association with proinflammatory cytokines in COVID-19 patients
							Schmelter, 2021	↑ with increasing Anti-S1 IgG titer
Other Amino Acid Pathways	histidine	↓				↑ during infection, remained ↑ after infection	Thomas et al. 2020, 10.1172/JCI.INSIGHT.140327	↓ association with proinflammatory cytokines in COVID-19 patients
							Kimhofer et al. 2020, 10.1021/acs.jproteome.0c00519	↓ in COVID-19 patients vs. controls
							Gil-Redondo et al. 202210.3390/metabo12121206	↓ in COVID-19 patients vs. healthy control serum in COVID-19 patients vs. healthy control serum
							Barberis et al. 2020, 10.3390/ijms21228623	↓ in COVID-19 patients vs. other patients in intensive care unit
Other Amino Acid Pathways	methylmalonate (MMA)	↑			↓ during infection, ↑ after infection
Other Amino Acid Pathways	N-acetyl-aspartyl-glutamate (NAAG)				↑ during infection, ↓ after infection
Other Amino Acid Pathways	ornithine					↑ upon infection, remained ↑ after infection	Lodge et al. 2023, https://doi.org/10.3390/ijms241411614	↑ in COVID-19 patients vs. healthy control plasma
Other Amino Acid Pathways	phenylalanine				↑ during infection, ↓ after infection		Baranovicova et al. 2021, 10.3390/app11094231	↑ in COVID-19 patients vs. controls plasma
							Gil-Redondo et al. 202210.3390/metabo12121206	↑ in COVID-19 patients vs. healthy control serum
							Ghini et al. 2023, https://doi.org/10.1371/journal.ppat.1011787	↑ in COVID-19 patients with alpha/beta, delta, or omicron strains vs. recovered controls
							Lodge et al. 2023, https://doi.org/10.3390/ijms241411614	↑ in COVID-19 patients vs. healthy control plasma
							Shi et al. 2021, 10.1016/j.metabol.2021.154739	↑ in COVID-19 patients vs. controls plasma
Other Amino Acid Pathways	pyruvate					↑ upon infection, remained ↑ after infection	Gil-Redondo et al. 202210.3390/metabo12121206	↑ in COVID-19 patients vs. healthy control serum
							Lodge et al. 2023, https://doi.org/10.3390/ijms241411614	↑ in COVID-19 patients vs. healthy control plasma
Other Amino Acid Pathways	sarcosine				↑ during infection, ↓ after infection
Other Amino Acid Pathways	spermine				↑ during infection, ↓ after infection
Other Amino Acid Pathways	taurine					↑ during infection, remained ↑ after infection	Thomas et al. 2020, 10.1172/JCI.INSIGHT.140327	↓ association with proinflammatory cytokines in COVID-19 patients
							Kimhofer et al. 2020, 10.1021/acs.jproteome.0c00519	↑ in COVID-19 patients vs. controls
							Ansone et al. 2021, https://doi.org/10.1128/spectrum.00338-21	↑ in acute COVID-19 patients vs. recovery and controls
Other Amino Acid Pathways	uracil				↑ during infection, ↓ after infection
Other Pathways	4-acetamidobutanoate			↑
Other Pathways	glucuronate			↑
Other Pathways	N-acetylputrescine			↑
Other Pathways	thyroxine					↓ during infection, remained ↓ after infection
Porphyrin Metabolism	bilirubin (E,Z, or Z,E)*					↑ during infection, remained ↑ after infection
Porphyrin Metabolism	bilirubin (Z,Z)					↑ during infection, remained ↑ after infection
Porphyrin Metabolism	cholesterol sulfate					↑ during infection, remained ↑ after infection
Responses to Stress	1-myristoyl-2-arachidonoyl-GPC(14:0/20:4)	↓					Castane et al. 2022, 10.1016/j.metabol.2022.155197	↓ COVID-19 positive and other patients with infectious/inflammatory diseases vs. control serum
							Barberis et al. 2020, 10.3390/ijms21228623	↓ COVID-19 positive vs. healthy plasma
Responses to Stress	alpha-tocopherol	↓			↓ during infection, ↑ after infection
Responses to Stress	arachidonate	↓					Caterino et al. 2021, https://doi.org/10.3390/ijms22179548	↑ with increasing COVID-19 severity
							Barberis et al. 2020, 10.3390/ijms21228623	↑ in plasma with increasing COVID-19 severity
							Castane et al. 2022, 10.1016/j.metabol.2022.155197	↓ in plasma of COVID-19 positive and other patients with infectious/inflammatory diseases vs. controls; hypothesize role in recruiting cytokine storm and/or inactivating virus
							Danlos et al. 2021, http://dx.doi.org/10.1038/s41419-021-03540-y	↓ with increasing COVID-19 severity
							Yan et al. 2019, 10.3390/v11010073	arachidonate supplemntation ↓ replication in MERS-CoV and HCoV0229E cells
Responses to Stress	cortisone	↓					Marin-Coral et al. 2021, https://doi.org/10.3390/ijms22094794	↓ plasma cortisone:cortisol ratio with increasing COVID-19 severity
Responses to Stress	cysteine glutathione disulfide	↓
Sphingomyelin and Phosphatidylcholine Metabolism	1-(1-enyl-stearoyl)-2-arachidonoyl-GPE (P-18:0/20:4)		↓
Sphingomyelin and Phosphatidylcholine Metabolism	1-arachidonoyl-glycerol (20:4)				↑ during infection, ↓ after infection
Sphingomyelin and Phosphatidylcholine Metabolism	1-arachidonoyl-GPC(20:4n6)	↓					Valdez et al. 2022, 10.1038/s41598-022-05667-0	↓ with increasing COVID-19 severity
Sphingomyelin and Phosphatidylcholine Metabolism	1-palmitoyl-GPC(16:0)	↓					Lopez-Hernandez et al. 2021, https://doi.org/10.1038/s41598-021-94171-y	↓ in deceased vs. severe non-deceased COVID-19 plasma
							Castane et al. 2022, 10.1016/j.metabol.2022.155197	↓ COVID-19 positive and other patients with infectious/inflammatory diseases vs. control serum
							Delafiori et al. 2021, 10.1021/acs.analchem.0c04497	↓ COVID-19 positive vs. negative plasma
Sphingomyelin and Phosphatidylcholine Metabolism	1-stearoyl-2-arachidonoyl-GPC(18:0/20:4)	↓
Sphingomyelin and Phosphatidylcholine Metabolism	1-stearoyl-GPC(18:0)		↓				Lopez-Hernandez et al. 2021, https://doi.org/10.1038/s41598-021-94171-y	↓ in deceased vs. severe non-deceased COVID-19 plasma
							Castane et al. 2022, 10.1016/j.metabol.2022.155197	↓ COVID-19 positive vs. control serum
Sphingomyelin and Phosphatidylcholine Metabolism	1,2-dipalmitoyl-GPC (16:0/16:0)				↑ during infection, ↓ after infection
Sphingomyelin and Phosphatidylcholine Metabolism	arachidonate	↓					Caterino et al. 2021, https://doi.org/10.3390/ijms22179548	↑ with increasing COVID-19 severity
							Barberis et al. 2020, 10.3390/ijms21228623	↑ in plasma with increasing COVID-19 severity
							Castane et al. 2022, 10.1016/j.metabol.2022.155197	↓ in plasma of COVID-19 positive and other patients with infectious/inflammatory diseases vs. controls; hypothesize role in recruiting cytokine storm and/or inactivating virus
							Danlos et al. 2021, http://dx.doi.org/10.1038/s41419-021-03540-y	↓ with increasing COVID-19 severity
							Yan et al. 2019, 10.3390/v11010073	arachidonate supplemntation ↓ replication in MERS-CoV and HCoV0229E cells
Sphingomyelin and Phosphatidylcholine Metabolism	behenoyl sphingomyelin (d18:1/22:0)	↓					Torreta et al. 2021, 10.3390/ijms221910198	↓ with increasing COVID-19 severity serum
Sphingomyelin and Phosphatidylcholine Metabolism	choline phosphate					↑ during infection, remained ↑ after infection
Sphingomyelin and Phosphatidylcholine Metabolism	dehydoepiandrosterone sulfate (DHEA-S)	↓					Caterino et al. 2021, https://doi.org/10.3390/ijms22179548	↓ severe COVID-19 vs. control serum
Sphingomyelin and Phosphatidylcholine Metabolism	glycerol-3-phosphate					↑ during infection, remained ↑ after infection
Sphingomyelin and Phosphatidylcholine Metabolism	glycerophosphoethanolamine					↑ during infection, remained ↑ after infection
Sphingomyelin and Phosphatidylcholine Metabolism	glycerophosphorylcholine					↑ during infection, remained ↑ after infection
Sphingomyelin and Phosphatidylcholine Metabolism	lignoceroyl sphingomyelin (d18:1/24:0)	↓				↑ during infection, remained ↑ after infection	Torreta et al. 2021, 10.3390/ijms221910198	↓ with increasing COVID-19 severity serum
Sphingomyelin and Phosphatidylcholine Metabolism	N-palmitoyl-sphingosine (d18:1/16:0)				↑ during infection, ↓ after infection
Sphingomyelin and Phosphatidylcholine Metabolism	myristoyl dihydrosphingomyelin (d18:0/14:0)					↑ during infection, remained ↑ after infection
Sphingomyelin and Phosphatidylcholine Metabolism	palmitoyl sphingomyelin (d18:1/16:0)				↑ during infection, ↓ after infection
Sphingomyelin and Phosphatidylcholine Metabolism	sphinganine				↑ during infection, ↓ after infection
Sphingomyelin and Phosphatidylcholine Metabolism	sphinganine-1-phosphate					↑ during infection, remained ↑ after infection
Sphingomyelin and Phosphatidylcholine Metabolism	sphingomyelin (d18:1/20:0, d16:1/22:0)	↓				↑ during infection, remained ↑ after infection	Lopez-Hernandez et al. 2021, https://doi.org/10.1038/s41598-021-94171-y	↑ in intubated vs. hospitalized non-intubated COVID-19 plasma
							Torreta et al. 2021, 10.3390/ijms221910198	↓ with increasing COVID-19 severity serum
Sphingomyelin and Phosphatidylcholine Metabolism	sphingosine				↑ during infection, ↓ after infection
Sphingomyelin and Phosphatidylcholine Metabolism	sphingosine-1-phosphate					↑ during infection, remained ↑ after infection	Marfia et al. 2020, 10.15252/emmm.202013424	↓ in COVID-19 vs. control serum
Sphingomyelin and Phosphatidylcholine Metabolism	stearoyl sphingomyelin (d18:1/18:0)				↑ during infection, ↓ after infection
Sulfonation/Sulfur Amino Acid Metabolites	cysteinylglycine	↓
Sulfonation/Sulfur Amino Acid Metabolites	lanthionine		↑
Sulfonation/Sulfur Amino Acid Metabolites	malate		↑
Sulfonation/Sulfur Amino Acid Metabolites	pregnenediol sulfate (C21H34O5S)*	↓
TCA Cycle Metabolism	2-methylmalonylcarnitine (C4-DC)		↑
TCA Cycle Metabolism	3-methylglutarylcarnitine (2)		↑
TCA Cycle Metabolism	succinylcarnitine (C4-DC)		↑
Tryptophan Metabolites and Related Pathways	alanine					↑ during infection, remained ↑ after infection
Tryptophan Metabolites and Related Pathways	indoleacetate					↑ during infection, remained ↑ after infection	Blasco et al. 2020, https://doi.org/10.1038/s41598-020-73966-5	↓ in COVID-19 vs. non-COVID-19 plasma
Tryptophan Metabolites and Related Pathways	kynurenate		↑				Thomas et al. 2020, 10.1172/JCI.INSIGHT.140327	↑ association with proinflammatory cytokines
							Roberts et al. 2022, https://link.springer.com/article/10.1007/s11306-021-01859-3	↑ in severe COVID-19 and deceased vs. discharged COVID-19 serum
Tryptophan Metabolites and Related Pathways	kynurenine	↑					Ansone et al. 2021, https://doi.org/10.1128/spectrum.00338-21	↓ in acute and recovery-phase COVID-19 serum vs. non-COVID-19 serum
							D'Amora et al. 2021, 10.1371/journal.pone.0259909	↑ kynurinine:tryptophan ratio in deceased COVID-19 vs. moderate and mild COVID-19 plasma
							Danlos et al. 2021, http://dx.doi.org/10.1038/s41419-021-03540-y	↑ in severe COVID-19 vs. mild COVID-19 plasma
							Kimhofer et al. 2020, 10.1021/acs.jproteome.0c00519	↑ kynurenine and kynurinine:tryptophan ratio in COVID-19 vs. non-COVID-19 plasma
							Lopez-Hernandez et al. 2021, https://doi.org/10.1038/s41598-021-94171-y	↑ kynurenine and kynurinine:tryptophan ratio in COVID-19 vs. non-COVID-19 plasma
							Overmyer et al. 2021, https://doi.org/10.1016/j.cels.2020.10.003	one of the top 5 features of importance in discriminating between severe and less severe COVID-19
							Thomas et al. 2020, 10.1172/JCI.INSIGHT.140327	↑ association with proinflammatory cytokines, and high levels distinguish COVID-19 positive and negative serum
							Roberts et al. 2022, https://link.springer.com/article/10.1007/s11306-021-01859-3	↑ in severe COVID-19 and deceased vs. discharged COVID-19 serum
Tryptophan Metabolites and Related Pathways	nicotinamide riboside		↑
Tryptophan Metabolites and Related Pathways	quinolinate		↑		↑ during infection, ↓ after infection		Overmyer et al. 2021, https://doi.org/10.1016/j.cels.2020.10.003	one of the top 5 features of importance in discriminating between severe and less severe COVID-19
Urea Cycle, Argininine, and Proline Metabolism	4-hydroxy-oxoglutaric acid				↓ during infection, ↑ after infection
Urea Cycle, Argininine, and Proline Metabolism	citrulline					↑ during infection, remained ↑ after infection	Jia et al. 2022, http://dx.doi.org/10.1183/13993003.00284-2021	↓ in COVID-19 vs. control serum
							Thomas et al. 2020, 10.1172/JCI.INSIGHT.140327	↓ in COVID-19 vs. control serum
							Shen et al. 2020, 10.1016/j.cell.2020.05.032	↓ in severe COVID-19 vs. control serum
							Ansone et al. 2021, https://doi.org/10.1128/spectrum.00338-21	↓ in acute but ↑ in recovered COVID-19 vs. control serum
							Wu et al. 2017, 10.1038/s41598-017-09536-z	↓ in recovered SARS-CoV vs. control serum
Urea Cycle, Argininine, and Proline Metabolism	creatinine		↑				Roberts et al. 2022, https://link.springer.com/article/10.1007/s11306-021-01859-3	↑ in COVID-19 deaths
							Thomas et al. 2020, 10.1172/JCI.INSIGHT.140327	↑ association with proinflammatory cytokines in COVID-19 patients
							Ghini et al. 2023, https://doi.org/10.1371/journal.ppat.1011787	↑ in COVID-19 patients with alpha/beta, delta, or omicron strains vs. recovered controls
							Fraser et al. 2020, 10.1097/cce.0000000000000272	most predictive metabolite, alone and in creatinine:arginine ratio, for predicting COVID-19 deaths
Urea Cycle, Argininine, and Proline Metabolism	homoarginine					↑ during infection, remained ↑ after infection	Shen et al. 2020, 10.1016/j.cell.2020.05.032	↓ in non-severe COVID-19 vs. control serum
							Wu et al. 2020, 10.1093/NSR/NWAA086	↓ in deaths from COVID-19 vs. control plasma
Urea Cycle, Argininine, and Proline Metabolism	homocitrulline		↑
Urea Cycle, Argininine, and Proline Metabolism	malate		↑
Urea Cycle, Argininine, and Proline Metabolism	N-acetylglutamate		↑
Urea Cycle, Argininine, and Proline Metabolism	N-delta-acetylornithine					↑ during infection, remained ↑ after infection
Urea Cycle, Argininine, and Proline Metabolism	orotate		↑
Urea Cycle, Argininine, and Proline Metabolism	proline					↑ during infection, remained ↑ after infection	Jia et al. 2022, http://dx.doi.org/10.1183/13993003.00284-2021	↑ after recovery (release from isolation) vs. controls
							Caterino et al. 2021, https://doi.org/10.3390/ijms22179548	↑ association with proinflammatory cytokines
							Danlos et al. 2021, http://dx.doi.org/10.1038/s41419-021-03540-y	↓ in COVID-19 patients that worsened vs. improved
							Blasco et al. 2020, https://doi.org/10.1038/s41598-020-73966-5	↓ in COVID-19 patients that worsened vs. improved or stayed the same
							Ansone et al. 2021, https://doi.org/10.1128/spectrum.00338-21	↓ in acute COVID-19 patients vs. recovery and controls
							Wu et al. 2017, 10.1038/s41598-017-09536-z	↑ in serum of patients with SARS-CoV vs. controls
							Barberis et al. 2020, 10.3390/ijms21228623	↓ in COVID-19 patients vs. other patients in intensive care unit
Urea Cycle, Argininine, and Proline Metabolism	S-1-pyrroline-5-carboxylate				↓ during infection, ↑ after infection
Urea Cycle, Argininine, and Proline Metabolism	trans-4-hydroxyproline				↓ during infection, ↑ after infection		Zheng et al. 2021, 10.1016/j.csbj.2021.03.039	↑ in plasma of patients after recovery from COVID-19, and ↑ association with time to recovery from COVID-19
Urea Cycle, Argininine, and Proline Metabolism	uridine		↓
Vitamin A and E Metabolites	4-oxo-retinoic acid				↓ during infection, ↑ after infection
Vitamin A and E Metabolites	alpha-tocopherol				↓ during infection, ↑ after infection
Vitamin A and E Metabolites	retinol (Vitamin A)				↓ during infection, ↑ after infection
